# Supplementary material for: Evolution and Plasticity of the Transcriptome Under Temperature Fluctuations in the Fungal Plant Pathogen Zymoseptoria tritici
Source: Front Microbiol. 2020 Sep 11;11:573829. doi: 10.3389/fmicb.2020.573829 (PMC7517895; doi:10.3389/fmicb.2020.573829)
Supplement: FILE S1 — Supplementary Table S1. Full list of RNA samples from the experimental evolution used for the differential gene expression analysis (Pdf 94KB). [file Data_Sheet_1.zip]

Archive with 13 entries (13 files):
- Data Sheet 1.pdf
- Data Sheet 10.xlsx
- Data Sheet 11.xlsx
- Data Sheet 12.xlsx
- Data Sheet 13.xlsx
- Data Sheet 2.pdf
- Data Sheet 3.pdf
- Data Sheet 4.pdf
- Data Sheet 5.pdf
- Data Sheet 6.xlsx
- Data Sheet 7.xlsx
- Data Sheet 8.pdf
- Data Sheet 9.pdf
