# Supplementary material for: Evolution and Plasticity of the Transcriptome Under Temperature Fluctuations in the Fungal Plant Pathogen Zymoseptoria tritici
Source: Front Microbiol. 2020 Sep 11;11:573829. doi: 10.3389/fmicb.2020.573829 (PMC7517895; doi:10.3389/fmicb.2020.573829)
Supplement: FILE S1 — Supplementary Table S1. Full list of RNA samples from the experimental evolution used for the differential gene expression analysis (Pdf 94KB). [file Data_Sheet_1.zip › Data Sheet 10.xlsx]

## Sheet: 8 Hub genes
Additional File 10: Table S6. Description of hub genes. Functional annotation of the 8 hub genes identified using WGCNA approach (Langfelder and Horvath, 2008).
Gene_Id_JGI	gene_id	Correlation to the eigengene	Gene expression	Module_id	Transcript length	Chr	strand	start	stop	N exons	kog_Id	kog_definition	kog_Class	kog_Group	gotermId	goName	goAcc	iprId	iprDesc
95442	gene_7959	0.934934	up	purple	2172	8	-	2140049	2137558	4	KOG4597	Serine proteinase inhibitor (KUfamily) with thrombospondin repeats	Posttranslational modification, protein turnover, chaperones	CELLULAR PROCESSES AND SIGNALING	-	-	-	-	-
58850	gene_4418	0.96495	up	darkgreen	808	5	-	1041144	1040718	2	KOG3399	Predicted Yippee-type zinc-binding protein	General function prediction only	POORLY CHARACTERIZED	-	-	-	IPR004910	Yippee-like protein
68937	gene_9493	0.947643	up	darkorange	1125	2	+	2931037	2932137	1	KOG1446	Histone H3(Lys4) methyltransferase complex and RNA cleavage factorII complex, subunit SWD2	RNA processing and modification	INFORMATION STORAGE AND PROCESSING	-	-	-	IPR001680	G-protein betaWD-40 repeat
74015	gene_4918	0.972449	down	skyblue	2388	7	-	1165460	1163125	2	KOG0482	DNA replication licensing factor, MCM7 component	Replication, recombination and repair	INFORMATION STORAGE AND PROCESSING	2176	DNA binding	GO:0003677	IPR001208	MCM
66273	gene_9648	0.984738	down	red	3228	1	+	3091386	3094613	1	KOG0169	Phosphoinositide-specific phospholipase C	Signal transduction mechanisms	CELLULAR PROCESSES AND SIGNALING	3003	phospholipase C activity	GO:0004629	IPR001711	Phosphatidyl inositol-specific phospholipase C, Ydomain
76071	gene_1107	0.977281	up	cyan	2039	10	-	262001	260014	4	KOG2493	Na+/Pisymporter	Inorganic ion transport and metabolism	METABOLISM	3614	inorganic phosphate transmembrane transporter activity	GO:0005315	IPR001204	Phosphate transporter
99865	gene_4317	0.985075	down	lightcyan	2003	4	+	1014475	1016331	2	KOG2472	Phenylalanyl-tRNA synthetase beta subunit	Translation, ribosomal structure and biogenesis	INFORMATION STORAGE AND PROCESSING	162	nucleotide binding	GO:0000166	IPR005146	B3/4
83595	gene_7528	0.978046	up	Grey60	1746	1	-	1973034	1971067	4	KOG1211	Amidases	Translation, ribosomal structure and biogenesis	INFORMATION STORAGE AND PROCESSING	10079	carbon-nitrogen ligase activity, with glutamine as amido-N-donor	GO:0016884	IPR000120	Amidase
