# Supplementary material for: Evolution and Plasticity of the Transcriptome Under Temperature Fluctuations in the Fungal Plant Pathogen Zymoseptoria tritici
Source: Front Microbiol. 2020 Sep 11;11:573829. doi: 10.3389/fmicb.2020.573829 (PMC7517895; doi:10.3389/fmicb.2020.573829)
Supplement: FILE S1 — Supplementary Table S1. Full list of RNA samples from the experimental evolution used for the differential gene expression analysis (Pdf 94KB). [file Data_Sheet_1.zip › Data Sheet 11.xlsx]

## Sheet: Genes regulatory mechanisms
Additional File 11. Table S7. Description of the 63 genes which function is associated to transcription regulation or signal transduction, among the top 8 WGCNA modules. ID: unique gene identifier from the DOE Joint Genome Institute, Gene_name: gene number presented in the genome annotation from Grandaubert et al, 2015. Rank: Gene rank within each module depending on their level of connectivity w…
ID (JGI)	Gene_name	Genotype	Module	Correlation to the eigengene	Rank (compare to total number of genes in the module)	Molecular Function	Annotation (KOG, PF)	Annotation (protein function)
43318	gene_6182	MGGP01	MGGP01_darkgreen	0.6857	121 / 458	Transcription	KOG3902	Histone acetyltransferase PCAF/SAGA, subunit SUPT3H/SPT3; PF02269Transcription initiation factor IID
50394	gene_3427	MGGP01	MGGP01_darkgreen	0.7213	164 / 458	Signal transduction	KOG1290	Serine/threonine protein kinase
83976	gene_10229	MGGP01	MGGP01_darkgreen	0.8952	427 / 458	Transcription	KOG2132	Uncharacterized conserved protein, contains JmjC domain (can demethylate histones)
87549	gene_5500	MGGP01	MGGP01_darkgreen	0.8236	314 / 458	Transcription	KOG3423	Transcription initiation factor TFIID, subunit TAF10 (also component of histone acetyltransferase SAGA)
108064	gene_7068	MGGP01	MGGP01_darkgreen	0.8699	388 / 458	Transcription	KOG1474	Transcription initiation factor TFIID, subunit BDF1 and related bromodomain proteins
23234	gene_9490	MGGP01	MGGP01_red	0.7501	131 / 356	Transcription	PF00172	Fungal Zn(2)-Cys(6) binuclear cluster domain
34487	gene_2657	MGGP01	MGGP01_red	0.971	355 / 356	Signal transduction	KOG2128	Ras GTPase-activating protein family - IQGAP
47621	gene_4324	MGGP01	MGGP01_red	0.8487	240 / 356	Transcription	KOG2785	C2H2-type Zn-finger protein
60611	gene_2407	MGGP01	MGGP01_red	0.9344	344 / 356	Signal transduction	KOG2223	Uncharacterized conserved protein, contains TBC domain
66273	gene_9648	MGGP01	MGGP01_red	0.9847	356 / 356	Signal transduction	KOG0169	Phosphoinositide-specific phospholipase C (calcium signaling pathways)
70309	gene_9304	MGGP01	MGGP01_red	0.9415	350 / 356	Signal transduction	KOG1786	Lysosomal trafficking regulator LYST and related BEACH and WD40 repeat proteins
84295	gene_10819	MGGP01	MGGP01_red	0.8846	291 / 356	Signal transduction	KOG1703	Adaptor protein Enigma and related PDZ-LIM proteins
86708	gene_817	MGGP01	MGGP01_red	0.8697	271 / 356	Signal transduction	KOG0902	Phosphatidylinositol 4-kinase
99917	gene_5845	MGGP01	MGGP01_red	0.8435	233 / 356	Signal transduction	KOG1187	Serine/threonine protein kinase
110369	gene_3078	MGGP01	MGGP01_red	0.8887	298 / 356	Transcription	KOG3712	RFX family transcription factor
31187	gene_6733	MGGP01	MGGP01_skyblue	0.853	309 / 456	Transcription	PF00096	Zinc finger protein, C2H2 type
95583	gene_2178	MGGP01	MGGP01_skyblue	0.7391	176 / 456	Signal transduction	KOG2605	OTU (ovarian tumor)-like cysteine protease
111431	gene_1815	MGGP01	MGGP01_skyblue	0.9361	439 / 456	Signal transduction	KOG3599	Ca2+-modulated nonselective cation channel polycystin
52472	gene_6919	MGGP44	MGGP44_cyan	0.7294	56 / 224	Signal transduction	KOG0374	Serine/threonine specific protein phosphatase PP1, catalytic subunit
57142	gene_9092	MGGP44	MGGP44_cyan	0.862	166 / 224	Transcription	PF00172	Zinc finger protein, Fungal Zn(2)-Cys(6) binuclear cluster domain
77247	gene_1282	MGGP44	MGGP44_cyan	0.8713	175 / 224	Signal transduction	KOG4076	Regulator of ATP-sensitive K+ channels Alpha-endosulfine/ARPP-19 and related cAMP-regulated phosphoproteins
92547	gene_5802	MGGP44	MGGP44_cyan	0.8292	135 / 224	Signal transduction	KOG1187	Serine/threonine protein kinase
93065	gene_2972	MGGP44	MGGP44_cyan	0.8787	179 / 224	Signal transduction	KOG2839	Diadenosine and diphosphoinositol polyphosphate phosphohydrolase
93761	gene_3801	MGGP44	MGGP44_cyan	0.6735	21 / 224	Transcription	KOG3915	Transcription regulator dachshund, contains SKI/SNO domain
108657	gene_7540	MGGP44	MGGP44_cyan	0.8394	143 / 224	Signal transduction	KOG2199	Signal transducing adaptor protein STAM/STAM2
111192	gene_1442	MGGP44	MGGP44_cyan	0.8851	187 / 224	Signal transduction	KOG3599	Ca2+-modulated nonselective cation channel polycystin
32659	gene_9864	MGGP44	MGGP44_grey60	0.7829	1004 / 1509	Transcription	KOG3046	Transcription factor, subunit of SRB subcomplex of RNA polymerase II
36765	gene_5226	MGGP44	MGGP44_grey60	0.8513	1278 / 1509	Signal transduction	KOG1290	Serine/threonine protein kinase
43039	gene_7058	MGGP44	MGGP44_grey60	0.7707	949 / 1509	Transcription	KOG1633	F-box protein JEMMA and related proteins with JmjC, PHD, F-box and LRR domains (chromatin-mediated gene regulation)
62864	gene_868	MGGP44	MGGP44_grey60	0.7034	672 / 1509	Signal transduction	KOG0084	GTPase Rab1/YPT1, small G protein superfamily, and related GTP-binding proteins
63560	gene_2141	MGGP44	MGGP44_grey60	0.9322	1480 / 1509	Transcription	PF04082	Fungal specific transcription factor domain
65583	gene_7211	MGGP44	MGGP44_grey60	0.7244	767 / 1509	Transcription	KOG2570	SWI/SNF transcription activation complex subunit (chromatin remodeling)
66328	gene_9782	MGGP44	MGGP44_grey60	0.8757	1372 / 1509	Signal transduction	KOG2265	Nuclear distribution protein NUDC
74012	gene_4883	MGGP44	MGGP44_grey60	0.8414	1243 / 1509	Signal transduction	PF01027	N-methyl-D-aspartate receptor glutamate-binding subunit
77753	gene_1619	MGGP44	MGGP44_grey60	0.8628	1319 / 1509	Transcription	PF00172	Fungal Zn(2)-Cys(6) binuclear cluster domain
79543	gene_8841	MGGP44	MGGP44_grey60	0.9069	1438 / 1509	Transcription	IPR001138	Fungal Zn(2)-Cys(6) DNA domain binding
80821	gene_5349	MGGP44	MGGP44_grey60	0.8506	1276 / 1509	Signal transduction	KOG4590	Signal transduction protein Enabled, contains WH1 domain
88606	gene_709	MGGP44	MGGP44_grey60	0.8803	1380 / 1509	Signal transduction	KOG0193	Serine/threonine protein kinase RAF
95797	gene_5348	MGGP44	MGGP44_grey60	0.9481	1497 / 1509	Signal transduction	KOG1187	Serine/threonine protein kinase
99181	gene_8278	MGGP44	MGGP44_grey60	0.8713	1354 / 1509	Signal transduction	KOG2174	Leptin receptor gene-related protein
102849	gene_10565	MGGP44	MGGP44_grey60	0.8687	1342 / 1509	Transcription	KOG3779	Homeobox transcription factor prospero
105024	gene_27	MGGP44	MGGP44_grey60	0.6285	443 / 1509	Signal transduction	KOG3671	Actin regulatory protein (Wiskott-Aldrich syndrome protein)
108064	gene_7068	MGGP44	MGGP44_grey60	0.8208	1162 / 1509	Transcription	KOG1474	Transcription initiation factor TFIID, subunit BDF1 and related bromodomain proteins
28576	gene_6144	MGGP44	MGGP44_lightcyan	0.8983	1230 / 1455	Transcription	KOG2151	Predicted transcriptional regulator
36575	gene_4151	MGGP44	MGGP44_lightcyan	0.4007	95 / 1455	Signal transduction	KOG1290	Serine/threonine protein kinase
37171	gene_7192	MGGP44	MGGP44_lightcyan	0.9065	1265 / 1455	Transcription	KOG1598	Transcription initiation factor TFIIIB, Brf1 subunit
42881	gene_4920	MGGP44	MGGP44_lightcyan	0.8269	921 / 1455	Signal transduction	KOG1290	Serine/threonine protein kinase
46584	gene_1507	MGGP44	MGGP44_lightcyan	0.935	1374 / 1455	Signal transduction	KOG2125	Glycosylphosphatidylinositol anchor synthesis protein
47390	gene_5057	MGGP44	MGGP44_lightcyan	0.964	1435 / 1455	Transcription	KOG1620	Inositol polyphosphate multikinase, component of the ARGR transcription regulatory complex
50100	gene_1575	MGGP44	MGGP44_lightcyan	0.9142	1295 / 1455	Signal transduction	KOG3860	Acyltransferase required for palmitoylation of Hedgehog (Hh) family of secreted signaling proteins
50302	gene_5238	MGGP44	MGGP44_lightcyan	0.8801	1146 /1 455	Signal transduction	KOG0700	Protein phosphatase 2C/pyruvate dehydrogenase (lipoamide) phosphatase
65151	gene_4281	MGGP44	MGGP44_lightcyan	0.9304	1357 / 1455	Signal transduction	KOG2232	Ceramidases
67073	gene_10487	MGGP44	MGGP44_lightcyan	0.8293	932 / 1455	Transcription	KOG0973	Histone transcription regulator HIRA, WD repeat superfamily
67977	gene_3903	MGGP44	MGGP44_lightcyan	0.8997	1234 / 1455	Signal transduction	KOG0998	Synaptic vesicle protein EHS-1 and related EH domain proteins
69388	gene_2933	MGGP44	MGGP44_lightcyan	0.9699	1442 / 1455	Transcription	KOG2039	Transcriptional coactivator p100
70921	gene_4307	MGGP44	MGGP44_lightcyan	0.8877	1180 / 1455	Signal transduction	KOG0211	Protein phosphatase 2A regulatory subunit A and related proteins
74796	gene_5093	MGGP44	MGGP44_lightcyan	0.894	1210 /1455	Signal transduction	KOG0201	Serine/threonine protein kinase
76018	gene_633	MGGP44	MGGP44_lightcyan	0.9701	1443 / 1455	Signal transduction	KOG2675	Adenylate cyclase-associated protein (CAP/Srv2p)
88104	gene_5191	MGGP44	MGGP44_lightcyan	0.9357	1376 / 1455	Signal transduction	KOG0032	Ca2+/calmodulin-dependent protein kinase, EF-Hand protein superfamily
89428	gene_9507	MGGP44	MGGP44_lightcyan	0.8009	835 / 1455	Signal transduction	KOG0169	Phosphoinositide-specific phospholipase C
101572	gene_2954	MGGP44	MGGP44_lightcyan	0.8844	1164 / 1455	Signal transduction	PF03169	OPT oligopeptide transporter
106955	gene_6422	MGGP44	MGGP44_lightcyan	0.5008	187 / 1455	Signal transduction	KOG2262	OPT oligopeptide transporter protein
109829	gene_4859	MGGP44	MGGP44_lightcyan	0.6936	547 / 1455	Transcription	PF04082	Fungal specific transcription factor domain
