# Supplementary material for: Evolution and Plasticity of the Transcriptome Under Temperature Fluctuations in the Fungal Plant Pathogen Zymoseptoria tritici
Source: Front Microbiol. 2020 Sep 11;11:573829. doi: 10.3389/fmicb.2020.573829 (PMC7517895; doi:10.3389/fmicb.2020.573829)
Supplement: FILE S1 — Supplementary Table S1. Full list of RNA samples from the experimental evolution used for the differential gene expression analysis (Pdf 94KB). [file Data_Sheet_1.zip › Data Sheet 12.xlsx]

## Sheet: Table S12 TOC
Supplementary File 12: Table S8. Lists (position, alleles) of small scale mutations in common transcripts between the two temperatures of assay (17℃ and 23℃) and significant for Regime-by-Temperature effect. Direct estimate of alternative allele frequency was done using binomial test; Upper and Lower bounds of confidence interval are indicated. SNP and small indels were detected for both biologic…
This table comprises 8 worksheets:
Worksheet Number	Worksheet Name	Genotype
1	Lineage_12F	MGGP01
2	Lineage_13F	MGGP01
3	Lineage_1123	MGGP01
4	Lineage_1217	MGGP01
5	Lineage_441F	MGGP44
6	Lineage_443F	MGGP44
7	Lineage_44117	MGGP44
8	Lineage_44223	MGGP44

## Sheet: #1 Lineage_12F
Lineage_12F: Evolved Lineage under Fluctuation. Reads_ref: Number of reads with the reference alleles; Reads_alt: number of reads with an alternative allele.
			Replicate 1 at 17℃						Replicate 2 at 17℃						Replicate 1 at 23℃						Replicate 2 at 23℃
position	Chromosome	reference_allele	alternative_allele	reads_ref	reads_alt	frequency_ref	freq_CI_lower	freq_CI_higher	alternative_allele	reads_ref	reads_alt	frequency_ref	freq_CI_lower	freq_CI_higher	alternative_allele	reads_ref	reads_alt	frequency_ref	freq_CI_lower	freq_CI_higher	alternative_allele	reads_ref	reads_alt	frequency_ref	freq_CI_lower	freq_CI_higher
38066	chr_2	C	T	0	546	0	0	0.00673342	T	1	489	0.00204082	5.17e-05	0.0113178	T	0	589	0	0	0.00624338	T	0	386	0	0	0.00951116
187300	chr_2	G	A	0	91	0	0	0.0397265	A	0	68	0	0	0.052803	A	0	62	0	0	0.0577626	A	0	45	0	0	0.0787051
187312	chr_2	C	T	0	103	0	0	0.0351806	T	0	76	0	0	0.0473788	T	0	66	0	0	0.0543588	T	0	58	0	0	0.061621
187365	chr_2	T	C	0	101	0	0	0.0358646	C	0	121	0	0	0.0300266	C	0	94	0	0	0.0384834	C	0	64	0	0	0.0560091
187416	chr_2	T	C	0	106	0	0	0.0342022	C	0	107	0	0	0.033888	C	0	96	0	0	0.0376969	C	0	61	0	0	0.0586812
187444	chr_2	G	A	0	128	0	0	0.0284081	A	0	114	0	0	0.0318407	A	0	91	0	0	0.0397265	A	0	60	0	0	0.0596295
187463	chr_2	A	C	0	114	0	0	0.0318407	C	0	92	0	0	0.0393033	C	0	67	0	0	0.0535697	C	0	57	0	0	0.0626675
187477	chr_2	C	G	0	87	0	0	0.0415146	G	0	101	0	0	0.0358646	G	0	85	0	0	0.0424703	G	0	66	0	0	0.0543588
288028	chr_2	G	A	0	15	0	0	0.218019	A	0	11	0	0	0.284914	A	0	12	0	0	0.264648	A	0	18	0	0	0.185302
288029	chr_2	T	C	0	15	0	0	0.218019	C	0	11	0	0	0.284914	C	0	12	0	0	0.264648	C	0	18	0	0	0.185302
334527	chr_2	A	G	0	57	0	0	0.0626675	G	0	69	0	0	0.0520581	G	0	73	0	0	0.0492771	G	0	57	0	0	0.0626675
334691	chr_2	G	A	0	20	0	0	0.168433	A	0	22	0	0	0.154373	A	0	32	0	0	0.108881	A	0	25	0	0	0.137185
334706	chr_2	A	G	0	29	0	0	0.119445	G	0	36	0	0	0.0973938	G	0	44	0	0	0.0804199	G	0	33	0	0	0.105763
334721	chr_2	T	C	0	39	0	0	0.0902511	C	0	51	0	0	0.069777	C	0	56	0	0	0.0637501	C	0	48	0	0	0.0739728
335468	chr_2	T	G	0	15	0	0	0.218019	G	0	12	0	0	0.264648	G	0	15	0	0	0.218019	G	0	14	0	0	0.231636
402119	chr_2	T	C	0	149	0	0	0.0244536	C	0	109	0	0	0.0332767	C	0	235	0	0	0.0155748	C	1	177	0.00561798	0.000142225	0.0309023
419950	chr_2	A	G	0	80	0	0	0.045064	G	2	107	0.0183486	0.00222988	0.0647119	G	0	93	0	0	0.038889	G	0	50	0	0	0.0711217
419987	chr_2	C	T	0	86	0	0	0.041987	T	0	97	0	0	0.0373156	T	0	52	0	0	0.0684822	T	0	51	0	0	0.069777
530062	chr_2	T	C	0	19	0	0	0.176467	C	0	12	0	0	0.264648	C	0	13	0	0	0.247053	C	0	11	0	0	0.284914
542873	chr_2	A	G	0	29	0	0	0.119445	G	0	18	0	0	0.185302	G	0	18	0	0	0.185302	G	0	23	0	0	0.148185
542889	chr_2	T	C	0	29	0	0	0.119445	C	0	17	0	0	0.195064	C	0	18	0	0	0.185302	C	0	24	0	0	0.142474
542892	chr_2	G	C	0	29	0	0	0.119445	C	0	17	0	0	0.195064	C	0	18	0	0	0.185302	C	0	24	0	0	0.142474
542910	chr_2	A	G	0	32	0	0	0.108881	G	0	15	0	0	0.218019	G	0	21	0	0	0.161098	G	0	32	0	0	0.108881
542958	chr_2	T	C	0	33	0	0	0.105763	C	0	17	0	0	0.195064	C	0	52	0	0	0.0684822	C	0	48	0	0	0.0739728
542993	chr_2	T	C	0	33	0	0	0.105763	C	0	28	0	0	0.123436	C	0	36	0	0	0.0973938	C	0	34	0	0	0.102818
543036	chr_2	G	A	0	30	0	0	0.115703	A	0	28	0	0	0.123436	A	0	24	0	0	0.142474	A	0	35	0	0	0.100032
543048	chr_2	A	G	0	28	0	0	0.123436	G	0	31	0	0	0.112189	G	0	30	0	0	0.115703	G	0	37	0	0	0.0948906
543078	chr_2	T	C	0	24	0	0	0.142474	C	0	24	0	0	0.142474	C	2	27	0.0689655	0.00846396	0.227662	C	3	32	0.0857143	0.0180376	0.230575
543093	chr_2	G	A	0	29	0	0	0.119445	A	0	21	0	0	0.161098	A	0	26	0	0	0.132275	A	0	43	0	0	0.0822111
543217	chr_2	C	T	0	21	0	0	0.161098	T	0	25	0	0	0.137185	T	0	45	0	0	0.0787051	T	0	22	0	0	0.154373
543284	chr_2	A	G	1	32	0.030303	0.000766912	0.157594	G	0	30	0	0	0.115703	G	0	26	0	0	0.132275	G	0	38	0	0	0.0925128
543336	chr_2	A	G	0	14	0	0	0.231636	G	0	18	0	0	0.185302	G	0	21	0	0	0.161098	G	0	18	0	0	0.185302
543339	chr_2	C	T	0	13	0	0	0.247053	T	0	16	0	0	0.205907	T	0	16	0	0	0.205907	T	0	15	0	0	0.218019
543357	chr_2	T	G	0	13	0	0	0.247053	G	0	16	0	0	0.205907	G	0	13	0	0	0.247053	G	0	22	0	0	0.154373
543372	chr_2	G	A	0	18	0	0	0.185302	A	0	20	0	0	0.168433	A	0	14	0	0	0.231636	A	0	24	0	0	0.142474
543381	chr_2	A	G	0	19	0	0	0.176467	G	0	25	0	0	0.137185	G	0	24	0	0	0.142474	G	0	30	0	0	0.115703
543491	chr_2	A	G	0	34	0	0	0.102818	G	0	27	0	0	0.127703	G	0	18	0	0	0.185302	G	0	38	0	0	0.0925128
546967	chr_2	G	A	0	33	0	0	0.105763	A	0	20	0	0	0.168433	A	0	18	0	0	0.185302	A	0	16	0	0	0.205907
547306	chr_2	A	T	0	20	0	0	0.168433	T	0	11	0	0	0.284914	T	0	13	0	0	0.247053	T	0	15	0	0	0.218019
547717	chr_2	G	A	0	29	0	0	0.119445	A	0	17	0	0	0.195064	A	0	16	0	0	0.205907	A	0	14	0	0	0.231636
547745	chr_2	C	T	0	28	0	0	0.123436	T	0	23	0	0	0.148185	T	0	18	0	0	0.185302	T	0	20	0	0	0.168433
548025	chr_2	A	C	0	43	0	0	0.0822111	C	0	29	0	0	0.119445	C	0	14	0	0	0.231636	C	0	25	0	0	0.137185
548056	chr_2	T	C	0	49	0	0	0.0725193	C	0	19	0	0	0.176467	C	0	19	0	0	0.176467	C	0	23	0	0	0.148185
548128	chr_2	C	A	0	34	0	0	0.102818	A	0	12	0	0	0.264648	A	0	34	0	0	0.102818	A	0	13	0	0	0.247053
548295	chr_2	G	A	0	38	0	0	0.0925128	A	0	26	0	0	0.132275	A	0	35	0	0	0.100032	A	0	27	0	0	0.127703
548346	chr_2	C	T	0	17	0	0	0.195064	T	0	19	0	0	0.176467	T	0	26	0	0	0.132275	T	0	19	0	0	0.176467
549898	chr_2	A	C	0	107	0	0	0.033888	C	0	106	0	0	0.0342022	C	0	76	0	0	0.0473788	C	0	59	0	0	0.0606089
549967	chr_2	T	C	0	144	0	0	0.0252919	C	0	201	0	0	0.0181853	C	0	146	0	0	0.0249498	C	0	115	0	0	0.0315682
549976	chr_2	A	C	0	136	0	0	0.0267596	C	0	170	0	0	0.0214656	C	0	126	0	0	0.0288524	C	0	113	0	0	0.0321179
549988	chr_2	C	T	0	128	0	0	0.0284081	T	0	161	0	0	0.0226518	T	0	129	0	0	0.028191	T	0	105	0	0	0.0345222
549997	chr_2	T	C	0	168	0	0	0.0217183	C	0	187	0	0	0.0195333	C	0	149	0	0	0.0244536	C	0	112	0	0	0.0323999
550120	chr_2	T	C	0	189	0	0	0.0193286	C	0	208	0	0	0.0175787	C	0	206	0	0	0.0177478	C	0	161	0	0	0.0226518
550186	chr_2	T	C	0	282	0	0	0.0129959	C	0	324	0	0	0.0113209	C	0	199	0	0	0.0183663	C	0	149	0	0	0.0244536
550231	chr_2	C	T	0	276	0	0	0.0132766	T	0	319	0	0	0.0114973	T	0	209	0	0	0.0174953	T	0	123	0	0	0.0295456
550561	chr_2	T	A	0	482	0	0	0.00762407	A	0	517	0	0	0.00710977	A	0	406	0	0	0.00904476	A	0	234	0	0	0.0156408
552879	chr_2	T	C	0	41	0	0	0.0860438	C	0	62	0	0	0.0577626	C	0	19	0	0	0.176467	C	0	46	0	0	0.0770618
553027	chr_2	G	C	0	35	0	0	0.100032	C	0	37	0	0	0.0948906	C	0	28	0	0	0.123436	C	0	16	0	0	0.205907
553033	chr_2	A	G	0	37	0	0	0.0948906	G	0	36	0	0	0.0973938	G	0	28	0	0	0.123436	G	0	14	0	0	0.231636
553057	chr_2	G	A	0	43	0	0	0.0822111	A	0	37	0	0	0.0948906	A	0	21	0	0	0.161098	A	0	26	0	0	0.132275
553063	chr_2	C	T	0	44	0	0	0.0804199	T	0	37	0	0	0.0948906	T	0	19	0	0	0.176467	T	0	27	0	0	0.127703
553072	chr_2	A	G	0	49	0	0	0.0725193	G	0	42	0	0	0.0840839	G	0	24	0	0	0.142474	G	0	35	0	0	0.100032
553501	chr_2	C	T	0	42	0	0	0.0840839	T	0	47	0	0	0.0754857	T	0	18	0	0	0.185302	T	0	51	0	0	0.069777
553516	chr_2	C	T	0	39	0	0	0.0902511	T	0	40	0	0	0.0880973	T	0	12	0	0	0.264648	T	0	47	0	0	0.0754857
553519	chr_2	G	A	0	39	0	0	0.0902511	A	0	40	0	0	0.0880973	A	0	12	0	0	0.264648	A	0	47	0	0	0.0754857
553543	chr_2	G	A	0	45	0	0	0.0787051	A	0	56	0	0	0.0637501	A	0	23	0	0	0.148185	A	0	59	0	0	0.0606089
553915	chr_2	T	G	0	49	0	0	0.0725193	G	0	64	0	0	0.0560091	G	0	27	0	0	0.127703	G	0	31	0	0	0.112189
553954	chr_2	T	C	0	73	0	0	0.0492771	C	0	68	0	0	0.052803	C	0	37	0	0	0.0948906	C	0	33	0	0	0.105763
554038	chr_2	A	G	0	66	0	0	0.0543588	G	0	54	0	0	0.0660315	G	1	18	0.0526316	0.00133163	0.260281	G	0	43	0	0	0.0822111
554041	chr_2	A	C	0	66	0	0	0.0543588	C	0	54	0	0	0.0660315	C	1	18	0.0526316	0.00133163	0.260281	C	0	43	0	0	0.0822111
554089	chr_2	C	T	1	94	0.0105263	0.000266468	0.057257	T	0	101	0	0	0.0358646	T	0	52	0	0	0.0684822	T	0	50	0	0	0.0711217
554152	chr_2	G	A	1	64	0.0153846	0.000389429	0.0827631	A	0	71	0	0	0.0506294	A	0	41	0	0	0.0860438	A	0	41	0	0	0.0860438
554320	chr_2	G	A	0	61	0	0	0.0586812	A	0	67	0	0	0.0535697	A	1	17	0.0555556	0.00140556	0.272944	A	0	43	0	0	0.0822111
554326	chr_2	A	G	0	61	0	0	0.0586812	G	1	68	0.0144928	0.000366857	0.0781235	G	1	19	0.05	0.00126509	0.248733	G	0	43	0	0	0.0822111
554467	chr_2	A	G	0	46	0	0	0.0770618	G	1	41	0.0238095	0.000602623	0.125659	G	0	18	0	0	0.185302	G	0	28	0	0	0.123436
554476	chr_2	T	C	0	38	0	0	0.0925128	C	0	32	0	0	0.108881	C	0	14	0	0	0.231636	C	0	27	0	0	0.127703
554659	chr_2	A	G	0	69	0	0	0.0520581	G	0	52	0	0	0.0684822	G	0	26	0	0	0.132275	G	0	31	0	0	0.112189
554836	chr_2	C	T	0	52	0	0	0.0684822	T	0	49	0	0	0.0725193	T	1	25	0.0384615	0.000973288	0.19637	T	0	33	0	0	0.105763
554944	chr_2	A	G	0	43	0	0	0.0822111	G	0	35	0	0	0.100032	G	0	13	0	0	0.247053	G	0	21	0	0	0.161098
554950	chr_2	G	A	0	40	0	0	0.0880973	A	0	35	0	0	0.100032	A	0	11	0	0	0.284914	A	0	21	0	0	0.161098
554953	chr_2	G	A	0	40	0	0	0.0880973	A	0	35	0	0	0.100032	A	0	11	0	0	0.284914	A	0	20	0	0	0.168433
554956	chr_2	T	C	0	40	0	0	0.0880973	C	0	35	0	0	0.100032	C	0	11	0	0	0.284914	C	0	20	0	0	0.168433
554980	chr_2	T	C	0	71	0	0	0.0506294	C	0	51	0	0	0.069777	C	1	22	0.0434783	0.00110017	0.219487	C	0	34	0	0	0.102818
559752	chr_2	G	T	4	1317	0.00302801	0.000825628	0.00773461	T	3	1214	0.00246508	0.000508647	0.00718695	T	5	764	0.00650195	0.00211444	0.0151077	T	0	484	0	0	0.00759268
559798	chr_2	T	A	5	1474	0.00338066	0.00109858	0.00787157	A	2	1375	0.00145243	0.000175945	0.00523674	A	6	872	0.00683371	0.00251186	0.0148144	A	1	573	0.00174216	4.41e-05	0.00966813
559858	chr_2	A	G	2	1058	0.00188679	0.000228581	0.00679897	G	0	1066	0	0	0.00345451	G	3	734	0.00407056	0.000840235	0.0118494	G	2	613	0.00325203	0.000394079	0.0116977
559876	chr_2	G	A	3	1037	0.00288462	0.000595273	0.00840672	A	0	1094	0	0	0.00336624	A	3	885	0.00337838	0.000697245	0.00984104	A	2	661	0.00301659	0.000365532	0.0108541
559888	chr_2	A	T	4	1110	0.00359066	0.000979175	0.0091678	T	1	1088	0.000918274	2.32e-05	0.00510557	T	2	1029	0.00193986	0.000235013	0.00698972	T	2	709	0.00281294	0.000340842	0.010124
559939	chr_2	T	C	0	1050	0	0	0.00350705	C	1	1052	0.000949668	2.4e-05	0.00527974	C	0	1005	0	0	0.0036638	C	0	702	0	0	0.00524103
560008	chr_2	T	G	0	954	0	0	0.00385928	G	1	928	0.00107643	2.73e-05	0.00598273	G	3	1005	0.00297619	0.000614183	0.00867284	G	0	663	0	0	0.00554847
560191	chr_2	A	G	0	685	0	0	0.00537075	G	1	734	0.00136054	3.44e-05	0.00755693	G	0	1006	0	0	0.00366016	G	0	566	0	0	0.00649626
560194	chr_2	C	T	0	685	0	0	0.00537075	T	0	734	0	0	0.00501311	T	5	1001	0.00497018	0.00161571	0.0115603	T	0	566	0	0	0.00649626
560215	chr_2	T	C	0	1147	0	0	0.00321095	C	2	1182	0.00168919	0.000204634	0.00608848	C	1	1416	0.000705716	1.79e-05	0.00392566	C	0	749	0	0	0.00491296
560229	chr_2	G	A	8	1281	0.00620636	0.00268316	0.0121922	A	5	1273	0.00391236	0.00127152	0.00910635	A	6	1391	0.00429492	0.00157774	0.00932462	A	3	720	0.00414938	0.00085652	0.012078
560283	chr_2	A	G	5	936	0.0053135	0.00172746	0.012356	G	7	1003	0.00693069	0.00279091	0.0142275	G	3	928	0.00322234	0.000665018	0.00938792	G	1	484	0.00206186	5.22e-05	0.0114339
560302	chr_2	A	G	3	876	0.00341297	0.00070439	0.00994147	G	1	905	0.00110375	2.79e-05	0.00613422	G	6	806	0.00738916	0.00271638	0.0160133	G	1	428	0.002331	5.9e-05	0.0129185
560344	chr_2	G	A	0	936	0	0	0.00393336	A	0	889	0	0	0.00414087	A	0	795	0	0	0.00462935	A	0	447	0	0	0.00821857
560509	chr_2	G	A	5	1364	0.0036523	0.00118692	0.00850251	A	1	1335	0.000748503	1.9e-05	0.00416326	A	3	691	0.00432277	0.000892347	0.0125806	A	0	402	0	0	0.00913434
560839	chr_2	G	A	0	1326	0	0	0.00277809	A	1	1532	0.000652316	1.65e-05	0.00362906	A	0	609	0	0	0.00603897	A	0	362	0	0	0.0101385
560878	chr_2	C	T	0	1070	0	0	0.00344161	T	0	1219	0	0	0.00302158	T	0	522	0	0	0.00704191	T	0	327	0	0	0.0112176
561296	chr_2	C	G	2	722	0.00276243	0.000334718	0.00994291	G	4	821	0.00484848	0.00132258	0.0123672	G	0	377	0	0	0.00973711	G	0	243	0	0	0.0150659
570354	chr_2	T	C	0	1735	0	0	0.0021239	C	0	1397	0	0	0.00263709	C	0	1324	0	0	0.00278228	C	0	949	0	0	0.00387958
570357	chr_2	C	T	0	1735	0	0	0.0021239	T	0	1397	0	0	0.00263709	T	0	1324	0	0	0.00278228	T	0	949	0	0	0.00387958
640024	chr_2	G	A	0	29	0	0	0.119445	A	0	25	0	0	0.137185	A	0	30	0	0	0.115703	A	0	16	0	0	0.205907
660424	chr_2	A	G	0	585	0	0	0.00628594	G	0	621	0	0	0.00592262	G	6	752	0.00791557	0.00291025	0.0171487	G	2	619	0.00322061	0.000390269	0.0115851
660696	chr_2	A	G	1	538	0.00185529	4.7e-05	0.0102933	G	1	614	0.00162602	4.12e-05	0.00902598	G	2	593	0.00336134	0.000407334	0.0120891	G	0	538	0	0	0.0068332
660723	chr_2	A	G	2	824	0.00242131	0.000293366	0.00871898	G	2	887	0.00224972	0.000272568	0.00810291	G	3	986	0.00303337	0.000625991	0.00883897	G	0	684	0	0	0.00537858
690167	chr_2	C	T	0	254	0	0	0.0144182	T	0	209	0	0	0.0174953	T	0	256	0	0	0.0143064	T	0	125	0	0	0.0290798
690176	chr_2	C	A	0	296	0	0	0.0123851	A	0	239	0	0	0.0153161	A	0	289	0	0	0.0126832	A	0	133	0	0	0.0273548
690218	chr_2	G	A	0	365	0	0	0.0100556	A	0	294	0	0	0.0124688	A	1	358	0.00278552	7.05e-05	0.0154214	A	0	163	0	0	0.022377
690461	chr_2	T	C	0	337	0	0	0.0108865	C	0	243	0	0	0.0150659	C	0	356	0	0	0.0103085	C	0	115	0	0	0.0315682
690759	chr_2	A	T	0	156	0	0	0.0233693	T	0	89	0	0	0.0406009	T	0	121	0	0	0.0300266	T	0	45	0	0	0.0787051
690762	chr_2	C	A	0	180	0	0	0.0202852	A	0	93	0	0	0.038889	A	0	127	0	0	0.0286285	A	0	50	0	0	0.0711217
690765	chr_2	A	G	0	207	0	0	0.0176628	G	0	127	0	0	0.0286285	G	0	150	0	0	0.0242926	G	0	56	0	0	0.0637501
690783	chr_2	G	A	0	304	0	0	0.0120611	A	0	171	0	0	0.0213414	A	0	229	0	0	0.0159796	A	0	85	0	0	0.0424703
690789	chr_2	C	T	0	315	0	0	0.0116424	T	0	189	0	0	0.0193286	T	0	239	0	0	0.0153161	T	0	89	0	0	0.0406009
690819	chr_2	A	G	0	393	0	0	0.00934255	G	0	241	0	0	0.01519	G	0	292	0	0	0.0125537	G	0	133	0	0	0.0273548
690862	chr_2	T	C	0	414	0	0	0.00887076	C	0	236	0	0	0.0155093	C	0	280	0	0	0.0130882	C	0	122	0	0	0.0297842
690870	chr_2	C	T	4	478	0.00829875	0.00226563	0.0211109	T	0	239	0	0	0.0153161	T	0	313	0	0	0.0117164	T	0	149	0	0	0.0244536
690879	chr_2	T	C	0	586	0	0	0.00627524	C	0	301	0	0	0.0121806	C	0	393	0	0	0.00934255	C	0	185	0	0	0.0197424
690921	chr_2	T	C	0	363	0	0	0.0101107	C	0	183	0	0	0.019956	C	0	244	0	0	0.0150046	C	0	117	0	0	0.031037
724025	chr_2	A	G	0	45	0	0	0.0787051	G	0	38	0	0	0.0925128	G	0	31	0	0	0.112189	G	0	24	0	0	0.142474
724042	chr_2	T	G	0	47	0	0	0.0754857	G	0	36	0	0	0.0973938	G	0	35	0	0	0.100032	G	0	23	0	0	0.148185
724066	chr_2	T	C	0	37	0	0	0.0948906	C	0	37	0	0	0.0948906	C	0	34	0	0	0.102818	C	0	18	0	0	0.185302
724186	chr_2	C	G	0	15	0	0	0.218019	G	0	23	0	0	0.148185	G	0	30	0	0	0.115703	G	0	21	0	0	0.161098
724201	chr_2	C	T	0	11	0	0	0.284914	T	0	29	0	0	0.119445	T	0	21	0	0	0.161098	T	0	12	0	0	0.264648
724252	chr_2	A	G	0	19	0	0	0.176467	G	0	18	0	0	0.185302	G	0	17	0	0	0.195064	G	0	19	0	0	0.176467
737263	chr_2	G	A	0	54	0	0	0.0660315	A	1	48	0.0204082	0.000516556	0.108542	A	0	49	0	0	0.0725193	A	0	99	0	0	0.0365757
737487	chr_2	C	G	0	42	0	0	0.0840839	G	0	45	0	0	0.0787051	G	0	19	0	0	0.176467	G	0	94	0	0	0.0384834
737499	chr_2	T	C	0	32	0	0	0.108881	C	0	38	0	0	0.0925128	C	0	15	0	0	0.218019	C	0	65	0	0	0.0551716
737500	chr_2	C	T	0	32	0	0	0.108881	T	0	38	0	0	0.0925128	T	0	15	0	0	0.218019	T	0	65	0	0	0.0551716
737532	chr_2	C	G	0	47	0	0	0.0754857	G	0	40	0	0	0.0880973	G	0	29	0	0	0.119445	G	0	76	0	0	0.0473788
737547	chr_2	C	G	0	65	0	0	0.0551716	G	0	50	0	0	0.0711217	G	0	49	0	0	0.0725193	G	0	93	0	0	0.038889
780416	chr_2	C	T	0	915	0	0	0.00402345	T	0	996	0	0	0.00369684	T	0	694	0	0	0.00530129	T	0	515	0	0	0.00713728
780470	chr_2	G	A	0	902	0	0	0.00408132	A	0	896	0	0	0.00410859	A	0	511	0	0	0.00719295	A	0	465	0	0	0.00790169
780494	chr_2	G	A	0	1026	0	0	0.00358894	A	0	1007	0	0	0.00365653	A	0	572	0	0	0.00642834	A	0	519	0	0	0.00708247
780515	chr_2	G	T	0	1242	0	0	0.00296571	T	0	1190	0	0	0.0030951	T	0	685	0	0	0.00537075	T	0	649	0	0	0.00566782
780713	chr_2	C	G	0	907	0	0	0.00405886	G	0	1009	0	0	0.0036493	G	0	722	0	0	0.00509622	G	0	696	0	0	0.00528609
799937	chr_2	C	G	0	39	0	0	0.0902511	G	0	39	0	0	0.0902511	G	0	81	0	0	0.0445203	G	0	41	0	0	0.0860438
840278	chr_2	T	C	0	57	0	0	0.0626675	C	0	53	0	0	0.0672345	C	0	43	0	0	0.0822111	C	0	11	0	0	0.284914
840467	chr_2	G	T	0	47	0	0	0.0754857	T	0	33	0	0	0.105763	T	0	37	0	0	0.0948906	T	0	19	0	0	0.176467
840518	chr_2	T	C	0	51	0	0	0.069777	C	0	50	0	0	0.0711217	C	0	31	0	0	0.112189	C	0	13	0	0	0.247053
840521	chr_2	A	G	0	51	0	0	0.069777	G	0	50	0	0	0.0711217	G	0	31	0	0	0.112189	G	0	13	0	0	0.247053
840704	chr_2	T	C	0	58	0	0	0.061621	C	0	50	0	0	0.0711217	C	0	15	0	0	0.218019	C	0	18	0	0	0.185302
841037	chr_2	A	G	0	45	0	0	0.0787051	G	0	32	0	0	0.108881	G	0	12	0	0	0.264648	G	0	13	0	0	0.247053
841052	chr_2	G	A	0	52	0	0	0.0684822	A	0	32	0	0	0.108881	A	0	11	0	0	0.284914	A	0	11	0	0	0.284914
913292	chr_2	T	C	0	40	0	0	0.0880973	C	0	21	0	0	0.161098	C	0	22	0	0	0.154373	C	0	18	0	0	0.185302
914185	chr_2	G	A	0	87	0	0	0.0415146	A	0	95	0	0	0.0380861	A	0	35	0	0	0.100032	A	0	20	0	0	0.168433
987265	chr_2	T	C	2	329	0.0060423	0.00073259	0.0216553	C	0	361	0	0	0.0101665	C	2	268	0.00740741	0.000898334	0.0265005	C	0	226	0	0	0.01619
987298	chr_2	G	A	1	291	0.00342466	8.67e-05	0.0189323	A	0	300	0	0	0.012221	A	3	181	0.0163043	0.00337505	0.0469066	A	2	167	0.0118343	0.00143642	0.0420939
987337	chr_2	T	C	2	278	0.00714286	0.000866207	0.0255628	C	0	241	0	0	0.01519	C	0	143	0	0	0.0254665	C	0	167	0	0	0.0218469
987355	chr_2	A	G	2	265	0.00749064	0.000908442	0.0267953	G	1	249	0.004	0.000101266	0.0220839	G	0	164	0	0	0.0222421	G	0	178	0	0	0.0205108
987624	chr_2	G	A	0	182	0	0	0.0200645	A	0	173	0	0	0.0210973	A	1	136	0.00729927	0.000184784	0.0399968	A	1	140	0.0070922	0.000179543	0.0388805
987642	chr_2	G	A	0	187	0	0	0.0195333	A	0	211	0	0	0.0173309	A	1	128	0.00775194	0.000196243	0.0424334	A	0	137	0	0	0.0265669
1009010	chr_2	C	T	0	21	0	0	0.161098	T	0	16	0	0	0.205907	T	0	19	0	0	0.176467	T	0	15	0	0	0.218019
1018014	chr_2	C	A	1	69	0.0142857	0.000361618	0.0770438	A	0	67	0	0	0.0535697	A	0	49	0	0	0.0725193	A	0	35	0	0	0.100032
1083872	chr_2	G	A	0	24	0	0	0.142474	A	0	29	0	0	0.119445	A	0	51	0	0	0.069777	A	0	25	0	0	0.137185
1083875	chr_2	A	G	0	24	0	0	0.142474	G	0	29	0	0	0.119445	G	0	51	0	0	0.069777	G	0	25	0	0	0.137185
1084129	chr_2	G	A	0	29	0	0	0.119445	A	1	30	0.0322581	0.00081637	0.167021	A	0	35	0	0	0.100032	A	0	32	0	0	0.108881
1084133	chr_2	T	C	0	29	0	0	0.119445	C	1	30	0.0322581	0.00081637	0.167021	C	0	35	0	0	0.100032	C	0	32	0	0	0.108881
1140416	chr_2	T	A	0	112	0	0	0.0323999	A	0	73	0	0	0.0492771	A	0	11	0	0	0.284914	A	0	24	0	0	0.142474
1140466	chr_2	G	C	0	85	0	0	0.0424703	C	0	35	0	0	0.100032	C	0	12	0	0	0.264648	C	0	14	0	0	0.231636
1200702	chr_2	G	A	0	531	0	0	0.00692297	A	1	521	0.00191571	4.85e-05	0.010627	A	0	408	0	0	0.00900062	A	1	271	0.00367647	9.31e-05	0.0203127
1200932	chr_2	G	A	0	668	0	0	0.00550706	A	3	686	0.00435414	0.000898829	0.0126715	A	3	467	0.00638298	0.00131826	0.0185396	A	1	281	0.0035461	8.98e-05	0.0195982
1200971	chr_2	A	G	0	667	0	0	0.00551529	G	1	616	0.00162075	4.1e-05	0.00899683	G	1	422	0.00236407	5.99e-05	0.0131008	G	0	315	0	0	0.0116424
1201016	chr_2	G	A	0	487	0	0	0.00754609	A	0	464	0	0	0.00791865	A	0	344	0	0	0.0106662	A	5	257	0.019084	0.00622484	0.0439712
1201021	chr_2	G	A	0	503	0	0	0.00730693	A	0	468	0	0	0.00785124	A	0	346	0	0	0.0106049	A	0	262	0	0	0.013981
1201406	chr_2	A	G	0	268	0	0	0.0136702	G	0	201	0	0	0.0181853	G	0	156	0	0	0.0233693	G	0	183	0	0	0.019956
1201496	chr_2	G	A	3	225	0.0131579	0.00272174	0.0379693	A	0	184	0	0	0.0198486	A	0	125	0	0	0.0290798	A	0	152	0	0	0.0239768
1214241	chr_2	C	G	0	76	0	0	0.0473788	G	0	56	0	0	0.0637501	G	0	41	0	0	0.0860438	G	0	41	0	0	0.0860438
1215307	chr_2	C	G	0	50	0	0	0.0711217	G	0	47	0	0	0.0754857	G	0	28	0	0	0.123436	G	0	30	0	0	0.115703
1221797	chr_2	A	G	0	346	0	0	0.0106049	G	0	312	0	0	0.0117537	G	0	251	0	0	0.0145893	G	0	217	0	0	0.0168558
1221875	chr_2	T	A	0	325	0	0	0.0112862	A	0	294	0	0	0.0124688	A	0	288	0	0	0.0127269	A	0	212	0	0	0.0172499
1221902	chr_2	T	C	0	352	0	0	0.010425	C	0	304	0	0	0.0120611	C	0	310	0	0	0.0118291	C	0	217	0	0	0.0168558
1221923	chr_2	G	A	0	358	0	0	0.0102512	A	1	325	0.00306749	7.77e-05	0.0169716	A	0	314	0	0	0.0116793	A	0	256	0	0	0.0143064
1222190	chr_2	A	G	0	266	0	0	0.0137723	G	0	261	0	0	0.0140342	G	0	319	0	0	0.0114973	G	0	256	0	0	0.0143064
1222214	chr_2	T	C	0	227	0	0	0.0161192	C	0	237	0	0	0.0154444	C	0	295	0	0	0.0124268	C	0	219	0	0	0.0167031
1222220	chr_2	A	G	0	223	0	0	0.016406	G	0	243	0	0	0.0150659	G	0	277	0	0	0.013229	G	0	218	0	0	0.0167791
1225626	chr_2	A	C	1	62	0.015873	0.000401789	0.0852957	C	3	93	0.03125	0.00649146	0.0886181	C	0	1048	0	0	0.00351374	C	1	459	0.00217391	5.5e-05	0.0120523
1225739	chr_2	A	G	0	85	0	0	0.0424703	G	1	91	0.0108696	0.000275156	0.0590779	G	1	767	0.00130208	3.3e-05	0.00723319	G	1	482	0.00207039	5.24e-05	0.011481
1225748	chr_2	T	C	0	90	0	0	0.0401589	C	0	103	0	0	0.0351806	C	1	792	0.00126103	3.19e-05	0.00700581	C	2	521	0.00382409	0.000463451	0.0137451
1226036	chr_2	A	G	0	71	0	0	0.0506294	G	0	49	0	0	0.0725193	G	2	104	0.0188679	0.00229322	0.0664982	G	0	59	0	0	0.0606089
1227459	chr_2	A	G	0	23	0	0	0.148185	G	0	15	0	0	0.218019	G	0	21	0	0	0.161098	G	0	21	0	0	0.161098
1227606	chr_2	G	A	0	26	0	0	0.132275	A	0	33	0	0	0.105763	A	0	32	0	0	0.108881	A	0	55	0	0	0.0648708
1227725	chr_2	C	T	0	40	0	0	0.0880973	T	0	39	0	0	0.0902511	T	0	61	0	0	0.0586812	T	0	44	0	0	0.0804199
1227738	chr_2	C	T	0	26	0	0	0.132275	T	0	32	0	0	0.108881	T	0	42	0	0	0.0840839	T	0	35	0	0	0.100032
1227804	chr_2	C	G	0	24	0	0	0.142474	G	0	29	0	0	0.119445	G	0	31	0	0	0.112189	G	0	20	0	0	0.168433
1227876	chr_2	T	C	0	32	0	0	0.108881	C	1	42	0.0232558	0.000588613	0.12289	C	0	49	0	0	0.0725193	C	0	43	0	0	0.0822111
1228167	chr_2	C	T	0	19	0	0	0.176467	T	0	21	0	0	0.161098	T	0	29	0	0	0.119445	T	0	15	0	0	0.218019
1228346	chr_2	G	A	0	19	0	0	0.176467	A	0	24	0	0	0.142474	A	0	21	0	0	0.161098	A	0	23	0	0	0.148185
1228355	chr_2	T	A	0	19	0	0	0.176467	A	0	23	0	0	0.148185	A	0	25	0	0	0.137185	A	0	26	0	0	0.132275
1228409	chr_2	G	A	0	19	0	0	0.176467	A	0	24	0	0	0.142474	A	0	14	0	0	0.231636	A	0	20	0	0	0.168433
1296038	chr_2	C	T	0	18	0	0	0.185302	T	0	20	0	0	0.168433	T	1	17	0.0555556	0.00140556	0.272944	T	0	18	0	0	0.185302
1296051	chr_2	T	C	0	21	0	0	0.161098	C	0	16	0	0	0.205907	C	1	16	0.0588235	0.00148817	0.286889	C	0	13	0	0	0.247053
1296057	chr_2	G	A	0	21	0	0	0.161098	A	0	16	0	0	0.205907	A	1	16	0.0588235	0.00148817	0.286889	A	0	13	0	0	0.247053
1296273	chr_2	G	T	0	11	0	0	0.284914	T	0	15	0	0	0.218019	T	0	14	0	0	0.231636	T	0	11	0	0	0.284914
1407994	chr_2	C	T	2	150	0.0131579	0.00159747	0.0467209	T	0	90	0	0	0.0401589	T	0	138	0	0	0.0263769	T	1	98	0.010101	0.000255703	0.0549968
1417673	chr_2	T	TTTGCAGAC	0	25	0	0	0.137185	TTTGCAGAC	0	17	0	0	0.195064	TTTGCAGAC	0	36	0	0	0.0973938	TTTGCAGAC	0	20	0	0	0.168433
1417905	chr_2	T	A	4	33	0.108108	0.030252	0.254176	A	0	38	0	0	0.0925128	A	0	49	0	0	0.0725193	A	1	43	0.0227273	0.000575239	0.120242
1546840	chr_2	T	C	1	99	0.01	0.000253146	0.0544594	C	0	138	0	0	0.0263769	C	0	64	0	0	0.0560091	C	0	64	0	0	0.0560091
1637476	chr_2	G	A	0	31	0	0	0.112189	A	0	12	0	0	0.264648	A	0	46	0	0	0.0770618	A	0	20	0	0	0.168433
1637479	chr_2	A	C	0	31	0	0	0.112189	C	0	12	0	0	0.264648	C	0	46	0	0	0.0770618	C	0	20	0	0	0.168433
1637545	chr_2	C	T	0	48	0	0	0.0739728	T	0	16	0	0	0.205907	T	0	27	0	0	0.127703	T	0	45	0	0	0.0787051
1637581	chr_2	C	T	0	23	0	0	0.148185	T	0	19	0	0	0.176467	T	0	16	0	0	0.205907	T	0	25	0	0	0.137185
1637599	chr_2	T	C	0	24	0	0	0.142474	C	0	20	0	0	0.168433	C	0	39	0	0	0.0902511	C	0	26	0	0	0.132275
1637793	chr_2	T	C	0	27	0	0	0.127703	C	0	20	0	0	0.168433	C	0	32	0	0	0.108881	C	0	11	0	0	0.284914
1638005	chr_2	G	A	0	32	0	0	0.108881	A	0	27	0	0	0.127703	A	0	22	0	0	0.154373	A	0	17	0	0	0.195064
1638007	chr_2	C	T	0	32	0	0	0.108881	T	0	27	0	0	0.127703	T	0	22	0	0	0.154373	T	0	17	0	0	0.195064
1638082	chr_2	T	C	0	32	0	0	0.108881	C	0	18	0	0	0.185302	C	0	39	0	0	0.0902511	C	0	31	0	0	0.112189
1638098	chr_2	C	T	2	25	0.0740741	0.00910007	0.242898	T	0	15	0	0	0.218019	T	0	39	0	0	0.0902511	T	0	24	0	0	0.142474
1638115	chr_2	T	C	0	26	0	0	0.132275	C	0	18	0	0	0.185302	C	0	28	0	0	0.123436	C	0	23	0	0	0.148185
1638173	chr_2	C	T	0	27	0	0	0.127703	T	0	17	0	0	0.195064	T	0	24	0	0	0.142474	T	0	13	0	0	0.247053
1638177	chr_2	C	T	0	27	0	0	0.127703	T	0	17	0	0	0.195064	T	0	25	0	0	0.137185	T	0	13	0	0	0.247053
1638464	chr_2	T	C	0	29	0	0	0.119445	C	0	27	0	0	0.127703	C	3	20	0.130435	0.0277515	0.335889	C	0	15	0	0	0.218019
1638476	chr_2	G	A	0	37	0	0	0.0948906	A	0	24	0	0	0.142474	A	3	28	0.0967742	0.0204199	0.257539	A	0	13	0	0	0.247053
1646854	chr_2	A	T	0	72	0	0	0.0499441	T	0	60	0	0	0.0596295	T	0	90	0	0	0.0401589	T	0	69	0	0	0.0520581
1655439	chr_2	C	T	1	371	0.00268817	6.81e-05	0.0148858	T	1	295	0.00337838	8.55e-05	0.0186784	T	1	268	0.00371747	9.41e-05	0.0205373	T	1	164	0.00606061	0.000153429	0.0333034
1655497	chr_2	T	TG	3	196	0.0150754	0.00311976	0.0434223	TG	0	183	0	0	0.019956	TG	0	93	0	0	0.038889	TG	0	97	0	0	0.0373156
1655502	chr_2	T	A	1	198	0.00502513	0.000127217	0.0276787	A	0	183	0	0	0.019956	A	1	93	0.0106383	0.000269302	0.0578513	A	0	97	0	0	0.0373156
1655503	chr_2	C	T	1	198	0.00502513	0.000127217	0.0276787	T	0	183	0	0	0.019956	T	1	93	0.0106383	0.000269302	0.0578513	T	0	97	0	0	0.0373156
1655508	chr_2	C	T	1	199	0.005	0.000126581	0.0275419	T	0	184	0	0	0.0198486	T	1	93	0.0106383	0.000269302	0.0578513	T	0	97	0	0	0.0373156
1655591	chr_2	T	C	1	58	0.0169492	0.000429023	0.0908559	C	0	75	0	0	0.0479951	C	1	60	0.0163934	0.00041496	0.0879881	C	1	54	0.0181818	0.000460218	0.097191
1655609	chr_2	A	G	0	147	0	0	0.0247822	G	0	116	0	0	0.0313004	G	1	83	0.0119048	0.000301357	0.064552	G	1	72	0.0136986	0.000346759	0.0739763
1800644	chr_2	G	C	0	28	0	0	0.123436	C	0	17	0	0	0.195064	C	0	26	0	0	0.132275	C	0	16	0	0	0.205907
1947664	chr_2	G	A	0	206	0	0	0.0177478	A	0	255	0	0	0.0143621	A	0	85	0	0	0.0424703	A	0	93	0	0	0.038889
1947679	chr_2	A	ATT	0	134	0	0	0.0271535	ATT	0	166	0	0	0.0219771	ATT	0	44	0	0	0.0804199	ATT	0	57	0	0	0.0626675
1947685	chr_2	G	T	0	51	0	0	0.069777	T	0	50	0	0	0.0711217	T	0	20	0	0	0.168433	T	0	13	0	0	0.247053
1947713	chr_2	G	A	0	100	0	0	0.0362167	A	0	132	0	0	0.0275592	A	0	47	0	0	0.0754857	A	0	40	0	0	0.0880973
1947739	chr_2	G	A	0	139	0	0	0.0261896	A	0	142	0	0	0.0256435	A	0	46	0	0	0.0770618	A	0	38	0	0	0.0925128
1947741	chr_2	A	T	0	148	0	0	0.0246168	T	0	149	0	0	0.0244536	T	0	49	0	0	0.0725193	T	0	39	0	0	0.0902511
1947759	chr_2	A	G	0	264	0	0	0.0138759	G	0	253	0	0	0.0144748	G	0	71	0	0	0.0506294	G	0	63	0	0	0.0568724
1947772	chr_2	C	T	0	249	0	0	0.0147056	T	0	242	0	0	0.0151277	T	0	59	0	0	0.0606089	T	0	63	0	0	0.0568724
1947779	chr_2	A	C	0	250	0	0	0.0146472	C	0	226	0	0	0.01619	C	0	58	0	0	0.061621	C	0	63	0	0	0.0568724
1948120	chr_2	G	A	0	121	0	0	0.0300266	A	0	122	0	0	0.0297842	A	0	25	0	0	0.137185	A	0	41	0	0	0.0860438
1948123	chr_2	G	T	0	121	0	0	0.0300266	T	0	122	0	0	0.0297842	T	0	25	0	0	0.137185	T	0	41	0	0	0.0860438
1948129	chr_2	G	A	0	130	0	0	0.0279772	A	0	127	0	0	0.0286285	A	1	28	0.0344828	0.000872647	0.177644	A	3	45	0.0625	0.0130792	0.17196
1948228	chr_2	A	G	0	170	0	0	0.0214656	G	0	150	0	0	0.0242926	G	1	57	0.0172414	0.000436419	0.0923611	G	1	105	0.00943396	0.000238819	0.0514431
1948560	chr_2	A	G	0	138	0	0	0.0263769	G	0	129	0	0	0.028191	G	1	39	0.025	0.000632745	0.131586	G	0	89	0	0	0.0406009
1948734	chr_2	G	C	1	178	0.00558659	0.00014143	0.0307319	C	0	173	0	0	0.0210973	C	0	71	0	0	0.0506294	C	0	85	0	0	0.0424703
1949203	chr_2	CAA	C	1	101	0.00980392	0.000248183	0.0534154	C	0	100	0	0	0.0362167	C	0	53	0	0	0.0672345	C	0	41	0	0	0.0860438
1949243	chr_2	C	T	1	183	0.00543478	0.000137587	0.0299072	T	0	171	0	0	0.0213414	T	0	70	0	0	0.0513338	T	0	105	0	0	0.0345222
1949280	chr_2	G	A	0	170	0	0	0.0214656	A	0	193	0	0	0.0189319	A	0	62	0	0	0.0577626	A	0	100	0	0	0.0362167
1949299	chr_2	C	A	0	114	0	0	0.0318407	A	0	182	0	0	0.0200645	A	0	53	0	0	0.0672345	A	0	71	0	0	0.0506294
1949316	chr_2	T	G	1	201	0.0049505	0.000125328	0.0272723	G	0	271	0	0	0.0135199	G	0	123	0	0	0.0295456	G	0	127	0	0	0.0286285
2021975	chr_2	G	C	3	49	0.0576923	0.0120593	0.159473	C	0	56	0	0	0.0637501	C	0	40	0	0	0.0880973	C	0	36	0	0	0.0973938
2021976	chr_2	C	A	3	49	0.0576923	0.0120593	0.159473	A	0	56	0	0	0.0637501	A	0	40	0	0	0.0880973	A	0	36	0	0	0.0973938
2022199	chr_2	G	A	0	38	0	0	0.0925128	A	0	24	0	0	0.142474	A	0	22	0	0	0.154373	A	0	34	0	0	0.102818
2022268	chr_2	A	G	0	68	0	0	0.052803	G	0	64	0	0	0.0560091	G	0	52	0	0	0.0684822	G	0	30	0	0	0.115703
2022292	chr_2	A	G	0	58	0	0	0.061621	G	0	44	0	0	0.0804199	G	0	25	0	0	0.137185	G	0	19	0	0	0.176467
2022457	chr_2	C	T	0	71	0	0	0.0506294	T	0	43	0	0	0.0822111	T	0	35	0	0	0.100032	T	0	27	0	0	0.127703
2022616	chr_2	C	T	1	81	0.0121951	0.000308706	0.0660827	T	1	54	0.0181818	0.000460218	0.097191	T	0	57	0	0	0.0626675	T	0	40	0	0	0.0880973
2038186	chr_2	G	C	0	21	0	0	0.161098	C	0	22	0	0	0.154373	C	0	11	0	0	0.284914	C	0	18	0	0	0.185302
2038189	chr_2	T	C	0	21	0	0	0.161098	C	0	22	0	0	0.154373	C	0	11	0	0	0.284914	C	0	18	0	0	0.185302
2038207	chr_2	C	A	0	22	0	0	0.154373	A	0	22	0	0	0.154373	A	0	14	0	0	0.231636	A	0	20	0	0	0.168433
2038300	chr_2	A	G	0	32	0	0	0.108881	G	0	23	0	0	0.148185	G	0	38	0	0	0.0925128	G	0	13	0	0	0.247053
2038408	chr_2	C	A	0	34	0	0	0.102818	A	0	21	0	0	0.161098	A	0	22	0	0	0.154373	A	0	18	0	0	0.185302
2176298	chr_2	T	C	0	19	0	0	0.176467	C	0	12	0	0	0.264648	C	0	15	0	0	0.218019	C	0	16	0	0	0.205907
2176324	chr_2	T	C	0	28	0	0	0.123436	C	0	32	0	0	0.108881	C	0	22	0	0	0.154373	C	0	32	0	0	0.108881
2176344	chr_2	G	A	0	30	0	0	0.115703	A	0	41	0	0	0.0860438	A	0	37	0	0	0.0948906	A	0	52	0	0	0.0684822
2176376	chr_2	T	A	0	24	0	0	0.142474	A	0	32	0	0	0.108881	A	0	47	0	0	0.0754857	A	0	49	0	0	0.0725193
2176382	chr_2	T	C	0	22	0	0	0.154373	C	0	32	0	0	0.108881	C	0	45	0	0	0.0787051	C	0	49	0	0	0.0725193
2176394	chr_2	G	A	0	20	0	0	0.168433	A	0	25	0	0	0.137185	A	0	44	0	0	0.0804199	A	0	44	0	0	0.0804199
2176397	chr_2	T	C	0	20	0	0	0.168433	C	0	25	0	0	0.137185	C	0	39	0	0	0.0902511	C	0	42	0	0	0.0840839
2176738	chr_2	C	T	0	32	0	0	0.108881	T	0	38	0	0	0.0925128	T	0	98	0	0	0.036942	T	0	57	0	0	0.0626675
2176739	chr_2	G	T	0	32	0	0	0.108881	T	0	38	0	0	0.0925128	T	0	98	0	0	0.036942	T	0	57	0	0	0.0626675
2208822	chr_2	G	A	1	174	0.00571429	0.000144663	0.0314252	A	1	158	0.00628931	0.000159219	0.0345421	A	2	88	0.0222222	0.00270264	0.0779777	A	0	83	0	0	0.0434712
2209169	chr_2	A	C	0	193	0	0	0.0189319	C	0	138	0	0	0.0263769	C	0	135	0	0	0.0269551	C	0	93	0	0	0.038889
2249399	chr_2	G	A	0	111	0	0	0.032687	A	0	119	0	0	0.0305234	A	0	21	0	0	0.161098	A	0	58	0	0	0.061621
2249447	chr_2	C	A	0	125	0	0	0.0290798	A	0	76	0	0	0.0473788	A	0	28	0	0	0.123436	A	0	63	0	0	0.0568724
2249459	chr_2	G	T	0	152	0	0	0.0239768	T	0	82	0	0	0.0439895	T	0	36	0	0	0.0973938	T	0	66	0	0	0.0543588
2249563	chr_2	G	A	0	107	0	0	0.033888	A	0	76	0	0	0.0473788	A	0	30	0	0	0.115703	A	0	50	0	0	0.0711217
2249594	chr_2	A	C	0	81	0	0	0.0445203	C	0	65	0	0	0.0551716	C	0	22	0	0	0.154373	C	0	35	0	0	0.100032
2249645	chr_2	A	G	0	67	0	0	0.0535697	G	0	70	0	0	0.0513338	G	0	29	0	0	0.119445	G	0	51	0	0	0.069777
2249707	chr_2	C	A	0	134	0	0	0.0271535	A	0	108	0	0	0.0335795	A	0	34	0	0	0.102818	A	0	53	0	0	0.0672345
2249755	chr_2	C	G	0	136	0	0	0.0267596	G	0	103	0	0	0.0351806	G	0	66	0	0	0.0543588	G	0	53	0	0	0.0672345
2249789	chr_2	A	T	0	105	0	0	0.0345222	T	0	78	0	0	0.0461924	T	0	43	0	0	0.0822111	T	0	40	0	0	0.0880973
2249924	chr_2	T	A	0	97	0	0	0.0373156	A	1	54	0.0181818	0.000460218	0.097191	A	0	32	0	0	0.108881	A	0	42	0	0	0.0840839
2249978	chr_2	G	A	0	103	0	0	0.0351806	A	0	103	0	0	0.0351806	A	0	42	0	0	0.0840839	A	0	57	0	0	0.0626675
2265931	chr_2	C	T	0	36	0	0	0.0973938	T	0	27	0	0	0.127703	T	0	12	0	0	0.264648	T	0	22	0	0	0.154373
2324228	chr_2	T	C	0	15	0	0	0.218019	C	0	14	0	0	0.231636	C	0	11	0	0	0.284914	C	0	19	0	0	0.176467
2333295	chr_2	A	C	0	112	0	0	0.0323999	C	0	99	0	0	0.0365757	C	0	51	0	0	0.069777	C	0	55	0	0	0.0648708
2333298	chr_2	C	T	0	112	0	0	0.0323999	T	0	101	0	0	0.0358646	T	0	51	0	0	0.069777	T	0	55	0	0	0.0648708
2333308	chr_2	A	C	0	160	0	0	0.0227917	C	0	142	0	0	0.0256435	C	0	91	0	0	0.0397265	C	0	70	0	0	0.0513338
2337009	chr_2	C	T	0	182	0	0	0.0200645	T	0	170	0	0	0.0214656	T	0	168	0	0	0.0217183	T	0	173	0	0	0.0210973
2341183	chr_2	G	A	0	82	0	0	0.0439895	A	0	79	0	0	0.0456213	A	0	54	0	0	0.0660315	A	0	43	0	0	0.0822111
2341258	chr_2	T	A	0	101	0	0	0.0358646	A	1	67	0.0147059	0.000372251	0.079234	A	1	63	0.015625	0.000395513	0.0840103	A	0	89	0	0	0.0406009
2341305	chr_2	G	A	0	97	0	0	0.0373156	A	0	86	0	0	0.041987	A	0	80	0	0	0.045064	A	0	87	0	0	0.0415146
2353380	chr_2	C	T	0	1992	0	0	0.00185013	T	1	1896	0.000527148	1.33e-05	0.00293355	T	0	1229	0	0	0.00299703	T	0	1367	0	0	0.00269488
2353485	chr_2	T	G	0	1437	0	0	0.00256378	G	1	1489	0.000671141	1.7e-05	0.00373363	G	5	918	0.00541712	0.00176119	0.0125961	G	0	876	0	0	0.0042022
2353692	chr_2	G	A	2	1370	0.00145773	0.000176586	0.00525579	A	6	1144	0.00521739	0.00191702	0.0113212	A	1	859	0.00116279	2.94e-05	0.00646146	A	5	906	0.00548847	0.00178442	0.0127614
2353854	chr_2	G	A	1	1262	0.000791766	2e-05	0.00440346	A	2	1006	0.00198413	0.000240377	0.0071488	A	5	785	0.00632911	0.00205814	0.0147078	A	2	917	0.00217628	0.000263666	0.00783915
2361987	chr_2	T	G	0	178	0	0	0.0205108	G	1	185	0.00537634	0.000136108	0.0295895	G	1	122	0.00813008	0.000205815	0.044465	G	0	78	0	0	0.0461924
2361991	chr_2	T	C	0	178	0	0	0.0205108	C	1	185	0.00537634	0.000136108	0.0295895	C	1	122	0.00813008	0.000205815	0.044465	C	0	78	0	0	0.0461924
2362006	chr_2	G	A	0	209	0	0	0.0174953	A	0	202	0	0	0.018096	A	1	126	0.00787402	0.000199333	0.0430897	A	0	86	0	0	0.041987
2372563	chr_2	A	G	1	1288	0.000775795	1.96e-05	0.0043148	G	2	1408	0.00141844	0.000171826	0.00511441	G	10	852	0.0116009	0.00557673	0.0212307	G	3	558	0.00534759	0.00110416	0.0155478
2372612	chr_2	T	A	3	1607	0.00186335	0.000384433	0.00543577	A	0	1833	0	0	0.00201046	A	2	1064	0.00187617	0.000227294	0.00676079	A	2	621	0.00321027	0.000389016	0.0115481
2372623	chr_2	C	T	3	1776	0.00168634	0.000347899	0.00492022	T	1	1981	0.000504541	1.28e-05	0.00280788	T	2	1065	0.00187441	0.000227081	0.00675447	T	1	648	0.00154083	3.9e-05	0.00855479
2384044	chr_2	C	T	0	41	0	0	0.0860438	T	0	27	0	0	0.127703	T	0	53	0	0	0.0672345	T	0	18	0	0	0.185302
2384151	chr_2	T	C	0	46	0	0	0.0770618	C	0	30	0	0	0.115703	C	0	47	0	0	0.0754857	C	0	36	0	0	0.0973938
2384167	chr_2	A	G	0	24	0	0	0.142474	G	0	19	0	0	0.176467	G	0	37	0	0	0.0948906	G	0	33	0	0	0.105763
2384169	chr_2	T	C	0	24	0	0	0.142474	C	0	19	0	0	0.176467	C	0	37	0	0	0.0948906	C	0	33	0	0	0.105763
2384223	chr_2	T	C	0	34	0	0	0.102818	C	0	37	0	0	0.0948906	C	0	20	0	0	0.168433	C	0	38	0	0	0.0925128
2384385	chr_2	G	A	0	56	0	0	0.0637501	A	0	48	0	0	0.0739728	A	0	29	0	0	0.119445	A	0	55	0	0	0.0648708
2384451	chr_2	C	T	1	39	0.025	0.000632745	0.131586	T	0	52	0	0	0.0684822	T	0	29	0	0	0.119445	T	1	31	0.03125	0.000790869	0.162171
2384463	chr_2	C	T	1	40	0.0243902	0.000617317	0.128554	T	0	41	0	0	0.0860438	T	0	35	0	0	0.100032	T	1	30	0.0322581	0.00081637	0.167021
2384519	chr_2	C	T	0	65	0	0	0.0551716	T	0	101	0	0	0.0358646	T	0	79	0	0	0.0456213	T	0	42	0	0	0.0840839
2384655	chr_2	T	C	0	58	0	0	0.061621	C	0	72	0	0	0.0499441	C	0	30	0	0	0.115703	C	1	26	0.037037	0.000937257	0.189706
2464916	chr_2	C	T	0	23	0	0	0.148185	T	0	32	0	0	0.108881	T	1	15	0.0625	0.00158111	0.302321	T	0	12	0	0	0.264648
2517690	chr_2	G	A	0	71	0	0	0.0506294	A	0	85	0	0	0.0424703	A	3	51	0.0555556	0.0116068	0.153885	A	0	50	0	0	0.0711217
2517828	chr_2	A	G	0	84	0	0	0.0429649	G	0	92	0	0	0.0393033	G	0	22	0	0	0.154373	G	0	40	0	0	0.0880973
2546733	chr_2	T	C	0	403	0	0	0.00911178	C	0	432	0	0	0.00850272	C	0	429	0	0	0.00856192	C	0	272	0	0	0.0134705
2575644	chr_2	C	G	1	217	0.00458716	0.00011613	0.0252916	G	0	212	0	0	0.0172499	G	1	77	0.0128205	0.000324535	0.0693727	G	0	185	0	0	0.0197424
2575665	chr_2	T	C	3	212	0.0139535	0.00288684	0.0402343	C	0	207	0	0	0.0176628	C	1	80	0.0123457	0.000312517	0.0668756	C	0	182	0	0	0.0200645
2575854	chr_2	T	C	1	106	0.00934579	0.000236587	0.0509725	C	0	97	0	0	0.0373156	C	0	39	0	0	0.0902511	C	0	84	0	0	0.0429649
2587543	chr_2	C	T	3	126	0.0232558	0.00482183	0.0664588	T	0	110	0	0	0.0329792	T	0	54	0	0	0.0660315	T	0	59	0	0	0.0606089
2587579	chr_2	G	A	0	138	0	0	0.0263769	A	0	137	0	0	0.0265669	A	0	47	0	0	0.0754857	A	0	61	0	0	0.0586812
2587594	chr_2	G	T	0	88	0	0	0.0410526	T	0	99	0	0	0.0365757	T	0	39	0	0	0.0902511	T	0	50	0	0	0.0711217
2587597	chr_2	A	G	0	88	0	0	0.0410526	G	0	99	0	0	0.0365757	G	0	39	0	0	0.0902511	G	0	50	0	0	0.0711217
2587726	chr_2	G	A	0	108	0	0	0.0335795	A	1	71	0.0138889	0.000351574	0.0749713	A	0	35	0	0	0.100032	A	0	72	0	0	0.0499441
2588227	chr_2	A	G	0	43	0	0	0.0822111	G	0	41	0	0	0.0860438	G	0	22	0	0	0.154373	G	0	26	0	0	0.132275
2639297	chr_2	T	C	5	1451	0.00343407	0.00111594	0.00799563	C	4	1633	0.00244349	0.000666159	0.0062444	C	4	821	0.00484848	0.00132258	0.0123672	C	0	981	0	0	0.00375326
2677606	chr_2	T	G	0	49	0	0	0.0725193	G	0	66	0	0	0.0543588	G	0	38	0	0	0.0925128	G	0	22	0	0	0.154373
2712624	chr_2	T	A	1	634	0.0015748	3.99e-05	0.00874272	A	1	716	0.0013947	3.53e-05	0.00774604	A	1	356	0.00280112	7.09e-05	0.0155073	A	1	435	0.00229358	5.81e-05	0.0127122
2712654	chr_2	T	C	2	581	0.00343053	0.000415724	0.0123369	C	2	729	0.00273598	0.000331512	0.00984804	C	1	345	0.00289017	7.32e-05	0.015997	C	2	450	0.00442478	0.000536311	0.0158917
2833123	chr_2	G	A	0	541	0	0	0.00679544	A	1	531	0.0018797	4.76e-05	0.0104281	A	0	337	0	0	0.0108865	A	0	351	0	0	0.0104546
2833288	chr_2	T	C	0	498	0	0	0.00738002	C	0	534	0	0	0.00688421	C	0	397	0	0	0.00924885	C	0	340	0	0	0.010791
2848924	chr_2	C	T	0	23	0	0	0.148185	T	0	18	0	0	0.185302	T	0	16	0	0	0.205907	T	0	18	0	0	0.185302
2848973	chr_2	C	T	0	19	0	0	0.176467	T	0	21	0	0	0.161098	T	0	14	0	0	0.231636	T	0	21	0	0	0.161098
2848978	chr_2	A	G	0	19	0	0	0.176467	G	0	21	0	0	0.161098	G	0	14	0	0	0.231636	G	0	21	0	0	0.161098
2849023	chr_2	T	C	0	17	0	0	0.195064	C	0	17	0	0	0.195064	C	0	17	0	0	0.195064	C	0	19	0	0	0.176467
2849110	chr_2	C	T	1	39	0.025	0.000632745	0.131586	T	0	18	0	0	0.185302	T	0	16	0	0	0.205907	T	0	21	0	0	0.161098
2849636	chr_2	T	A	0	40	0	0	0.0880973	A	0	31	0	0	0.112189	A	0	19	0	0	0.176467	A	0	16	0	0	0.205907
2857116	chr_2	T	C	0	122	0	0	0.0297842	C	0	89	0	0	0.0406009	C	0	53	0	0	0.0672345	C	1	50	0.0196078	0.000496304	0.104475
2857122	chr_2	C	T	0	121	0	0	0.0300266	T	0	87	0	0	0.0415146	T	0	52	0	0	0.0684822	T	1	47	0.0208333	0.000527315	0.110696
2857125	chr_2	C	T	0	122	0	0	0.0297842	T	0	87	0	0	0.0415146	T	0	52	0	0	0.0684822	T	1	47	0.0208333	0.000527315	0.110696
2857199	chr_2	T	G	2	67	0.0289855	0.00352976	0.100815	G	0	57	0	0	0.0626675	G	0	41	0	0	0.0860438	G	0	31	0	0	0.112189
2857205	chr_2	A	T	2	64	0.030303	0.00369114	0.105217	T	0	56	0	0	0.0637501	T	0	38	0	0	0.0925128	T	0	31	0	0	0.112189
2857206	chr_2	C	G	2	64	0.030303	0.00369114	0.105217	G	0	56	0	0	0.0637501	G	0	38	0	0	0.0925128	G	0	31	0	0	0.112189
2857209	chr_2	G	T	2	64	0.030303	0.00369114	0.105217	T	0	56	0	0	0.0637501	T	0	38	0	0	0.0925128	T	0	31	0	0	0.112189
2857221	chr_2	A	G	2	92	0.0212766	0.00258716	0.0747518	G	0	85	0	0	0.0424703	G	0	54	0	0	0.0660315	G	0	52	0	0	0.0684822
2857251	chr_2	C	T	0	145	0	0	0.0251197	T	0	134	0	0	0.0271535	T	0	64	0	0	0.0560091	T	1	82	0.0120482	0.000304987	0.0653084
2857271	chr_2	C	T	3	175	0.0168539	0.00348926	0.048462	T	0	158	0	0	0.0230769	T	0	65	0	0	0.0551716	T	1	82	0.0120482	0.000304987	0.0653084
2857275	chr_2	T	G	0	178	0	0	0.0205108	G	0	159	0	0	0.0229334	G	0	65	0	0	0.0551716	G	1	82	0.0120482	0.000304987	0.0653084
2857311	chr_2	A	G	3	205	0.0144231	0.00298432	0.0415695	G	0	187	0	0	0.0195333	G	0	71	0	0	0.0506294	G	1	86	0.0114943	0.000290967	0.0623843
2857320	chr_2	G	C	3	148	0.0198676	0.00411606	0.0569618	C	0	140	0	0	0.026005	C	0	46	0	0	0.0770618	C	0	53	0	0	0.0672345
2857323	chr_2	T	C	3	148	0.0198676	0.00411606	0.0569618	C	0	140	0	0	0.026005	C	0	47	0	0	0.0754857	C	0	53	0	0	0.0672345
2857341	chr_2	A	G	4	235	0.0167364	0.00457846	0.0422951	G	0	224	0	0	0.0163334	G	0	72	0	0	0.0499441	G	0	78	0	0	0.0461924
2857368	chr_2	A	G	2	214	0.00925926	0.00112331	0.0330455	G	0	204	0	0	0.0179202	G	0	72	0	0	0.0499441	G	0	70	0	0	0.0513338
2857451	chr_2	G	A	0	228	0	0	0.0160491	A	1	189	0.00526316	0.000133243	0.0289741	A	0	99	0	0	0.0365757	A	0	94	0	0	0.0384834
2857608	chr_2	G	A	0	262	0	0	0.013981	A	1	164	0.00606061	0.000153429	0.0333034	A	1	79	0.0125	0.000316423	0.0676878	A	1	71	0.0138889	0.000351574	0.0749713
2857638	chr_2	G	A	2	234	0.00847458	0.00102796	0.0302761	A	0	186	0	0	0.0196373	A	2	95	0.0206186	0.00250683	0.0725022	A	0	63	0	0	0.0568724
2857719	chr_2	G	A	1	156	0.00636943	0.000161247	0.0349758	A	0	127	0	0	0.0286285	A	0	65	0	0	0.0551716	A	0	76	0	0	0.0473788
2857722	chr_2	T	C	1	156	0.00636943	0.000161247	0.0349758	C	0	130	0	0	0.0279772	C	0	65	0	0	0.0551716	C	0	76	0	0	0.0473788
2857734	chr_2	G	A	0	215	0	0	0.0170112	A	0	197	0	0	0.018551	A	0	87	0	0	0.0415146	A	0	98	0	0	0.036942
2857779	chr_2	C	G	0	112	0	0	0.0323999	G	0	129	0	0	0.028191	G	1	44	0.0222222	0.00056246	0.117704	G	0	38	0	0	0.0925128
2858516	chr_2	G	A	1	198	0.00502513	0.000127217	0.0276787	A	1	260	0.00383142	9.7e-05	0.0211613	A	0	96	0	0	0.0376969	A	0	90	0	0	0.0401589
2858642	chr_2	T	C	0	107	0	0	0.033888	C	0	132	0	0	0.0275592	C	0	42	0	0	0.0840839	C	0	56	0	0	0.0637501
2858680	chr_2	G	A	1	138	0.00719425	0.000182126	0.0394308	A	1	158	0.00628931	0.000159219	0.0345421	A	1	61	0.016129	0.000408268	0.086621	A	0	43	0	0	0.0822111
2858693	chr_2	A	C	1	151	0.00657895	0.000166551	0.036109	C	1	169	0.00588235	0.000148917	0.0323371	C	1	70	0.0140845	0.000356525	0.0759934	C	0	51	0	0	0.069777
2858906	chr_2	G	A	0	110	0	0	0.0329792	A	0	147	0	0	0.0247822	A	1	45	0.0217391	0.000550236	0.115272	A	1	47	0.0208333	0.000527315	0.110696
2859158	chr_2	T	C	2	115	0.017094	0.00207691	0.060386	C	0	120	0	0	0.030273	C	1	23	0.0416667	0.00105435	0.211202	C	0	36	0	0	0.0973938
2984576	chr_2	G	A	0	406	0	0	0.00904476	A	1	247	0.00403226	0.000102083	0.0222603	A	1	328	0.00303951	7.7e-05	0.0168179	A	0	186	0	0	0.0196373
3008236	chr_2	A	G	0	21	0	0	0.161098	G	0	16	0	0	0.205907	G	2	60	0.0322581	0.00393076	0.111719	G	0	28	0	0	0.123436
3133223	chr_2	C	T	0	38	0	0	0.0925128	T	0	46	0	0	0.0770618	T	0	39	0	0	0.0902511	T	0	49	0	0	0.0725193
3153965	chr_2	G	A	4	620	0.00641026	0.00174926	0.0163309	A	4	617	0.00644122	0.00175772	0.0164094	A	5	584	0.00848896	0.00276192	0.0196985	A	5	522	0.00948767	0.00308759	0.0220013
3341287	chr_2	A	C	0	21	0	0	0.161098	C	0	54	0	0	0.0660315	C	0	44	0	0	0.0804199	C	0	53	0	0	0.0672345
3341291	chr_2	T	G	0	21	0	0	0.161098	G	0	54	0	0	0.0660315	G	0	44	0	0	0.0804199	G	0	53	0	0	0.0672345
3341292	chr_2	T	C	0	21	0	0	0.161098	C	0	54	0	0	0.0660315	C	0	44	0	0	0.0804199	C	0	53	0	0	0.0672345
3341344	chr_2	A	C	0	39	0	0	0.0902511	C	0	37	0	0	0.0948906	C	0	66	0	0	0.0543588	C	0	65	0	0	0.0551716
3341380	chr_2	C	A	0	24	0	0	0.142474	A	0	16	0	0	0.205907	A	0	24	0	0	0.142474	A	0	33	0	0	0.105763
3341713	chr_2	A	G	0	20	0	0	0.168433	G	0	17	0	0	0.195064	G	0	16	0	0	0.205907	G	0	27	0	0	0.127703
3341716	chr_2	C	T	0	20	0	0	0.168433	T	0	17	0	0	0.195064	T	0	16	0	0	0.205907	T	0	27	0	0	0.127703
3341737	chr_2	A	G	0	34	0	0	0.102818	G	0	29	0	0	0.119445	G	0	60	0	0	0.0596295	G	0	61	0	0	0.0586812
3341746	chr_2	A	G	0	38	0	0	0.0925128	G	0	33	0	0	0.105763	G	0	69	0	0	0.0520581	G	0	71	0	0	0.0506294
3341773	chr_2	C	G	0	29	0	0	0.119445	G	0	33	0	0	0.105763	G	0	62	0	0	0.0577626	G	0	69	0	0	0.0520581
3342013	chr_2	A	C	0	48	0	0	0.0739728	C	0	62	0	0	0.0577626	C	0	35	0	0	0.100032	C	0	78	0	0	0.0461924
3343135	chr_2	G	C	0	2115	0	0	0.00174263	C	0	2096	0	0	0.00175841	C	1	2088	0.000478698	1.21e-05	0.00266422	C	0	1594	0	0	0.00231155
3343871	chr_2	T	G	0	794	0	0	0.00463517	G	0	769	0	0	0.00478549	G	0	393	0	0	0.00934255	G	0	459	0	0	0.00800457
3343872	chr_2	T	A	0	794	0	0	0.00463517	A	0	770	0	0	0.0047793	A	0	393	0	0	0.00934255	A	0	459	0	0	0.00800457
3344219	chr_2	A	G	0	801	0	0	0.00459475	G	0	697	0	0	0.00527853	G	0	549	0	0	0.00669675	G	0	511	0	0	0.00719295
3344222	chr_2	G	A	0	801	0	0	0.00459475	A	1	698	0.00143062	3.62e-05	0.00794486	A	0	549	0	0	0.00669675	A	0	511	0	0	0.00719295
3344294	chr_2	A	G	0	1536	0	0	0.00239873	G	0	1433	0	0	0.00257092	G	2	898	0.00222222	0.000269235	0.00800416	G	0	902	0	0	0.00408132
3344303	chr_2	T	C	0	1544	0	0	0.00238632	C	0	1503	0	0	0.00245133	C	0	1050	0	0	0.00350705	C	0	984	0	0	0.00374184
3344384	chr_2	C	T	0	960	0	0	0.00383521	T	0	1017	0	0	0.00362065	T	0	609	0	0	0.00603897	T	0	654	0	0	0.00562461
3349008	chr_2	C	A	1	32	0.030303	0.000766912	0.157594	A	0	25	0	0	0.137185	A	0	49	0	0	0.0725193	A	0	55	0	0	0.0648708
3349045	chr_2	A	G	1	33	0.0294118	0.000744364	0.153268	G	0	23	0	0	0.148185	G	0	29	0	0	0.119445	G	0	52	0	0	0.0684822
3349096	chr_2	C	T	2	35	0.0540541	0.00661457	0.181949	T	0	32	0	0	0.108881	T	0	31	0	0	0.112189	T	0	52	0	0	0.0684822
3349148	chr_2	A	G	1	38	0.025641	0.000648964	0.134764	G	0	22	0	0	0.154373	G	0	32	0	0	0.108881	G	0	38	0	0	0.0925128
3349153	chr_2	T	C	1	38	0.025641	0.000648964	0.134764	C	0	22	0	0	0.154373	C	0	32	0	0	0.108881	C	0	38	0	0	0.0925128
3349296	chr_2	T	C	0	15	0	0	0.218019	C	0	24	0	0	0.142474	C	0	12	0	0	0.264648	C	0	25	0	0	0.137185
3349300	chr_2	C	A	0	15	0	0	0.218019	A	0	24	0	0	0.142474	A	0	12	0	0	0.264648	A	0	25	0	0	0.137185
3349327	chr_2	A	G	0	39	0	0	0.0902511	G	0	29	0	0	0.119445	G	0	19	0	0	0.176467	G	0	44	0	0	0.0804199
3349378	chr_2	T	C	0	49	0	0	0.0725193	C	0	37	0	0	0.0948906	C	0	45	0	0	0.0787051	C	0	39	0	0	0.0902511
3349384	chr_2	A	G	0	48	0	0	0.0739728	G	0	37	0	0	0.0948906	G	0	45	0	0	0.0787051	G	0	39	0	0	0.0902511
3349408	chr_2	C	T	0	51	0	0	0.069777	T	0	35	0	0	0.100032	T	0	29	0	0	0.119445	T	0	26	0	0	0.132275
3349447	chr_2	C	T	0	47	0	0	0.0754857	T	0	45	0	0	0.0787051	T	0	21	0	0	0.161098	T	0	25	0	0	0.137185
3349480	chr_2	A	G	0	26	0	0	0.132275	G	0	32	0	0	0.108881	G	0	19	0	0	0.176467	G	0	32	0	0	0.108881
3349525	chr_2	A	G	0	30	0	0	0.115703	G	0	45	0	0	0.0787051	G	0	18	0	0	0.185302	G	1	33	0.0294118	0.000744364	0.153268
3349535	chr_2	C	G	0	30	0	0	0.115703	G	0	42	0	0	0.0840839	G	0	15	0	0	0.218019	G	0	27	0	0	0.127703
3349537	chr_2	T	G	0	30	0	0	0.115703	G	0	42	0	0	0.0840839	G	0	15	0	0	0.218019	G	0	27	0	0	0.127703
3349610	chr_2	T	C	0	45	0	0	0.0787051	C	0	40	0	0	0.0880973	C	0	49	0	0	0.0725193	C	0	45	0	0	0.0787051
3349669	chr_2	T	G	0	40	0	0	0.0880973	G	0	70	0	0	0.0513338	G	0	43	0	0	0.0822111	G	0	31	0	0	0.112189
3349762	chr_2	C	T	0	19	0	0	0.176467	T	0	16	0	0	0.205907	T	0	26	0	0	0.132275	T	0	36	0	0	0.0973938
3349772	chr_2	A	G	0	15	0	0	0.218019	G	0	18	0	0	0.185302	G	0	29	0	0	0.119445	G	0	31	0	0	0.112189
3349795	chr_2	C	T	0	17	0	0	0.195064	T	0	23	0	0	0.148185	T	0	21	0	0	0.161098	T	0	23	0	0	0.148185
3349798	chr_2	G	A	0	17	0	0	0.195064	A	0	23	0	0	0.148185	A	0	21	0	0	0.161098	A	0	23	0	0	0.148185
3349810	chr_2	C	T	0	32	0	0	0.108881	T	0	35	0	0	0.100032	T	0	30	0	0	0.115703	T	0	30	0	0	0.115703
3349829	chr_2	T	C	0	34	0	0	0.102818	C	0	41	0	0	0.0860438	C	0	24	0	0	0.142474	C	0	31	0	0	0.112189
3353279	chr_2	T	A	0	28	0	0	0.123436	A	0	14	0	0	0.231636	A	0	15	0	0	0.218019	A	0	19	0	0	0.176467
3353365	chr_2	C	T	0	20	0	0	0.168433	T	0	21	0	0	0.161098	T	0	12	0	0	0.264648	T	0	11	0	0	0.284914
3353390	chr_2	A	C	0	28	0	0	0.123436	C	0	25	0	0	0.137185	C	0	12	0	0	0.264648	C	0	22	0	0	0.154373
3353396	chr_2	A	C	0	28	0	0	0.123436	C	0	25	0	0	0.137185	C	0	12	0	0	0.264648	C	0	22	0	0	0.154373
3353584	chr_2	A	G	0	24	0	0	0.142474	G	0	32	0	0	0.108881	G	0	18	0	0	0.185302	G	0	17	0	0	0.195064
3353669	chr_2	T	C	0	26	0	0	0.132275	C	0	16	0	0	0.205907	C	0	13	0	0	0.247053	C	0	20	0	0	0.168433
3353747	chr_2	T	C	0	25	0	0	0.137185	C	0	29	0	0	0.119445	C	0	13	0	0	0.247053	C	0	19	0	0	0.176467
3354650	chr_2	T	C	0	25	0	0	0.137185	C	0	17	0	0	0.195064	C	0	35	0	0	0.100032	C	0	20	0	0	0.168433
3354656	chr_2	A	G	0	25	0	0	0.137185	G	0	15	0	0	0.218019	G	0	34	0	0	0.102818	G	0	17	0	0	0.195064
3354800	chr_2	T	C	0	34	0	0	0.102818	C	0	30	0	0	0.115703	C	0	19	0	0	0.176467	C	0	19	0	0	0.176467
3354815	chr_2	C	T	0	30	0	0	0.115703	T	0	27	0	0	0.127703	T	0	17	0	0	0.195064	T	0	15	0	0	0.218019
3523232	chr_2	A	G	0	252	0	0	0.0145318	G	1	233	0.0042735	0.00010819	0.0235791	G	0	209	0	0	0.0174953	G	0	156	0	0	0.0233693
3556118	chr_2	T	C	0	18	0	0	0.185302	C	0	35	0	0	0.100032	C	0	32	0	0	0.108881	C	0	36	0	0	0.0973938
3621634	chr_2	G	A	0	20	0	0	0.168433	A	0	13	0	0	0.247053	A	0	15	0	0	0.218019	A	0	13	0	0	0.247053
3671324	chr_2	T	C	0	105	0	0	0.0345222	C	0	125	0	0	0.0290798	C	0	51	0	0	0.069777	C	0	57	0	0	0.0626675
3671390	chr_2	T	C	0	78	0	0	0.0461924	C	0	76	0	0	0.0473788	C	0	42	0	0	0.0840839	C	0	57	0	0	0.0626675
3671462	chr_2	G	A	0	119	0	0	0.0305234	A	0	146	0	0	0.0249498	A	0	58	0	0	0.061621	A	0	72	0	0	0.0499441
3671863	chr_2	C	A	0	134	0	0	0.0271535	A	0	118	0	0	0.0307781	A	0	64	0	0	0.0560091	A	1	85	0.0116279	0.00029435	0.0630905
3671995	chr_2	G	A	0	145	0	0	0.0251197	A	0	120	0	0	0.030273	A	0	69	0	0	0.0520581	A	0	89	0	0	0.0406009
3672298	chr_2	C	T	0	103	0	0	0.0351806	T	0	114	0	0	0.0318407	T	0	40	0	0	0.0880973	T	0	76	0	0	0.0473788
3672415	chr_2	G	A	2	127	0.0155039	0.00188314	0.0548826	A	0	127	0	0	0.0286285	A	0	79	0	0	0.0456213	A	0	80	0	0	0.045064
3672611	chr_2	G	A	0	132	0	0	0.0275592	A	0	82	0	0	0.0439895	A	0	54	0	0	0.0660315	A	0	56	0	0	0.0637501
3672655	chr_2	T	G	0	90	0	0	0.0401589	G	0	83	0	0	0.0434712	G	0	72	0	0	0.0499441	G	0	53	0	0	0.0672345
3672685	chr_2	A	T	0	85	0	0	0.0424703	T	1	89	0.0111111	0.000281269	0.0603575	T	0	53	0	0	0.0672345	T	0	61	0	0	0.0586812
3672793	chr_2	G	T	0	114	0	0	0.0318407	T	0	113	0	0	0.0321179	T	1	59	0.0166667	0.000421874	0.089399	T	0	64	0	0	0.0560091
3673003	chr_2	A	G	0	41	0	0	0.0860438	G	0	62	0	0	0.0577626	G	0	36	0	0	0.0973938	G	0	35	0	0	0.100032
3673129	chr_2	C	T	0	75	0	0	0.0479951	T	0	60	0	0	0.0596295	T	0	28	0	0	0.123436	T	0	40	0	0	0.0880973
3673132	chr_2	T	C	0	75	0	0	0.0479951	C	0	60	0	0	0.0596295	C	0	28	0	0	0.123436	C	0	40	0	0	0.0880973
3673144	chr_2	A	G	0	88	0	0	0.0410526	G	0	99	0	0	0.0365757	G	0	48	0	0	0.0739728	G	0	53	0	0	0.0672345
3673186	chr_2	G	A	0	76	0	0	0.0473788	A	0	70	0	0	0.0513338	A	0	45	0	0	0.0787051	A	0	48	0	0	0.0739728
3673198	chr_2	G	T	0	88	0	0	0.0410526	T	0	66	0	0	0.0543588	T	0	48	0	0	0.0739728	T	0	71	0	0	0.0506294
3673237	chr_2	G	A	0	87	0	0	0.0415146	A	0	96	0	0	0.0376969	A	0	43	0	0	0.0822111	A	0	71	0	0	0.0506294
3673291	chr_2	T	C	0	97	0	0	0.0373156	C	0	61	0	0	0.0586812	C	0	24	0	0	0.142474	C	0	38	0	0	0.0925128
3673309	chr_2	G	A	1	121	0.00819672	0.000207501	0.0448227	A	0	70	0	0	0.0513338	A	0	30	0	0	0.115703	A	0	36	0	0	0.0973938
3673321	chr_2	T	C	0	106	0	0	0.0342022	C	0	69	0	0	0.0520581	C	0	26	0	0	0.132275	C	0	32	0	0	0.108881
3673378	chr_2	C	T	0	83	0	0	0.0434712	T	1	60	0.0163934	0.00041496	0.0879881	T	0	31	0	0	0.112189	T	0	48	0	0	0.0739728
3673415	chr_2	G	T	0	99	0	0	0.0365757	T	0	136	0	0	0.0267596	T	1	60	0.0163934	0.00041496	0.0879881	T	0	61	0	0	0.0586812
3673718	chr_2	T	G	0	88	0	0	0.0410526	G	0	112	0	0	0.0323999	G	0	64	0	0	0.0560091	G	0	64	0	0	0.0560091
3673837	chr_2	T	C	0	81	0	0	0.0445203	C	0	89	0	0	0.0406009	C	0	64	0	0	0.0560091	C	0	75	0	0	0.0479951
3673891	chr_2	G	A	0	72	0	0	0.0499441	A	0	57	0	0	0.0626675	A	2	38	0.05	0.00611365	0.169197	A	0	39	0	0	0.0902511
3673965	chr_2	A	G	0	69	0	0	0.0520581	G	0	84	0	0	0.0429649	G	0	47	0	0	0.0754857	G	0	61	0	0	0.0586812
3673966	chr_2	A	G	0	69	0	0	0.0520581	G	0	84	0	0	0.0429649	G	0	47	0	0	0.0754857	G	0	61	0	0	0.0586812
3674004	chr_2	T	G	0	56	0	0	0.0637501	G	0	73	0	0	0.0492771	G	0	67	0	0	0.0535697	G	0	65	0	0	0.0551716
3674010	chr_2	G	T	0	55	0	0	0.0648708	T	0	69	0	0	0.0520581	T	0	67	0	0	0.0535697	T	0	64	0	0	0.0560091
3674140	chr_2	C	G	0	66	0	0	0.0543588	G	0	46	0	0	0.0770618	G	0	27	0	0	0.127703	G	0	53	0	0	0.0672345
3674194	chr_2	G	A	0	46	0	0	0.0770618	A	0	50	0	0	0.0711217	A	0	30	0	0	0.115703	A	0	48	0	0	0.0739728
3680747	chr_2	G	A	0	19	0	0	0.176467	A	0	28	0	0	0.123436	A	0	31	0	0	0.112189	A	0	31	0	0	0.112189
3682063	chr_2	T	C	0	18	0	0	0.185302	C	0	31	0	0	0.112189	C	0	37	0	0	0.0948906	C	0	30	0	0	0.115703
3754239	chr_2	A	T	0	100	0	0	0.0362167	T	0	64	0	0	0.0560091	T	0	142	0	0	0.0256435	T	0	163	0	0	0.022377
3754269	chr_2	T	C	0	96	0	0	0.0376969	C	0	38	0	0	0.0925128	C	0	130	0	0	0.0279772	C	0	160	0	0	0.0227917
3754287	chr_2	G	A	0	94	0	0	0.0384834	A	0	46	0	0	0.0770618	A	0	142	0	0	0.0256435	A	0	182	0	0	0.0200645
3754296	chr_2	C	T	0	107	0	0	0.033888	T	0	53	0	0	0.0672345	T	0	156	0	0	0.0233693	T	0	187	0	0	0.0195333
3754337	chr_2	G	C	0	113	0	0	0.0321179	C	0	73	0	0	0.0492771	C	0	163	0	0	0.022377	C	0	201	0	0	0.0181853
3754503	chr_2	A	G	0	100	0	0	0.0362167	G	0	69	0	0	0.0520581	G	0	140	0	0	0.026005	G	0	181	0	0	0.0201743
3754632	chr_2	T	C	0	76	0	0	0.0473788	C	0	51	0	0	0.069777	C	0	93	0	0	0.038889	C	0	142	0	0	0.0256435
3754635	chr_2	T	C	0	76	0	0	0.0473788	C	0	51	0	0	0.069777	C	0	93	0	0	0.038889	C	0	142	0	0	0.0256435
3754644	chr_2	G	A	0	95	0	0	0.0380861	A	0	74	0	0	0.0486276	A	0	130	0	0	0.0279772	A	0	169	0	0	0.0215912
3754665	chr_2	C	T	0	90	0	0	0.0401589	T	0	89	0	0	0.0406009	T	0	142	0	0	0.0256435	T	2	151	0.0130719	0.00158701	0.0464208
3754715	chr_2	G	A	2	99	0.019802	0.00240717	0.0697051	A	0	55	0	0	0.0648708	A	0	117	0	0	0.031037	A	2	149	0.013245	0.00160808	0.047025
3754727	chr_2	A	G	0	117	0	0	0.031037	G	0	51	0	0	0.069777	G	0	126	0	0	0.0288524	G	0	179	0	0	0.0203974
3754868	chr_2	G	C	0	85	0	0	0.0424703	C	0	40	0	0	0.0880973	C	0	72	0	0	0.0499441	C	0	143	0	0	0.0254665
3754870	chr_2	A	G	0	85	0	0	0.0424703	G	0	40	0	0	0.0880973	G	0	72	0	0	0.0499441	G	0	143	0	0	0.0254665
3754926	chr_2	T	C	0	90	0	0	0.0401589	C	0	44	0	0	0.0804199	C	0	102	0	0	0.0355193	C	0	120	0	0	0.030273
3754929	chr_2	T	A	0	90	0	0	0.0401589	A	0	44	0	0	0.0804199	A	0	102	0	0	0.0355193	A	0	120	0	0	0.030273
3754930	chr_2	T	C	0	90	0	0	0.0401589	C	0	44	0	0	0.0804199	C	0	102	0	0	0.0355193	C	0	120	0	0	0.030273
3769873	chr_2	T	C	1	195	0.00510204	0.000129164	0.0280974	C	0	160	0	0	0.0227917	C	0	121	0	0	0.0300266	C	0	167	0	0	0.0218469
3769957	chr_2	T	C	2	199	0.00995025	0.0012073	0.0354796	C	1	182	0.00546448	0.000138339	0.0300685	C	0	168	0	0	0.0217183	C	0	186	0	0	0.0196373
3769966	chr_2	C	T	0	180	0	0	0.0202852	T	1	185	0.00537634	0.000136108	0.0295895	T	0	186	0	0	0.0196373	T	0	204	0	0	0.0179202
80058	chr_3	T	C	0	16	0	0	0.205907	C	0	21	0	0	0.161098	C	0	179	0	0	0.0203974	C	0	31	0	0	0.112189
80274	chr_3	G	T	0	197	0	0	0.018551	T	0	256	0	0	0.0143064	T	0	314	0	0	0.0116793	T	0	206	0	0	0.0177478
199985	chr_3	G	A	0	339	0	0	0.0108227	A	0	406	0	0	0.00904476	A	1	171	0.00581395	0.000147186	0.031966	A	0	174	0	0	0.0209773
200150	chr_3	A	G	0	270	0	0	0.0135696	G	1	324	0.00307692	7.79e-05	0.0170234	G	0	150	0	0	0.0242926	G	0	187	0	0	0.0195333
200171	chr_3	A	G	0	271	0	0	0.0135199	G	0	335	0	0	0.0109512	G	0	205	0	0	0.0178336	G	0	219	0	0	0.0167031
256141	chr_3	C	A	0	937	0	0	0.00392917	A	0	947	0	0	0.00388776	A	0	1282	0	0	0.00287331	A	0	998	0	0	0.00368945
256146	chr_3	G	C	0	934	0	0	0.00394176	C	0	941	0	0	0.0039125	C	0	1279	0	0	0.00288003	C	0	998	0	0	0.00368945
256182	chr_3	G	C	0	787	0	0	0.0046763	C	0	783	0	0	0.00470013	C	1	997	0.001002	2.54e-05	0.00557004	C	4	845	0.00471142	0.00128515	0.0120188
269746	chr_3	C	T	0	140	0	0	0.026005	T	1	159	0.00625	0.000158224	0.0343293	T	0	55	0	0	0.0648708	T	0	53	0	0	0.0672345
269824	chr_3	A	G	0	163	0	0	0.022377	G	0	204	0	0	0.0179202	G	0	113	0	0	0.0321179	G	0	78	0	0	0.0461924
269830	chr_3	C	T	0	161	0	0	0.0226518	T	0	206	0	0	0.0177478	T	0	113	0	0	0.0321179	T	0	77	0	0	0.0467781
270036	chr_3	T	C	0	289	0	0	0.0126832	C	1	299	0.00333333	8.44e-05	0.0184313	C	0	102	0	0	0.0355193	C	0	82	0	0	0.0439895
270138	chr_3	T	C	0	213	0	0	0.0171696	C	0	207	0	0	0.0176628	C	0	103	0	0	0.0351806	C	0	84	0	0	0.0429649
270147	chr_3	T	C	0	198	0	0	0.0184582	C	0	180	0	0	0.0202852	C	0	94	0	0	0.0384834	C	0	81	0	0	0.0445203
270153	chr_3	G	A	0	210	0	0	0.0174127	A	0	200	0	0	0.0182753	A	0	94	0	0	0.0384834	A	0	83	0	0	0.0434712
270204	chr_3	C	T	0	233	0	0	0.0157074	T	0	250	0	0	0.0146472	T	0	89	0	0	0.0406009	T	0	77	0	0	0.0467781
270246	chr_3	C	T	0	75	0	0	0.0479951	T	0	83	0	0	0.0434712	T	0	14	0	0	0.231636	T	0	15	0	0	0.218019
270297	chr_3	T	G	0	134	0	0	0.0271535	G	0	122	0	0	0.0297842	G	0	43	0	0	0.0822111	G	0	39	0	0	0.0902511
296337	chr_3	G	T	1	226	0.00440529	0.000111526	0.0242989	T	0	149	0	0	0.0244536	T	3	152	0.0193548	0.00400936	0.0555192	T	0	144	0	0	0.0252919
296357	chr_3	A	G	1	214	0.00465116	0.00011775	0.0256408	G	0	170	0	0	0.0214656	G	0	118	0	0	0.0307781	G	0	151	0	0	0.0241337
296382	chr_3	T	C	1	189	0.00526316	0.000133243	0.0289741	C	0	146	0	0	0.0249498	C	0	114	0	0	0.0318407	C	0	141	0	0	0.025823
296415	chr_3	G	C	1	41	0.0238095	0.000602623	0.125659	C	0	51	0	0	0.069777	C	0	36	0	0	0.0973938	C	0	40	0	0	0.0880973
296421	chr_3	G	A	0	41	0	0	0.0860438	A	0	46	0	0	0.0770618	A	0	34	0	0	0.102818	A	0	40	0	0	0.0880973
296464	chr_3	T	C	0	119	0	0	0.0305234	C	0	91	0	0	0.0397265	C	0	98	0	0	0.036942	C	0	103	0	0	0.0351806
296478	chr_3	G	A	0	139	0	0	0.0261896	A	0	98	0	0	0.036942	A	0	104	0	0	0.0348483	A	0	120	0	0	0.030273
296484	chr_3	G	C	0	147	0	0	0.0247822	C	0	104	0	0	0.0348483	C	0	112	0	0	0.0323999	C	0	130	0	0	0.0279772
296505	chr_3	C	T	1	184	0.00540541	0.000136844	0.0297475	T	0	135	0	0	0.0269551	T	0	112	0	0	0.0323999	T	0	156	0	0	0.0233693
296715	chr_3	G	C	0	113	0	0	0.0321179	C	0	48	0	0	0.0739728	C	0	64	0	0	0.0560091	C	0	66	0	0	0.0543588
296718	chr_3	C	G	0	113	0	0	0.0321179	G	0	48	0	0	0.0739728	G	0	64	0	0	0.0560091	G	0	66	0	0	0.0543588
296769	chr_3	A	G	0	94	0	0	0.0384834	G	0	55	0	0	0.0648708	G	0	61	0	0	0.0586812	G	0	83	0	0	0.0434712
296889	chr_3	T	C	0	49	0	0	0.0725193	C	0	55	0	0	0.0648708	C	0	31	0	0	0.112189	C	0	53	0	0	0.0672345
296997	chr_3	T	C	0	61	0	0	0.0586812	C	0	36	0	0	0.0973938	C	0	21	0	0	0.161098	C	0	28	0	0	0.123436
297158	chr_3	A	C	0	93	0	0	0.038889	C	0	82	0	0	0.0439895	C	0	31	0	0	0.112189	C	0	60	0	0	0.0596295
297168	chr_3	G	A	2	72	0.027027	0.00329002	0.0942443	A	0	74	0	0	0.0486276	A	2	31	0.0606061	0.00742584	0.202264	A	0	73	0	0	0.0492771
297177	chr_3	G	T	0	61	0	0	0.0586812	T	0	47	0	0	0.0754857	T	0	31	0	0	0.112189	T	0	53	0	0	0.0672345
297183	chr_3	T	C	0	64	0	0	0.0560091	C	1	52	0.0188679	0.00047758	0.100702	C	0	31	0	0	0.112189	C	0	59	0	0	0.0606089
297252	chr_3	G	A	0	112	0	0	0.0323999	A	0	64	0	0	0.0560091	A	0	57	0	0	0.0626675	A	0	69	0	0	0.0520581
437363	chr_3	G	A	0	13	0	0	0.247053	A	0	28	0	0	0.123436	A	0	20	0	0	0.168433	A	0	13	0	0	0.247053
437367	chr_3	A	G	0	13	0	0	0.247053	G	0	28	0	0	0.123436	G	0	20	0	0	0.168433	G	0	13	0	0	0.247053
437370	chr_3	C	G	0	14	0	0	0.231636	G	0	28	0	0	0.123436	G	0	20	0	0	0.168433	G	0	13	0	0	0.247053
437388	chr_3	A	C	0	29	0	0	0.119445	C	0	43	0	0	0.0822111	C	0	23	0	0	0.148185	C	0	21	0	0	0.161098
437859	chr_3	A	G	0	24	0	0	0.142474	G	0	26	0	0	0.132275	G	0	13	0	0	0.247053	G	0	14	0	0	0.231636
437955	chr_3	C	G	0	40	0	0	0.0880973	G	0	34	0	0	0.102818	G	0	23	0	0	0.148185	G	0	16	0	0	0.205907
438052	chr_3	T	C	0	46	0	0	0.0770618	C	0	40	0	0	0.0880973	C	0	14	0	0	0.231636	C	0	22	0	0	0.154373
508152	chr_3	G	A	0	642	0	0	0.00572944	A	0	666	0	0	0.00552355	A	0	339	0	0	0.0108227	A	0	285	0	0	0.01286
508366	chr_3	T	C	2	569	0.00350263	0.000424466	0.0125949	C	0	503	0	0	0.00730693	C	2	316	0.00628931	0.000762574	0.0225333	C	0	233	0	0	0.0157074
508545	chr_3	G	A	1	455	0.00219298	5.55e-05	0.0121574	A	0	429	0	0	0.00856192	A	0	214	0	0	0.01709	A	2	137	0.0143885	0.00174729	0.0510084
508582	chr_3	T	C	1	439	0.00227273	5.75e-05	0.0125972	C	1	379	0.00263158	6.66e-05	0.0145743	C	0	207	0	0	0.0176628	C	0	162	0	0	0.0225136
508945	chr_3	G	C	1	271	0.00367647	9.31e-05	0.0203127	C	0	244	0	0	0.0150046	C	0	133	0	0	0.0273548	C	0	103	0	0	0.0351806
509371	chr_3	T	C	0	412	0	0	0.00891363	C	0	396	0	0	0.0092721	C	0	176	0	0	0.0207414	C	0	135	0	0	0.0269551
509464	chr_3	G	T	0	350	0	0	0.0104843	T	0	296	0	0	0.0123851	T	0	214	0	0	0.01709	T	0	115	0	0	0.0315682
509512	chr_3	C	G	0	112	0	0	0.0323999	G	0	79	0	0	0.0456213	G	0	33	0	0	0.105763	G	0	23	0	0	0.148185
509514	chr_3	A	G	0	111	0	0	0.032687	G	0	79	0	0	0.0456213	G	0	33	0	0	0.105763	G	0	23	0	0	0.148185
509524	chr_3	A	T	0	103	0	0	0.0351806	T	0	71	0	0	0.0506294	T	0	31	0	0	0.112189	T	0	19	0	0	0.176467
509530	chr_3	T	C	0	96	0	0	0.0376969	C	0	67	0	0	0.0535697	C	0	31	0	0	0.112189	C	0	17	0	0	0.195064
509596	chr_3	A	G	0	258	0	0	0.0141963	G	0	216	0	0	0.0169331	G	0	131	0	0	0.0277666	G	0	108	0	0	0.0335795
509692	chr_3	G	A	0	228	0	0	0.0160491	A	0	160	0	0	0.0227917	A	0	83	0	0	0.0434712	A	0	71	0	0	0.0506294
509734	chr_3	A	G	0	226	0	0	0.01619	G	2	190	0.0104167	0.00126401	0.0371201	G	0	124	0	0	0.0293109	G	0	80	0	0	0.045064
509890	chr_3	A	G	0	210	0	0	0.0174127	G	0	197	0	0	0.018551	G	0	116	0	0	0.0313004	G	0	83	0	0	0.0434712
509899	chr_3	G	A	0	146	0	0	0.0249498	A	0	156	0	0	0.0233693	A	0	91	0	0	0.0397265	A	0	60	0	0	0.0596295
509902	chr_3	G	C	0	146	0	0	0.0249498	C	0	156	0	0	0.0233693	C	0	91	0	0	0.0397265	C	0	60	0	0	0.0596295
509938	chr_3	G	A	0	170	0	0	0.0214656	A	0	150	0	0	0.0242926	A	0	69	0	0	0.0520581	A	0	58	0	0	0.061621
509947	chr_3	G	T	0	173	0	0	0.0210973	T	0	160	0	0	0.0227917	T	0	70	0	0	0.0513338	T	0	50	0	0	0.0711217
509956	chr_3	A	G	0	213	0	0	0.0171696	G	0	203	0	0	0.0180077	G	0	79	0	0	0.0456213	G	0	56	0	0	0.0637501
510001	chr_3	G	A	0	194	0	0	0.0188352	A	0	165	0	0	0.0221088	A	0	86	0	0	0.041987	A	0	46	0	0	0.0770618
510004	chr_3	G	A	0	194	0	0	0.0188352	A	0	165	0	0	0.0221088	A	0	86	0	0	0.041987	A	0	46	0	0	0.0770618
510037	chr_3	A	G	0	134	0	0	0.0271535	G	0	95	0	0	0.0380861	G	0	91	0	0	0.0397265	G	0	56	0	0	0.0637501
510045	chr_3	G	T	0	147	0	0	0.0247822	T	0	107	0	0	0.033888	T	0	94	0	0	0.0384834	T	0	61	0	0	0.0586812
510058	chr_3	A	G	0	115	0	0	0.0315682	G	0	79	0	0	0.0456213	G	0	53	0	0	0.0672345	G	0	41	0	0	0.0860438
510061	chr_3	G	T	0	115	0	0	0.0315682	T	0	79	0	0	0.0456213	T	0	53	0	0	0.0672345	T	0	41	0	0	0.0860438
510064	chr_3	A	T	1	115	0.00862069	0.000218233	0.0470955	T	0	79	0	0	0.0456213	T	0	53	0	0	0.0672345	T	0	41	0	0	0.0860438
510184	chr_3	G	A	1	265	0.0037594	9.52e-05	0.0207669	A	1	266	0.00374532	9.48e-05	0.0206898	A	0	83	0	0	0.0434712	A	0	72	0	0	0.0499441
510193	chr_3	T	C	1	219	0.00454546	0.000115074	0.0250641	C	1	259	0.00384615	9.74e-05	0.0212419	C	0	63	0	0	0.0568724	C	1	69	0.0142857	0.000361618	0.0770438
510346	chr_3	G	A	1	131	0.00757576	0.000191783	0.0414857	A	0	164	0	0	0.0222421	A	0	91	0	0	0.0397265	A	2	78	0.025	0.00304209	0.0874072
510358	chr_3	G	A	0	139	0	0	0.0261896	A	0	181	0	0	0.0201743	A	0	94	0	0	0.0384834	A	2	75	0.025974	0.0031612	0.0906972
510412	chr_3	A	G	2	94	0.0208333	0.00253305	0.0732368	G	0	99	0	0	0.0365757	G	0	41	0	0	0.0860438	G	0	41	0	0	0.0860438
510418	chr_3	G	A	3	92	0.0315789	0.00656029	0.0895225	A	0	93	0	0	0.038889	A	0	42	0	0	0.0840839	A	0	41	0	0	0.0860438
510421	chr_3	C	G	3	92	0.0315789	0.00656029	0.0895225	G	0	93	0	0	0.038889	G	0	42	0	0	0.0840839	G	0	41	0	0	0.0860438
510424	chr_3	A	G	4	92	0.0416667	0.0114677	0.103257	G	0	94	0	0	0.0384834	G	0	42	0	0	0.0840839	G	0	41	0	0	0.0860438
510439	chr_3	C	T	3	141	0.0208333	0.00431711	0.0596752	T	0	128	0	0	0.0284081	T	0	81	0	0	0.0445203	T	0	73	0	0	0.0492771
510487	chr_3	G	A	0	105	0	0	0.0345222	A	0	140	0	0	0.026005	A	0	101	0	0	0.0358646	A	0	52	0	0	0.0684822
510700	chr_3	C	T	1	54	0.0181818	0.000460218	0.097191	T	1	45	0.0217391	0.000550236	0.115272	T	2	25	0.0740741	0.00910007	0.242898	T	0	23	0	0	0.148185
510730	chr_3	A	G	1	80	0.0123457	0.000312517	0.0668756	G	1	101	0.00980392	0.000248183	0.0534154	G	0	54	0	0	0.0660315	G	0	49	0	0	0.0725193
510733	chr_3	A	G	1	80	0.0123457	0.000312517	0.0668756	G	1	104	0.00952381	0.000241093	0.0519224	G	0	54	0	0	0.0660315	G	0	49	0	0	0.0725193
510871	chr_3	C	A	0	115	0	0	0.0315682	A	0	72	0	0	0.0499441	A	1	43	0.0227273	0.000575239	0.120242	A	0	39	0	0	0.0902511
510877	chr_3	C	T	0	115	0	0	0.0315682	T	0	75	0	0	0.0479951	T	1	44	0.0222222	0.00056246	0.117704	T	0	41	0	0	0.0860438
510892	chr_3	T	G	0	127	0	0	0.0286285	G	0	113	0	0	0.0321179	G	0	57	0	0	0.0626675	G	0	60	0	0	0.0596295
511126	chr_3	T	C	0	89	0	0	0.0406009	C	0	115	0	0	0.0315682	C	0	72	0	0	0.0499441	C	1	41	0.0238095	0.000602623	0.125659
517119	chr_3	C	T	0	29	0	0	0.119445	T	0	16	0	0	0.205907	T	0	23	0	0	0.148185	T	0	12	0	0	0.264648
527959	chr_3	A	AT	648	127	0.836129	0.808155	0.861516	AT	529	92	0.851852	0.821438	0.87887	AT	568	67	0.894488	0.867944	0.91729	AT	312	39	0.888889	0.851248	0.919786
528071	chr_3	G	A	2	834	0.00239234	0.000289855	0.00861501	A	3	638	0.00468019	0.000966209	0.0136161	A	0	512	0	0	0.00717895	A	0	336	0	0	0.0109188
528083	chr_3	AC	A	1	666	0.00149925	3.8e-05	0.00832472	A	1	503	0.00198413	5.02e-05	0.0110048	A	2	325	0.00611621	0.000741561	0.021918	A	2	277	0.00716846	0.000869316	0.0256536
528099	chr_3	C	T	1	407	0.00245098	6.21e-05	0.0135797	T	2	272	0.00729927	0.000885201	0.0261173	T	0	342	0	0	0.0107282	T	0	218	0	0	0.0167791
528108	chr_3	G	C	2	482	0.00413223	0.000500825	0.0148467	C	3	332	0.00895522	0.0018506	0.0259465	C	0	458	0	0	0.00802197	C	0	266	0	0	0.0137723
528240	chr_3	T	C	2	1257	0.00158856	0.00019244	0.00572654	C	3	822	0.00363636	0.000750534	0.0105899	C	0	561	0	0	0.00655397	C	0	420	0	0	0.00874459
528249	chr_3	A	G	1	957	0.00104384	2.64e-05	0.00580205	G	3	631	0.00473186	0.000976889	0.0137657	G	0	488	0	0	0.00753068	G	2	362	0.00549451	0.000666104	0.0197061
528264	chr_3	A	G	0	855	0	0	0.00430518	G	2	587	0.00339559	0.000411486	0.0122117	G	1	388	0.00257069	6.51e-05	0.0142391	G	0	346	0	0	0.0106049
528279	chr_3	G	A	0	648	0	0	0.00567654	A	3	484	0.00616016	0.00127218	0.0178963	A	0	331	0	0	0.0110828	A	0	269	0	0	0.0136197
528282	chr_3	G	A	4	645	0.00616333	0.00168178	0.0157048	A	4	484	0.00819672	0.00223772	0.020853	A	0	331	0	0	0.0110828	A	0	269	0	0	0.0136197
528297	chr_3	T	G	2	774	0.00257732	0.000312278	0.00927888	G	3	621	0.00480769	0.000992561	0.0139853	G	1	420	0.0023753	6.01e-05	0.0131627	G	0	367	0	0	0.0100011
528492	chr_3	T	A	3	1073	0.0027881	0.000575344	0.00812621	A	0	686	0	0	0.00536294	A	1	403	0.00247525	6.27e-05	0.0137134	A	1	388	0.00257069	6.51e-05	0.0142391
528495	chr_3	A	G	3	1073	0.0027881	0.000575344	0.00812621	G	0	688	0	0	0.00534739	G	1	403	0.00247525	6.27e-05	0.0137134	G	1	388	0.00257069	6.51e-05	0.0142391
528618	chr_3	G	A	1	733	0.0013624	3.45e-05	0.0075672	A	3	497	0.006	0.00123906	0.0174337	A	0	207	0	0	0.0176628	A	0	307	0	0	0.011944
528636	chr_3	A	G	0	359	0	0	0.0102228	G	0	239	0	0	0.0153161	G	0	132	0	0	0.0275592	G	0	167	0	0	0.0218469
528639	chr_3	G	A	0	381	0	0	0.00963538	A	0	270	0	0	0.0135696	A	0	138	0	0	0.0263769	A	0	174	0	0	0.0209773
528651	chr_3	T	G	0	368	0	0	0.00997406	G	0	279	0	0	0.0131348	G	0	149	0	0	0.0244536	G	1	167	0.00595238	0.00015069	0.0327168
528654	chr_3	G	C	0	306	0	0	0.0119828	C	0	252	0	0	0.0145318	C	0	142	0	0	0.0256435	C	1	144	0.00689655	0.00017459	0.0378248
528666	chr_3	A	G	0	480	0	0	0.00765571	G	0	391	0	0	0.00939011	G	0	200	0	0	0.0182753	G	1	215	0.00462963	0.000117205	0.0255233
528714	chr_3	C	A	1	828	0.00120627	3.05e-05	0.00670242	A	0	569	0	0	0.00646212	A	0	316	0	0	0.0116058	A	1	298	0.00334448	8.47e-05	0.0184924
528726	chr_3	A	G	1	726	0.00137552	3.48e-05	0.00763983	G	0	503	0	0	0.00730693	G	0	293	0	0	0.0125111	G	0	247	0	0	0.0148238
528741	chr_3	A	G	1	387	0.00257732	6.52e-05	0.0142756	G	0	285	0	0	0.01286	G	0	144	0	0	0.0252919	G	0	112	0	0	0.0323999
528744	chr_3	A	G	1	411	0.00242718	6.14e-05	0.0134486	G	0	303	0	0	0.0121007	G	0	148	0	0	0.0246168	G	0	118	0	0	0.0307781
528756	chr_3	G	T	1	397	0.00251256	6.36e-05	0.013919	T	0	275	0	0	0.0133245	T	1	145	0.00684931	0.000173395	0.0375698	T	0	138	0	0	0.0263769
528807	chr_3	T	G	0	693	0	0	0.00530892	G	0	563	0	0	0.00653077	G	1	199	0.005	0.000126581	0.0275419	G	0	273	0	0	0.0134215
528831	chr_3	T	C	2	698	0.00285714	0.000346201	0.0102825	C	0	579	0	0	0.00635087	C	0	209	0	0	0.0174953	C	0	289	0	0	0.0126832
528855	chr_3	T	G	0	579	0	0	0.00635087	G	0	450	0	0	0.008164	G	0	195	0	0	0.0187395	G	0	229	0	0	0.0159796
528894	chr_3	A	G	1	559	0.00178571	4.52e-05	0.00990885	G	0	405	0	0	0.00906699	G	0	178	0	0	0.0205108	G	0	185	0	0	0.0197424
528912	chr_3	A	G	1	376	0.00265252	6.72e-05	0.0146896	G	0	260	0	0	0.0140878	G	0	117	0	0	0.031037	G	0	138	0	0	0.0263769
528918	chr_3	A	T	1	370	0.00269542	6.82e-05	0.0149257	T	0	252	0	0	0.0145318	T	0	113	0	0	0.0321179	T	0	135	0	0	0.0269551
528921	chr_3	G	A	1	370	0.00269542	6.82e-05	0.0149257	A	0	253	0	0	0.0144748	A	0	113	0	0	0.0321179	A	0	135	0	0	0.0269551
528942	chr_3	G	A	0	438	0	0	0.00838673	A	0	340	0	0	0.010791	A	0	132	0	0	0.0275592	A	0	171	0	0	0.0213414
528981	chr_3	G	A	1	394	0.00253165	6.41e-05	0.0140241	A	1	368	0.00271003	6.86e-05	0.0150061	A	0	146	0	0	0.0249498	A	0	182	0	0	0.0200645
529020	chr_3	G	A	3	335	0.00887574	0.00183414	0.0257182	A	1	277	0.00359712	9.11e-05	0.0198779	A	0	86	0	0	0.041987	A	0	130	0	0	0.0279772
529023	chr_3	C	G	1	337	0.00295858	7.49e-05	0.0163731	G	3	275	0.0107914	0.00223099	0.0312113	G	0	86	0	0	0.041987	G	0	130	0	0	0.0279772
529080	chr_3	A	G	0	216	0	0	0.0169331	G	1	177	0.00561798	0.000142225	0.0309023	G	4	63	0.0597015	0.0165044	0.145863	G	0	85	0	0	0.0424703
529101	chr_3	G	A	0	244	0	0	0.0150046	A	1	188	0.005291	0.000133948	0.0291255	A	0	62	0	0	0.0577626	A	0	92	0	0	0.0393033
529113	chr_3	G	T	0	277	0	0	0.013229	T	0	228	0	0	0.0160491	T	0	57	0	0	0.0626675	T	0	114	0	0	0.0318407
529122	chr_3	A	G	0	327	0	0	0.0112176	G	0	253	0	0	0.0144748	G	0	71	0	0	0.0506294	G	0	122	0	0	0.0297842
529194	chr_3	A	G	0	333	0	0	0.0110166	G	0	237	0	0	0.0154444	G	0	74	0	0	0.0486276	G	0	132	0	0	0.0275592
529200	chr_3	C	T	0	328	0	0	0.0111836	T	0	240	0	0	0.0152528	T	0	74	0	0	0.0486276	T	0	134	0	0	0.0271535
529278	chr_3	G	A	0	122	0	0	0.0297842	A	0	92	0	0	0.0393033	A	0	20	0	0	0.168433	A	0	68	0	0	0.052803
529371	chr_3	C	G	0	253	0	0	0.0144748	G	0	171	0	0	0.0213414	G	0	53	0	0	0.0672345	G	0	116	0	0	0.0313004
649741	chr_3	G	T	0	22	0	0	0.154373	T	0	23	0	0	0.148185	T	0	11	0	0	0.284914	T	0	19	0	0	0.176467
649939	chr_3	T	C	0	23	0	0	0.148185	C	0	22	0	0	0.154373	C	3	28	0.0967742	0.0204199	0.257539	C	0	22	0	0	0.154373
650176	chr_3	G	A	0	27	0	0	0.127703	A	0	18	0	0	0.185302	A	0	23	0	0	0.148185	A	0	23	0	0	0.148185
650599	chr_3	C	T	0	18	0	0	0.185302	T	0	13	0	0	0.247053	T	0	26	0	0	0.132275	T	0	23	0	0	0.148185
732708	chr_3	T	G	0	78	0	0	0.0461924	G	0	54	0	0	0.0660315	G	0	73	0	0	0.0492771	G	0	81	0	0	0.0445203
732954	chr_3	T	C	0	76	0	0	0.0473788	C	0	66	0	0	0.0543588	C	0	54	0	0	0.0660315	C	0	88	0	0	0.0410526
733017	chr_3	G	T	2	53	0.0363636	0.00443455	0.125264	T	0	64	0	0	0.0560091	T	0	47	0	0	0.0754857	T	0	101	0	0	0.0358646
733059	chr_3	G	A	0	59	0	0	0.0606089	A	0	73	0	0	0.0492771	A	0	72	0	0	0.0499441	A	0	117	0	0	0.031037
733088	chr_3	C	T	0	58	0	0	0.061621	T	0	76	0	0	0.0473788	T	0	83	0	0	0.0434712	T	0	121	0	0	0.0300266
733167	chr_3	G	A	0	66	0	0	0.0543588	A	0	81	0	0	0.0445203	A	0	53	0	0	0.0672345	A	0	88	0	0	0.0410526
733191	chr_3	C	T	1	79	0.0125	0.000316423	0.0676878	T	0	68	0	0	0.052803	T	0	58	0	0	0.061621	T	0	108	0	0	0.0335795
733206	chr_3	A	T	1	95	0.0104167	0.000263692	0.0566747	T	0	78	0	0	0.0461924	T	0	62	0	0	0.0577626	T	0	124	0	0	0.0293109
733299	chr_3	G	A	0	62	0	0	0.0577626	A	0	63	0	0	0.0568724	A	0	54	0	0	0.0660315	A	0	100	0	0	0.0362167
733305	chr_3	G	A	0	64	0	0	0.0560091	A	0	63	0	0	0.0568724	A	0	54	0	0	0.0660315	A	0	100	0	0	0.0362167
733329	chr_3	A	G	0	67	0	0	0.0535697	G	0	68	0	0	0.052803	G	0	68	0	0	0.052803	G	0	108	0	0	0.0335795
733341	chr_3	G	A	0	62	0	0	0.0577626	A	0	66	0	0	0.0543588	A	0	72	0	0	0.0499441	A	1	106	0.00934579	0.000236587	0.0509725
733367	chr_3	A	G	0	87	0	0	0.0415146	G	0	88	0	0	0.0410526	G	0	52	0	0	0.0684822	G	0	113	0	0	0.0321179
733377	chr_3	C	G	1	99	0.01	0.000253146	0.0544594	G	2	88	0.0222222	0.00270264	0.0779777	G	0	48	0	0	0.0739728	G	0	105	0	0	0.0345222
733428	chr_3	C	T	1	98	0.010101	0.000255703	0.0549968	T	0	102	0	0	0.0355193	T	0	58	0	0	0.061621	T	0	83	0	0	0.0434712
733797	chr_3	G	A	2	63	0.0307692	0.00374826	0.10677	A	0	83	0	0	0.0434712	A	3	67	0.0428571	0.0089269	0.120179	A	0	137	0	0	0.0265669
734034	chr_3	G	C	0	83	0	0	0.0434712	C	0	50	0	0	0.0711217	C	0	28	0	0	0.123436	C	0	81	0	0	0.0445203
734046	chr_3	C	G	0	75	0	0	0.0479951	G	0	52	0	0	0.0684822	G	0	28	0	0	0.123436	G	0	84	0	0	0.0429649
734064	chr_3	C	T	0	91	0	0	0.0397265	T	0	87	0	0	0.0415146	T	0	36	0	0	0.0973938	T	0	95	0	0	0.0380861
734082	chr_3	T	C	0	76	0	0	0.0473788	C	0	72	0	0	0.0499441	C	0	26	0	0	0.132275	C	0	68	0	0	0.052803
734088	chr_3	C	G	0	73	0	0	0.0492771	G	0	75	0	0	0.0479951	G	0	27	0	0	0.127703	G	0	67	0	0	0.0535697
734213	chr_3	G	T	1	63	0.015625	0.000395513	0.0840103	T	0	65	0	0	0.0551716	T	0	50	0	0	0.0711217	T	1	81	0.0121951	0.000308706	0.0660827
734247	chr_3	A	G	1	63	0.015625	0.000395513	0.0840103	G	0	70	0	0	0.0513338	G	0	66	0	0	0.0543588	G	1	85	0.0116279	0.00029435	0.0630905
734541	chr_3	A	G	0	57	0	0	0.0626675	G	0	56	0	0	0.0637501	G	0	41	0	0	0.0860438	G	0	63	0	0	0.0568724
734637	chr_3	A	C	0	48	0	0	0.0739728	C	0	49	0	0	0.0725193	C	0	46	0	0	0.0770618	C	0	74	0	0	0.0486276
734664	chr_3	A	C	0	47	0	0	0.0754857	C	0	38	0	0	0.0925128	C	1	29	0.0333333	0.000843571	0.172169	C	0	59	0	0	0.0606089
734670	chr_3	A	G	0	49	0	0	0.0725193	G	0	38	0	0	0.0925128	G	1	30	0.0322581	0.00081637	0.167021	G	0	63	0	0	0.0568724
734676	chr_3	G	A	0	46	0	0	0.0770618	A	0	37	0	0	0.0948906	A	1	30	0.0322581	0.00081637	0.167021	A	0	62	0	0	0.0577626
734991	chr_3	A	G	0	42	0	0	0.0840839	G	0	43	0	0	0.0822111	G	0	46	0	0	0.0770618	G	0	87	0	0	0.0415146
735164	chr_3	T	C	0	16	0	0	0.205907	C	0	15	0	0	0.218019	C	0	15	0	0	0.218019	C	0	28	0	0	0.123436
735176	chr_3	C	G	0	26	0	0	0.132275	G	0	20	0	0	0.168433	G	0	26	0	0	0.132275	G	0	38	0	0	0.0925128
735189	chr_3	C	T	0	42	0	0	0.0840839	T	0	38	0	0	0.0925128	T	0	34	0	0	0.102818	T	0	72	0	0	0.0499441
735209	chr_3	A	G	0	59	0	0	0.0606089	G	0	46	0	0	0.0770618	G	0	36	0	0	0.0973938	G	0	100	0	0	0.0362167
741636	chr_3	C	T	0	77	0	0	0.0467781	T	0	33	0	0	0.105763	T	0	109	0	0	0.0332767	T	0	62	0	0	0.0577626
741727	chr_3	A	G	0	65	0	0	0.0551716	G	0	40	0	0	0.0880973	G	0	138	0	0	0.0263769	G	0	92	0	0	0.0393033
741852	chr_3	A	G	0	76	0	0	0.0473788	G	0	57	0	0	0.0626675	G	0	149	0	0	0.0244536	G	0	76	0	0	0.0473788
742008	chr_3	C	A	0	13	0	0	0.247053	A	0	15	0	0	0.218019	A	0	31	0	0	0.112189	A	0	26	0	0	0.132275
742013	chr_3	C	T	0	13	0	0	0.247053	T	0	15	0	0	0.218019	T	0	31	0	0	0.112189	T	0	26	0	0	0.132275
742014	chr_3	G	A	0	13	0	0	0.247053	A	0	15	0	0	0.218019	A	2	31	0.0606061	0.00742584	0.202264	A	0	26	0	0	0.132275
742020	chr_3	C	T	0	14	0	0	0.231636	T	0	17	0	0	0.195064	T	0	34	0	0	0.102818	T	0	28	0	0	0.123436
742065	chr_3	G	A	0	42	0	0	0.0840839	A	1	39	0.025	0.000632745	0.131586	A	0	58	0	0	0.061621	A	0	58	0	0	0.061621
742077	chr_3	C	G	0	38	0	0	0.0925128	G	1	35	0.0277778	0.000703025	0.145289	G	0	65	0	0	0.0551716	G	0	71	0	0	0.0506294
742088	chr_3	G	C	0	34	0	0	0.102818	C	1	33	0.0294118	0.000744364	0.153268	C	0	63	0	0	0.0568724	C	0	64	0	0	0.0560091
742650	chr_3	A	G	0	20	0	0	0.168433	G	0	21	0	0	0.161098	G	0	24	0	0	0.142474	G	0	19	0	0	0.176467
751540	chr_3	G	A	0	138	0	0	0.0263769	A	0	119	0	0	0.0305234	A	0	127	0	0	0.0286285	A	1	206	0.00483092	0.000122301	0.0266208
777649	chr_3	G	A	0	61	0	0	0.0586812	A	0	54	0	0	0.0660315	A	0	44	0	0	0.0804199	A	0	156	0	0	0.0233693
777650	chr_3	C	G	0	61	0	0	0.0586812	G	0	54	0	0	0.0660315	G	0	44	0	0	0.0804199	G	0	156	0	0	0.0233693
876869	chr_3	T	C	0	13	0	0	0.247053	C	0	19	0	0	0.176467	C	0	11	0	0	0.284914	C	0	17	0	0	0.195064
925594	chr_3	C	A	2	206	0.00961539	0.0011666	0.0343006	A	0	173	0	0	0.0210973	A	1	90	0.010989	0.000278179	0.0597108	A	1	87	0.0113636	0.000287661	0.0616938
925684	chr_3	G	A	0	595	0	0	0.00618062	A	1	586	0.00170358	4.31e-05	0.00945485	A	0	427	0	0	0.00860185	A	0	351	0	0	0.0104546
925729	chr_3	T	C	0	533	0	0	0.00689708	C	0	476	0	0	0.00771979	C	0	295	0	0	0.0124268	C	0	316	0	0	0.0116058
925744	chr_3	C	A	0	600	0	0	0.00612927	A	0	527	0	0	0.00697533	A	0	335	0	0	0.0109512	A	1	373	0.0026738	6.77e-05	0.0148067
925771	chr_3	G	A	1	738	0.00135318	3.43e-05	0.00751616	A	0	719	0	0	0.00511743	A	0	430	0	0	0.0085421	A	0	443	0	0	0.00829247
925816	chr_3	A	G	0	552	0	0	0.00666047	G	0	581	0	0	0.00632908	G	0	315	0	0	0.0116424	G	0	269	0	0	0.0136197
925877	chr_3	C	T	1	511	0.00195312	4.94e-05	0.0108337	T	0	492	0	0	0.00746969	T	1	346	0.00288184	7.3e-05	0.0159512	T	0	326	0	0	0.0112518
925885	chr_3	C	T	1	500	0.00199601	5.05e-05	0.0110704	T	0	468	0	0	0.00785124	T	1	320	0.00311526	7.89e-05	0.017234	T	0	328	0	0	0.0111836
925914	chr_3	C	T	4	493	0.00804829	0.00219712	0.0204777	T	0	483	0	0	0.00760834	T	5	329	0.0149701	0.00487814	0.0345875	T	6	334	0.0176471	0.006503	0.0380126
926014	chr_3	G	A	0	348	0	0	0.0105442	A	0	273	0	0	0.0134215	A	0	237	0	0	0.0154444	A	0	202	0	0	0.018096
926016	chr_3	T	C	0	348	0	0	0.0105442	C	0	273	0	0	0.0134215	C	0	237	0	0	0.0154444	C	0	202	0	0	0.018096
926080	chr_3	A	G	1	364	0.00273973	6.94e-05	0.0151695	G	5	392	0.0125945	0.00410169	0.0291451	G	4	290	0.0136054	0.00371914	0.034467	G	0	254	0	0	0.0144182
926092	chr_3	T	C	1	392	0.00254453	6.44e-05	0.014095	C	5	401	0.0123153	0.0040105	0.0285044	C	3	312	0.00952381	0.00196836	0.0275788	C	0	286	0	0	0.0128154
926104	chr_3	T	C	1	388	0.00257069	6.51e-05	0.0142391	C	5	401	0.0123153	0.0040105	0.0285044	C	2	309	0.00643087	0.000779759	0.0230362	C	0	296	0	0	0.0123851
926137	chr_3	G	A	0	354	0	0	0.0103665	A	5	318	0.0154799	0.00504488	0.0357532	A	2	248	0.008	0.00097031	0.0285983	A	0	243	0	0	0.0150659
926143	chr_3	G	T	0	361	0	0	0.0101665	T	0	316	0	0	0.0116058	T	2	232	0.00854701	0.00103676	0.030532	T	0	237	0	0	0.0154444
926190	chr_3	C	A	1	428	0.002331	5.9e-05	0.0129185	A	5	345	0.0142857	0.00465437	0.0330215	A	0	291	0	0	0.0125966	A	0	250	0	0	0.0146472
926233	chr_3	A	G	1	340	0.00293255	7.42e-05	0.01623	G	5	328	0.015015	0.00489284	0.0346903	G	1	298	0.00334448	8.47e-05	0.0184924	G	0	262	0	0	0.013981
926370	chr_3	T	G	0	374	0	0	0.00981483	G	0	347	0	0	0.0105745	G	0	290	0	0	0.0126397	G	0	243	0	0	0.0150659
926379	chr_3	C	G	0	410	0	0	0.00895691	G	0	374	0	0	0.00981483	G	0	305	0	0	0.0120218	G	0	270	0	0	0.0135696
926397	chr_3	T	C	0	431	0	0	0.00852236	C	0	378	0	0	0.00971148	C	0	307	0	0	0.011944	C	0	267	0	0	0.013721
936461	chr_3	T	A	0	27	0	0	0.127703	A	0	24	0	0	0.142474	A	0	47	0	0	0.0754857	A	0	22	0	0	0.154373
936540	chr_3	G	A	0	20	0	0	0.168433	A	0	20	0	0	0.168433	A	0	37	0	0	0.0948906	A	0	21	0	0	0.161098
936543	chr_3	T	C	0	20	0	0	0.168433	C	0	20	0	0	0.168433	C	0	37	0	0	0.0948906	C	0	21	0	0	0.161098
936558	chr_3	T	A	0	29	0	0	0.119445	A	0	23	0	0	0.148185	A	0	47	0	0	0.0754857	A	0	20	0	0	0.168433
936590	chr_3	T	C	0	31	0	0	0.112189	C	0	15	0	0	0.218019	C	0	30	0	0	0.115703	C	0	13	0	0	0.247053
936601	chr_3	C	G	0	36	0	0	0.0973938	G	0	23	0	0	0.148185	G	0	43	0	0	0.0822111	G	0	15	0	0	0.218019
936633	chr_3	A	T	0	35	0	0	0.100032	T	0	28	0	0	0.123436	T	0	58	0	0	0.061621	T	0	33	0	0	0.105763
936800	chr_3	T	C	0	14	0	0	0.231636	C	0	14	0	0	0.231636	C	0	42	0	0	0.0840839	C	0	21	0	0	0.161098
936804	chr_3	G	A	0	15	0	0	0.218019	A	0	14	0	0	0.231636	A	0	42	0	0	0.0840839	A	0	21	0	0	0.161098
936811	chr_3	G	A	0	15	0	0	0.218019	A	0	14	0	0	0.231636	A	0	42	0	0	0.0840839	A	0	21	0	0	0.161098
936816	chr_3	G	A	0	15	0	0	0.218019	A	0	14	0	0	0.231636	A	0	42	0	0	0.0840839	A	0	21	0	0	0.161098
937149	chr_3	A	G	0	31	0	0	0.112189	G	0	19	0	0	0.176467	G	0	57	0	0	0.0626675	G	0	35	0	0	0.100032
937185	chr_3	A	G	0	25	0	0	0.137185	G	0	21	0	0	0.161098	G	0	53	0	0	0.0672345	G	0	21	0	0	0.161098
937197	chr_3	C	T	0	18	0	0	0.185302	T	1	17	0.0555556	0.00140556	0.272944	T	0	46	0	0	0.0770618	T	0	15	0	0	0.218019
937293	chr_3	G	A	0	33	0	0	0.105763	A	0	22	0	0	0.154373	A	0	54	0	0	0.0660315	A	0	30	0	0	0.115703
1052676	chr_3	G	A	0	30	0	0	0.115703	A	0	35	0	0	0.100032	A	0	22	0	0	0.154373	A	0	22	0	0	0.154373
1052681	chr_3	T	C	0	28	0	0	0.123436	C	0	32	0	0	0.108881	C	0	18	0	0	0.185302	C	0	22	0	0	0.154373
1052723	chr_3	C	T	0	20	0	0	0.168433	T	0	16	0	0	0.205907	T	0	11	0	0	0.284914	T	0	20	0	0	0.168433
1052924	chr_3	C	T	0	27	0	0	0.127703	T	0	28	0	0	0.123436	T	0	22	0	0	0.154373	T	0	27	0	0	0.127703
1053078	chr_3	C	T	0	45	0	0	0.0787051	T	0	29	0	0	0.119445	T	0	38	0	0	0.0925128	T	0	45	0	0	0.0787051
1053099	chr_3	G	T	0	64	0	0	0.0560091	T	0	26	0	0	0.132275	T	0	56	0	0	0.0637501	T	0	51	0	0	0.069777
1053147	chr_3	T	G	0	40	0	0	0.0880973	G	0	25	0	0	0.137185	G	0	33	0	0	0.105763	G	0	43	0	0	0.0822111
1053153	chr_3	T	G	0	40	0	0	0.0880973	G	0	26	0	0	0.132275	G	0	28	0	0	0.123436	G	0	42	0	0	0.0840839
1053165	chr_3	C	T	0	35	0	0	0.100032	T	0	31	0	0	0.112189	T	0	31	0	0	0.112189	T	0	49	0	0	0.0725193
1053202	chr_3	T	G	0	42	0	0	0.0840839	G	0	28	0	0	0.123436	G	0	53	0	0	0.0672345	G	0	44	0	0	0.0804199
1053219	chr_3	T	C	0	32	0	0	0.108881	C	0	30	0	0	0.115703	C	0	48	0	0	0.0739728	C	0	40	0	0	0.0880973
1053228	chr_3	A	T	0	27	0	0	0.127703	T	0	26	0	0	0.132275	T	0	35	0	0	0.100032	T	0	30	0	0	0.115703
1053255	chr_3	C	T	0	13	0	0	0.247053	T	0	17	0	0	0.195064	T	0	22	0	0	0.154373	T	0	12	0	0	0.264648
1053480	chr_3	G	C	0	58	0	0	0.061621	C	0	41	0	0	0.0860438	C	0	69	0	0	0.0520581	C	0	60	0	0	0.0596295
1096952	chr_3	T	C	0	119	0	0	0.0305234	C	0	96	0	0	0.0376969	C	1	160	0.00621118	0.000157241	0.0341191	C	0	96	0	0	0.0376969
1097336	chr_3	C	T	0	126	0	0	0.0288524	T	0	148	0	0	0.0246168	T	0	111	0	0	0.032687	T	0	118	0	0	0.0307781
1097483	chr_3	T	C	0	114	0	0	0.0318407	C	0	145	0	0	0.0251197	C	0	103	0	0	0.0351806	C	0	99	0	0	0.0365757
1097654	chr_3	A	G	0	95	0	0	0.0380861	G	0	128	0	0	0.0284081	G	1	92	0.0107527	0.000272197	0.0584582	G	1	119	0.00833333	0.000210959	0.0455555
1097699	chr_3	G	A	0	122	0	0	0.0297842	A	0	122	0	0	0.0297842	A	1	96	0.0103093	0.000260974	0.0561042	A	0	78	0	0	0.0461924
1097864	chr_3	G	A	0	76	0	0	0.0473788	A	0	89	0	0	0.0406009	A	1	73	0.0135135	0.000342074	0.0730074	A	0	95	0	0	0.0380861
1097897	chr_3	C	G	0	112	0	0	0.0323999	G	0	134	0	0	0.0271535	G	1	97	0.0102041	0.000258312	0.055545	G	0	97	0	0	0.0373156
1097936	chr_3	G	A	2	136	0.0144928	0.00175998	0.0513711	A	0	160	0	0	0.0227917	A	0	127	0	0	0.0286285	A	0	115	0	0	0.0315682
1097993	chr_3	T	G	0	130	0	0	0.0279772	G	0	101	0	0	0.0358646	G	0	113	0	0	0.0321179	G	3	116	0.0252101	0.00522941	0.071908
1098128	chr_3	A	G	2	121	0.0162602	0.00197528	0.0575029	G	0	133	0	0	0.0273548	G	0	116	0	0	0.0313004	G	0	123	0	0	0.0295456
1098923	chr_3	G	A	0	83	0	0	0.0434712	A	1	81	0.0121951	0.000308706	0.0660827	A	0	73	0	0	0.0492771	A	0	105	0	0	0.0345222
1098942	chr_3	G	A	0	93	0	0	0.038889	A	0	85	0	0	0.0424703	A	0	72	0	0	0.0499441	A	0	130	0	0	0.0279772
1099109	chr_3	T	C	0	78	0	0	0.0461924	C	0	89	0	0	0.0406009	C	0	38	0	0	0.0925128	C	0	76	0	0	0.0473788
1099529	chr_3	T	C	0	116	0	0	0.0313004	C	0	86	0	0	0.041987	C	0	63	0	0	0.0568724	C	0	88	0	0	0.0410526
1099709	chr_3	G	A	0	126	0	0	0.0288524	A	1	108	0.00917431	0.000232246	0.0500568	A	0	79	0	0	0.0456213	A	0	112	0	0	0.0323999
1101417	chr_3	A	G	0	115	0	0	0.0315682	G	0	122	0	0	0.0297842	G	0	76	0	0	0.0473788	G	0	115	0	0	0.0315682
1101615	chr_3	A	G	0	96	0	0	0.0376969	G	0	121	0	0	0.0300266	G	0	61	0	0	0.0586812	G	0	102	0	0	0.0355193
1102031	chr_3	G	A	1	74	0.0133333	0.000337514	0.0720635	A	0	69	0	0	0.0520581	A	1	52	0.0188679	0.00047758	0.100702	A	0	60	0	0	0.0596295
1103289	chr_3	T	A	0	92	0	0	0.0393033	A	1	86	0.0114943	0.000290967	0.0623843	A	0	62	0	0	0.0577626	A	0	108	0	0	0.0335795
1113974	chr_3	C	T	0	32	0	0	0.108881	T	0	22	0	0	0.154373	T	0	21	0	0	0.161098	T	0	22	0	0	0.154373
1155922	chr_3	G	A	0	48	0	0	0.0739728	A	0	56	0	0	0.0637501	A	0	51	0	0	0.069777	A	0	54	0	0	0.0660315
1156552	chr_3	G	A	0	67	0	0	0.0535697	A	0	80	0	0	0.045064	A	0	73	0	0	0.0492771	A	0	65	0	0	0.0551716
1156554	chr_3	C	T	0	67	0	0	0.0535697	T	0	80	0	0	0.045064	T	0	73	0	0	0.0492771	T	0	65	0	0	0.0551716
1156636	chr_3	C	T	0	80	0	0	0.045064	T	0	102	0	0	0.0355193	T	0	113	0	0	0.0321179	T	0	68	0	0	0.052803
1156675	chr_3	G	C	0	56	0	0	0.0637501	C	0	65	0	0	0.0551716	C	0	87	0	0	0.0415146	C	1	47	0.0208333	0.000527315	0.110696
1156705	chr_3	G	A	0	63	0	0	0.0568724	A	0	54	0	0	0.0660315	A	1	78	0.0126582	0.000320427	0.0685199	A	1	44	0.0222222	0.00056246	0.117704
1156708	chr_3	T	C	0	63	0	0	0.0568724	C	0	54	0	0	0.0660315	C	1	78	0.0126582	0.000320427	0.0685199	C	1	44	0.0222222	0.00056246	0.117704
1200015	chr_3	G	A	0	68	0	0	0.052803	A	0	68	0	0	0.052803	A	0	42	0	0	0.0840839	A	1	84	0.0117647	0.000297812	0.0638129
1200226	chr_3	A	C	1	55	0.0178571	0.000452002	0.0955259	C	0	69	0	0	0.0520581	C	0	55	0	0	0.0648708	C	0	57	0	0	0.0626675
1202223	chr_3	G	C	0	45	0	0	0.0787051	C	0	39	0	0	0.0902511	C	0	41	0	0	0.0860438	C	0	52	0	0	0.0684822
1202466	chr_3	C	T	0	77	0	0	0.0467781	T	0	66	0	0	0.0543588	T	0	62	0	0	0.0577626	T	0	69	0	0	0.0520581
1263059	chr_3	C	T	0	151	0	0	0.0241337	T	1	116	0.00854701	0.000216368	0.0467009	T	0	93	0	0	0.038889	T	0	109	0	0	0.0332767
1269367	chr_3	C	G	7	942	0.00737619	0.0029706	0.0151384	G	2	993	0.00201005	0.000243519	0.00724195	G	1	887	0.00112613	2.85e-05	0.00625825	G	0	783	0	0	0.00470013
1366993	chr_3	T	G	0	146	0	0	0.0249498	G	1	120	0.00826446	0.000209216	0.0451861	G	0	73	0	0	0.0492771	G	0	43	0	0	0.0822111
1371312	chr_3	T	C	0	13	0	0	0.247053	C	0	20	0	0	0.168433	C	0	21	0	0	0.161098	C	0	13	0	0	0.247053
1371339	chr_3	T	C	0	16	0	0	0.205907	C	0	11	0	0	0.284914	C	0	24	0	0	0.142474	C	0	12	0	0	0.264648
1371621	chr_3	C	A	0	27	0	0	0.127703	A	0	15	0	0	0.218019	A	0	29	0	0	0.119445	A	0	15	0	0	0.218019
1411636	chr_3	C	A	0	27	0	0	0.127703	A	0	25	0	0	0.137185	A	0	15	0	0	0.218019	A	0	28	0	0	0.123436
1427286	chr_3	C	T	0	653	0	0	0.0056332	T	0	819	0	0	0.004494	T	2	576	0.00346021	0.000419322	0.0124431	T	1	636	0.00156986	3.97e-05	0.00871537
1427427	chr_3	T	C	0	604	0	0	0.0060888	C	0	605	0	0	0.00607877	C	0	1453	0	0	0.00253558	C	0	1070	0	0	0.00344161
1428215	chr_3	T	C	2	37	0.0512821	0.00627197	0.173245	C	3	36	0.0769231	0.0161533	0.208702	C	4	22	0.153846	0.0435635	0.348679	C	3	41	0.0681818	0.0142877	0.186562
1428870	chr_3	T	C	0	463	0	0	0.00793569	C	1	462	0.00215983	5.47e-05	0.0119745	C	1	431	0.00231482	5.86e-05	0.0128293	C	2	16	0.111111	0.0137512	0.34712
1428873	chr_3	T	A	0	465	0	0	0.00790169	A	1	462	0.00215983	5.47e-05	0.0119745	A	1	432	0.00230947	5.85e-05	0.0127998	A	2	32	0.0588235	0.00720492	0.196773
1429926	chr_3	G	A	0	32	0	0	0.108881	A	0	37	0	0	0.0948906	A	0	24	0	0	0.142474	A	0	24	0	0	0.142474
1430001	chr_3	G	A	0	52	0	0	0.0684822	A	0	31	0	0	0.112189	A	0	27	0	0	0.127703	A	0	27	0	0	0.127703
1430003	chr_3	C	T	0	52	0	0	0.0684822	T	0	31	0	0	0.112189	T	0	27	0	0	0.127703	T	0	27	0	0	0.127703
1430049	chr_3	G	A	0	71	0	0	0.0506294	A	0	72	0	0	0.0499441	A	0	63	0	0	0.0568724	A	0	41	0	0	0.0860438
1430067	chr_3	C	T	0	69	0	0	0.0520581	T	1	61	0.016129	0.000408268	0.086621	T	0	57	0	0	0.0626675	T	0	40	0	0	0.0880973
1430099	chr_3	A	G	0	48	0	0	0.0739728	G	0	44	0	0	0.0804199	G	0	36	0	0	0.0973938	G	0	36	0	0	0.0973938
1430118	chr_3	A	G	0	59	0	0	0.0606089	G	0	44	0	0	0.0804199	G	0	29	0	0	0.119445	G	0	36	0	0	0.0973938
1430136	chr_3	C	A	0	47	0	0	0.0754857	A	0	34	0	0	0.102818	A	0	17	0	0	0.195064	A	0	21	0	0	0.161098
1430142	chr_3	A	G	0	47	0	0	0.0754857	G	0	33	0	0	0.105763	G	0	17	0	0	0.195064	G	0	22	0	0	0.154373
1430202	chr_3	G	A	0	66	0	0	0.0543588	A	0	50	0	0	0.0711217	A	0	36	0	0	0.0973938	A	0	21	0	0	0.161098
1430277	chr_3	G	A	0	37	0	0	0.0948906	A	0	37	0	0	0.0948906	A	0	35	0	0	0.100032	A	0	24	0	0	0.142474
1483291	chr_3	T	C	0	76	0	0	0.0473788	C	0	44	0	0	0.0804199	C	0	118	0	0	0.0307781	C	0	85	0	0	0.0424703
1483306	chr_3	C	T	0	60	0	0	0.0596295	T	0	46	0	0	0.0770618	T	0	94	0	0	0.0384834	T	0	80	0	0	0.045064
1483369	chr_3	A	G	0	89	0	0	0.0406009	G	0	50	0	0	0.0711217	G	0	101	0	0	0.0358646	G	0	74	0	0	0.0486276
1483405	chr_3	T	G	0	102	0	0	0.0355193	G	0	44	0	0	0.0804199	G	0	126	0	0	0.0288524	G	0	87	0	0	0.0415146
1483414	chr_3	G	A	6	113	0.0504202	0.0187255	0.106515	A	0	40	0	0	0.0880973	A	0	123	0	0	0.0295456	A	0	85	0	0	0.0424703
1483456	chr_3	C	G	0	102	0	0	0.0355193	G	0	61	0	0	0.0586812	G	0	118	0	0	0.0307781	G	0	96	0	0	0.0376969
1483465	chr_3	C	T	0	116	0	0	0.0313004	T	0	77	0	0	0.0467781	T	0	125	0	0	0.0290798	T	0	111	0	0	0.032687
1483540	chr_3	G	T	0	82	0	0	0.0439895	T	0	57	0	0	0.0626675	T	0	145	0	0	0.0251197	T	0	63	0	0	0.0568724
1483642	chr_3	T	G	0	85	0	0	0.0424703	G	0	59	0	0	0.0606089	G	0	102	0	0	0.0355193	G	0	89	0	0	0.0406009
1483807	chr_3	A	G	1	59	0.0166667	0.000421874	0.089399	G	0	42	0	0	0.0840839	G	2	117	0.0168067	0.00204189	0.0593934	G	0	71	0	0	0.0506294
1483882	chr_3	T	C	0	59	0	0	0.0606089	C	0	60	0	0	0.0596295	C	0	114	0	0	0.0318407	C	0	88	0	0	0.0410526
1483915	chr_3	G	A	0	48	0	0	0.0739728	A	0	35	0	0	0.100032	A	0	91	0	0	0.0397265	A	0	68	0	0	0.052803
1483921	chr_3	C	T	0	50	0	0	0.0711217	T	0	34	0	0	0.102818	T	0	91	0	0	0.0397265	T	0	67	0	0	0.0535697
1484224	chr_3	G	A	0	75	0	0	0.0479951	A	0	37	0	0	0.0948906	A	0	81	0	0	0.0445203	A	0	41	0	0	0.0860438
1484271	chr_3	C	A	0	56	0	0	0.0637501	A	0	46	0	0	0.0770618	A	0	63	0	0	0.0568724	A	0	39	0	0	0.0902511
1484371	chr_3	G	A	0	42	0	0	0.0840839	A	0	52	0	0	0.0684822	A	0	54	0	0	0.0660315	A	0	55	0	0	0.0648708
1484377	chr_3	T	C	0	38	0	0	0.0925128	C	0	50	0	0	0.0711217	C	0	54	0	0	0.0660315	C	0	52	0	0	0.0684822
1484380	chr_3	C	T	0	38	0	0	0.0925128	T	0	49	0	0	0.0725193	T	0	54	0	0	0.0660315	T	0	52	0	0	0.0684822
1484389	chr_3	T	C	0	47	0	0	0.0754857	C	0	58	0	0	0.061621	C	0	72	0	0	0.0499441	C	0	66	0	0	0.0543588
1484423	chr_3	T	C	0	49	0	0	0.0725193	C	0	48	0	0	0.0739728	C	0	71	0	0	0.0506294	C	0	61	0	0	0.0586812
1484455	chr_3	C	T	0	59	0	0	0.0606089	T	0	57	0	0	0.0626675	T	0	99	0	0	0.0365757	T	0	76	0	0	0.0473788
1484491	chr_3	T	C	0	67	0	0	0.0535697	C	0	59	0	0	0.0606089	C	0	95	0	0	0.0380861	C	0	77	0	0	0.0467781
1484729	chr_3	G	C	0	46	0	0	0.0770618	C	0	30	0	0	0.115703	C	0	86	0	0	0.041987	C	0	45	0	0	0.0787051
1484927	chr_3	T	C	0	28	0	0	0.123436	C	0	57	0	0	0.0626675	C	0	109	0	0	0.0332767	C	0	64	0	0	0.0560091
1484948	chr_3	G	A	0	18	0	0	0.185302	A	0	26	0	0	0.132275	A	0	56	0	0	0.0637501	A	0	31	0	0	0.112189
1484954	chr_3	C	T	0	17	0	0	0.195064	T	0	26	0	0	0.132275	T	1	49	0.02	0.000506228	0.10647	T	0	31	0	0	0.112189
1485005	chr_3	A	G	0	21	0	0	0.161098	G	0	26	0	0	0.132275	G	1	35	0.0277778	0.000703025	0.145289	G	0	36	0	0	0.0973938
1485046	chr_3	G	A	0	21	0	0	0.161098	A	0	24	0	0	0.142474	A	0	45	0	0	0.0787051	A	0	26	0	0	0.132275
1485077	chr_3	G	C	0	20	0	0	0.168433	C	0	18	0	0	0.185302	C	0	32	0	0	0.108881	C	0	26	0	0	0.132275
1624948	chr_3	T	C	0	280	0	0	0.0130882	C	0	313	0	0	0.0117164	C	0	161	0	0	0.0226518	C	0	157	0	0	0.0232222
1625122	chr_3	A	G	0	259	0	0	0.0141418	G	0	275	0	0	0.0133245	G	0	142	0	0	0.0256435	G	0	157	0	0	0.0232222
1625194	chr_3	T	G	0	301	0	0	0.0121806	G	0	247	0	0	0.0148238	G	0	91	0	0	0.0397265	G	0	147	0	0	0.0247822
1625230	chr_3	G	A	0	170	0	0	0.0214656	A	0	186	0	0	0.0196373	A	0	73	0	0	0.0492771	A	0	127	0	0	0.0286285
1625237	chr_3	T	C	0	172	0	0	0.0212186	C	0	182	0	0	0.0200645	C	0	72	0	0	0.0499441	C	0	125	0	0	0.0290798
1625368	chr_3	A	G	0	139	0	0	0.0261896	G	0	140	0	0	0.026005	G	0	86	0	0	0.041987	G	0	98	0	0	0.036942
1625370	chr_3	T	C	0	139	0	0	0.0261896	C	0	140	0	0	0.026005	C	0	86	0	0	0.041987	C	0	98	0	0	0.036942
1625371	chr_3	G	A	0	139	0	0	0.0261896	A	0	140	0	0	0.026005	A	0	86	0	0	0.041987	A	0	98	0	0	0.036942
1625380	chr_3	A	G	0	154	0	0	0.0236691	G	0	204	0	0	0.0179202	G	0	107	0	0	0.033888	G	0	142	0	0	0.0256435
1625406	chr_3	G	T	0	258	0	0	0.0141963	T	0	205	0	0	0.0178336	T	0	83	0	0	0.0434712	T	0	150	0	0	0.0242926
1625521	chr_3	C	G	0	233	0	0	0.0157074	G	0	206	0	0	0.0177478	G	1	143	0.00694444	0.000175803	0.0380833	G	0	163	0	0	0.022377
1625662	chr_3	G	A	2	218	0.00909091	0.00110285	0.0324518	A	0	236	0	0	0.0155093	A	2	159	0.0124224	0.00150796	0.0441516	A	0	132	0	0	0.0275592
1625685	chr_3	A	G	1	240	0.00414938	0.000105048	0.0229008	G	0	252	0	0	0.0145318	G	2	171	0.0115607	0.00140313	0.0411353	G	0	192	0	0	0.0190295
1625728	chr_3	C	T	0	236	0	0	0.0155093	T	0	197	0	0	0.018551	T	0	147	0	0	0.0247822	T	0	180	0	0	0.0202852
1638538	chr_3	G	A	0	14	0	0	0.231636	A	0	27	0	0	0.127703	A	1	12	0.0769231	0.00194563	0.360297	A	0	11	0	0	0.284914
1638876	chr_3	A	T	0	28	0	0	0.123436	T	0	26	0	0	0.132275	T	0	21	0	0	0.161098	T	0	19	0	0	0.176467
1649089	chr_3	C	T	0	76	0	0	0.0473788	T	0	51	0	0	0.069777	T	0	31	0	0	0.112189	T	0	40	0	0	0.0880973
1665520	chr_3	T	C	1	43	0.0227273	0.000575239	0.120242	C	0	31	0	0	0.112189	C	0	36	0	0	0.0973938	C	0	43	0	0	0.0822111
1667559	chr_3	A	G	0	31	0	0	0.112189	G	0	33	0	0	0.105763	G	0	20	0	0	0.168433	G	0	24	0	0	0.142474
1696468	chr_3	G	A	0	183	0	0	0.019956	A	0	199	0	0	0.0183663	A	0	97	0	0	0.0373156	A	0	112	0	0	0.0323999
1696498	chr_3	C	T	0	154	0	0	0.0236691	T	0	211	0	0	0.0173309	T	0	74	0	0	0.0486276	T	0	101	0	0	0.0358646
1696618	chr_3	G	A	0	110	0	0	0.0329792	A	0	135	0	0	0.0269551	A	0	73	0	0	0.0492771	A	0	59	0	0	0.0606089
1696741	chr_3	G	A	1	62	0.015873	0.000401789	0.0852957	A	1	103	0.00961539	0.000243411	0.0524107	A	0	16	0	0	0.205907	A	0	63	0	0	0.0568724
1696788	chr_3	A	G	0	110	0	0	0.0329792	G	0	115	0	0	0.0315682	G	0	57	0	0	0.0626675	G	0	59	0	0	0.0606089
1697059	chr_3	G	A	0	68	0	0	0.052803	A	0	68	0	0	0.052803	A	0	38	0	0	0.0925128	A	0	54	0	0	0.0660315
1697188	chr_3	G	C	0	43	0	0	0.0822111	C	0	52	0	0	0.0684822	C	0	16	0	0	0.205907	C	0	24	0	0	0.142474
1697548	chr_3	C	T	0	77	0	0	0.0467781	T	0	66	0	0	0.0543588	T	0	52	0	0	0.0684822	T	0	77	0	0	0.0467781
1769414	chr_3	G	A	0	16	0	0	0.205907	A	0	17	0	0	0.195064	A	0	19	0	0	0.176467	A	0	15	0	0	0.218019
1769420	chr_3	C	T	0	15	0	0	0.218019	T	0	16	0	0	0.205907	T	0	19	0	0	0.176467	T	0	15	0	0	0.218019
1865436	chr_3	G	A	1	191	0.00520833	0.000131855	0.0286758	A	1	140	0.0070922	0.000179543	0.0388805	A	1	90	0.010989	0.000278179	0.0597108	A	0	113	0	0	0.0321179
1865937	chr_3	A	G	0	120	0	0	0.030273	G	1	128	0.00775194	0.000196243	0.0424334	G	3	84	0.0344828	0.00716842	0.0974808	G	0	92	0	0	0.0393033
1865988	chr_3	C	T	1	171	0.00581395	0.000147186	0.031966	T	0	154	0	0	0.0236691	T	0	71	0	0	0.0506294	T	0	116	0	0	0.0313004
1865994	chr_3	A	G	0	169	0	0	0.0215912	G	0	159	0	0	0.0229334	G	0	70	0	0	0.0513338	G	0	114	0	0	0.0318407
1866039	chr_3	C	T	0	127	0	0	0.0286285	T	0	112	0	0	0.0323999	T	0	70	0	0	0.0513338	T	0	64	0	0	0.0560091
1866048	chr_3	A	C	0	83	0	0	0.0434712	C	0	61	0	0	0.0586812	C	0	47	0	0	0.0754857	C	0	33	0	0	0.105763
1866051	chr_3	C	A	0	83	0	0	0.0434712	A	0	60	0	0	0.0596295	A	0	47	0	0	0.0754857	A	0	33	0	0	0.105763
1866060	chr_3	T	C	0	115	0	0	0.0315682	C	0	117	0	0	0.031037	C	0	77	0	0	0.0467781	C	0	55	0	0	0.0648708
1866072	chr_3	A	G	0	182	0	0	0.0200645	G	0	165	0	0	0.0221088	G	0	90	0	0	0.0401589	G	0	75	0	0	0.0479951
1866081	chr_3	C	T	0	162	0	0	0.0225136	T	0	187	0	0	0.0195333	T	0	86	0	0	0.041987	T	0	82	0	0	0.0439895
1885905	chr_3	C	T	0	34	0	0	0.102818	T	0	23	0	0	0.148185	T	0	34	0	0	0.102818	T	0	22	0	0	0.154373
1885928	chr_3	G	A	0	37	0	0	0.0948906	A	0	11	0	0	0.284914	A	0	30	0	0	0.115703	A	0	16	0	0	0.205907
1885970	chr_3	C	T	0	40	0	0	0.0880973	T	0	20	0	0	0.168433	T	0	30	0	0	0.115703	T	5	19	0.208333	0.0713186	0.421513
1886047	chr_3	C	G	0	33	0	0	0.105763	G	0	20	0	0	0.168433	G	0	32	0	0	0.108881	G	0	21	0	0	0.161098
1886105	chr_3	G	A	0	24	0	0	0.142474	A	0	24	0	0	0.142474	A	0	52	0	0	0.0684822	A	0	25	0	0	0.137185
1886132	chr_3	C	T	0	34	0	0	0.102818	T	0	23	0	0	0.148185	T	0	56	0	0	0.0637501	T	0	37	0	0	0.0948906
1886156	chr_3	A	G	0	26	0	0	0.132275	G	0	13	0	0	0.247053	G	0	46	0	0	0.0770618	G	0	47	0	0	0.0754857
1886277	chr_3	A	G	0	28	0	0	0.123436	G	0	17	0	0	0.195064	G	0	41	0	0	0.0860438	G	0	24	0	0	0.142474
1886279	chr_3	T	G	0	28	0	0	0.123436	G	0	17	0	0	0.195064	G	0	41	0	0	0.0860438	G	0	24	0	0	0.142474
1886290	chr_3	A	G	0	30	0	0	0.115703	G	0	19	0	0	0.176467	G	0	37	0	0	0.0948906	G	0	24	0	0	0.142474
1886297	chr_3	T	C	0	30	0	0	0.115703	C	0	18	0	0	0.185302	C	0	34	0	0	0.102818	C	0	23	0	0	0.148185
1886313	chr_3	G	C	0	21	0	0	0.161098	C	0	16	0	0	0.205907	C	0	28	0	0	0.123436	C	0	18	0	0	0.185302
1886524	chr_3	T	A	0	14	0	0	0.231636	A	0	14	0	0	0.231636	A	0	27	0	0	0.127703	A	0	25	0	0	0.137185
1886531	chr_3	C	T	0	16	0	0	0.205907	T	0	17	0	0	0.195064	T	0	32	0	0	0.108881	T	0	25	0	0	0.137185
1898590	chr_3	G	A	0	29	0	0	0.119445	A	0	14	0	0	0.231636	A	0	27	0	0	0.127703	A	0	20	0	0	0.168433
1900330	chr_3	G	A	0	23	0	0	0.148185	A	0	23	0	0	0.148185	A	0	13	0	0	0.247053	A	0	20	0	0	0.168433
1903399	chr_3	A	G	0	39	0	0	0.0902511	G	0	29	0	0	0.119445	G	0	21	0	0	0.161098	G	0	25	0	0	0.137185
1905245	chr_3	C	A	0	75	0	0	0.0479951	A	0	63	0	0	0.0568724	A	0	62	0	0	0.0577626	A	0	46	0	0	0.0770618
1905409	chr_3	A	G	0	88	0	0	0.0410526	G	0	86	0	0	0.041987	G	0	53	0	0	0.0672345	G	0	35	0	0	0.100032
1955732	chr_3	C	T	0	48	0	0	0.0739728	T	0	27	0	0	0.127703	T	0	70	0	0	0.0513338	T	0	71	0	0	0.0506294
1955931	chr_3	A	G	0	58	0	0	0.061621	G	0	43	0	0	0.0822111	G	0	68	0	0	0.052803	G	0	60	0	0	0.0596295
1956001	chr_3	A	G	0	42	0	0	0.0840839	G	0	22	0	0	0.154373	G	0	30	0	0	0.115703	G	0	40	0	0	0.0880973
1956008	chr_3	G	A	0	42	0	0	0.0840839	A	0	22	0	0	0.154373	A	0	29	0	0	0.119445	A	0	41	0	0	0.0860438
1956009	chr_3	A	G	0	42	0	0	0.0840839	G	0	22	0	0	0.154373	G	0	29	0	0	0.119445	G	0	41	0	0	0.0860438
1956025	chr_3	C	G	0	53	0	0	0.0672345	G	0	25	0	0	0.137185	G	0	53	0	0	0.0672345	G	0	56	0	0	0.0637501
1956033	chr_3	G	A	0	49	0	0	0.0725193	A	0	26	0	0	0.132275	A	0	52	0	0	0.0684822	A	0	57	0	0	0.0626675
1956054	chr_3	C	T	0	31	0	0	0.112189	T	0	24	0	0	0.142474	T	0	60	0	0	0.0596295	T	0	48	0	0	0.0739728
1958122	chr_3	G	C	0	60	0	0	0.0596295	C	0	52	0	0	0.0684822	C	0	28	0	0	0.123436	C	0	25	0	0	0.137185
1958133	chr_3	A	G	0	49	0	0	0.0725193	G	0	54	0	0	0.0660315	G	0	27	0	0	0.127703	G	0	34	0	0	0.102818
2033309	chr_3	G	T	0	103	0	0	0.0351806	T	0	69	0	0	0.0520581	T	0	38	0	0	0.0925128	T	2	75	0.025974	0.0031612	0.0906972
2034229	chr_3	T	C	2	78	0.025	0.00304209	0.0874072	C	0	77	0	0	0.0467781	C	2	48	0.04	0.00488143	0.137138	C	0	73	0	0	0.0492771
2142035	chr_3	T	C	0	48	0	0	0.0739728	C	0	21	0	0	0.161098	C	0	23	0	0	0.148185	C	0	28	0	0	0.123436
2156696	chr_3	C	A	0	235	0	0	0.0155748	A	0	112	0	0	0.0323999	A	1	235	0.00423729	0.000107273	0.0233813	A	0	167	0	0	0.0218469
2156730	chr_3	G	A	0	227	0	0	0.0161192	A	0	140	0	0	0.026005	A	4	263	0.0149813	0.00409658	0.0379117	A	0	213	0	0	0.0171696
2156794	chr_3	C	G	0	348	0	0	0.0105442	G	1	198	0.00502513	0.000127217	0.0276787	G	1	465	0.00214592	5.43e-05	0.0118978	G	1	318	0.0031348	7.94e-05	0.0173413
2156843	chr_3	C	T	1	325	0.00306749	7.77e-05	0.0169716	T	0	149	0	0	0.0244536	T	2	374	0.00531915	0.000644824	0.0190816	T	0	288	0	0	0.0127269
2156846	chr_3	C	T	1	323	0.00308642	7.81e-05	0.0170756	T	0	149	0	0	0.0244536	T	1	373	0.0026738	6.77e-05	0.0148067	T	0	287	0	0	0.012771
2156852	chr_3	G	C	1	324	0.00307692	7.79e-05	0.0170234	C	0	149	0	0	0.0244536	C	1	380	0.00262467	6.64e-05	0.0145363	C	0	286	0	0	0.0128154
2157002	chr_3	C	T	0	418	0	0	0.00878624	T	0	186	0	0	0.0196373	T	0	391	0	0	0.00939011	T	1	293	0.00340136	8.61e-05	0.0188045
2157093	chr_3	G	A	1	495	0.00201613	5.1e-05	0.0111815	A	0	245	0	0	0.0149439	A	0	376	0	0	0.00976288	A	0	350	0	0	0.0104843
2157283	chr_3	T	G	0	277	0	0	0.013229	G	0	146	0	0	0.0249498	G	0	110	0	0	0.0329792	G	0	150	0	0	0.0242926
2236613	chr_3	G	A	1	356	0.00280112	7.09e-05	0.0155073	A	0	293	0	0	0.0125111	A	1	176	0.00564972	0.000143028	0.0310747	A	0	72	0	0	0.0499441
2237267	chr_3	C	T	0	439	0	0	0.00836771	T	0	318	0	0	0.0115332	T	1	203	0.00490196	0.000124099	0.0270079	T	0	86	0	0	0.041987
2237482	chr_3	A	T	0	414	0	0	0.00887076	T	0	330	0	0	0.0111162	T	0	174	0	0	0.0209773	T	0	135	0	0	0.0269551
2237564	chr_3	A	G	0	524	0	0	0.00701512	G	0	421	0	0	0.00872391	G	0	245	0	0	0.0149439	G	2	146	0.0135135	0.00164076	0.0479614
2245570	chr_3	G	A	0	230	0	0	0.0159107	A	1	206	0.00483092	0.000122301	0.0266208	A	0	157	0	0	0.0232222	A	0	122	0	0	0.0297842
2245588	chr_3	T	C	0	222	0	0	0.0164793	C	0	211	0	0	0.0173309	C	0	223	0	0	0.016406	C	0	131	0	0	0.0277666
2245627	chr_3	G	A	0	75	0	0	0.0479951	A	0	102	0	0	0.0355193	A	0	106	0	0	0.0342022	A	0	44	0	0	0.0804199
2245637	chr_3	T	C	0	132	0	0	0.0275592	C	0	173	0	0	0.0210973	C	0	141	0	0	0.025823	C	0	82	0	0	0.0439895
2245651	chr_3	C	T	0	120	0	0	0.030273	T	1	158	0.00628931	0.000159219	0.0345421	T	1	71	0.0138889	0.000351574	0.0749713	T	0	70	0	0	0.0513338
2245654	chr_3	T	C	0	120	0	0	0.030273	C	0	158	0	0	0.0230769	C	0	71	0	0	0.0506294	C	0	70	0	0	0.0513338
2272253	chr_3	T	C	0	24	0	0	0.142474	C	0	14	0	0	0.231636	C	0	12	0	0	0.264648	C	0	14	0	0	0.231636
2283661	chr_3	G	A	0	57	0	0	0.0626675	A	0	55	0	0	0.0648708	A	0	32	0	0	0.108881	A	0	48	0	0	0.0739728
2283825	chr_3	G	A	0	60	0	0	0.0596295	A	0	34	0	0	0.102818	A	0	13	0	0	0.247053	A	0	42	0	0	0.0840839
2283898	chr_3	A	C	0	66	0	0	0.0543588	C	0	42	0	0	0.0840839	C	0	27	0	0	0.127703	C	0	52	0	0	0.0684822
2283915	chr_3	A	G	0	55	0	0	0.0648708	G	0	38	0	0	0.0925128	G	0	16	0	0	0.205907	G	0	43	0	0	0.0822111
2283918	chr_3	G	C	0	54	0	0	0.0660315	C	0	38	0	0	0.0925128	C	0	16	0	0	0.205907	C	0	43	0	0	0.0822111
2283946	chr_3	C	G	0	52	0	0	0.0684822	G	0	29	0	0	0.119445	G	0	20	0	0	0.168433	G	0	33	0	0	0.105763
2283960	chr_3	A	G	0	49	0	0	0.0725193	G	0	35	0	0	0.100032	G	0	23	0	0	0.148185	G	0	28	0	0	0.123436
2284399	chr_3	G	A	0	46	0	0	0.0770618	A	1	45	0.0217391	0.000550236	0.115272	A	0	15	0	0	0.218019	A	0	34	0	0	0.102818
2284453	chr_3	A	G	0	60	0	0	0.0596295	G	0	50	0	0	0.0711217	G	0	26	0	0	0.132275	G	0	39	0	0	0.0902511
2284479	chr_3	C	T	0	51	0	0	0.069777	T	0	38	0	0	0.0925128	T	0	19	0	0	0.176467	T	0	28	0	0	0.123436
2284582	chr_3	A	T	0	46	0	0	0.0770618	T	1	28	0.0344828	0.000872647	0.177644	T	0	13	0	0	0.247053	T	0	48	0	0	0.0739728
2284583	chr_3	G	A	0	46	0	0	0.0770618	A	1	28	0.0344828	0.000872647	0.177644	A	0	13	0	0	0.247053	A	0	48	0	0	0.0739728
2284641	chr_3	T	C	0	51	0	0	0.069777	C	1	34	0.0285714	0.000723104	0.149172	C	0	18	0	0	0.185302	C	0	40	0	0	0.0880973
2293053	chr_3	G	C	0	120	0	0	0.030273	C	0	98	0	0	0.036942	C	0	186	0	0	0.0196373	C	0	191	0	0	0.0191282
2293083	chr_3	T	C	0	93	0	0	0.038889	C	0	85	0	0	0.0424703	C	0	151	0	0	0.0241337	C	0	207	0	0	0.0176628
2293134	chr_3	T	C	1	101	0.00980392	0.000248183	0.0534154	C	0	65	0	0	0.0551716	C	0	207	0	0	0.0176628	C	0	261	0	0	0.0140342
2293170	chr_3	G	A	0	89	0	0	0.0406009	A	0	61	0	0	0.0586812	A	0	142	0	0	0.0256435	A	0	163	0	0	0.022377
2293173	chr_3	C	T	0	89	0	0	0.0406009	T	0	61	0	0	0.0586812	T	0	142	0	0	0.0256435	T	0	163	0	0	0.022377
2293279	chr_3	T	C	0	121	0	0	0.0300266	C	0	91	0	0	0.0397265	C	0	182	0	0	0.0200645	C	0	244	0	0	0.0150046
2293338	chr_3	G	A	0	113	0	0	0.0321179	A	0	65	0	0	0.0551716	A	0	252	0	0	0.0145318	A	0	234	0	0	0.0156408
2293344	chr_3	C	G	0	112	0	0	0.0323999	G	0	63	0	0	0.0568724	G	0	245	0	0	0.0149439	G	0	231	0	0	0.0158423
2293530	chr_3	T	C	0	46	0	0	0.0770618	C	0	48	0	0	0.0739728	C	0	64	0	0	0.0560091	C	0	137	0	0	0.0265669
2318823	chr_3	G	A	0	20	0	0	0.168433	A	0	55	0	0	0.0648708	A	0	25	0	0	0.137185	A	0	24	0	0	0.142474
2319041	chr_3	C	G	0	29	0	0	0.119445	G	0	52	0	0	0.0684822	G	0	32	0	0	0.108881	G	0	17	0	0	0.195064
2319344	chr_3	T	C	0	63	0	0	0.0568724	C	0	61	0	0	0.0586812	C	0	13	0	0	0.247053	C	0	21	0	0	0.161098
2322375	chr_3	C	T	0	38	0	0	0.0925128	T	0	56	0	0	0.0637501	T	0	37	0	0	0.0948906	T	0	27	0	0	0.127703
2399528	chr_3	G	A	0	29	0	0	0.119445	A	0	25	0	0	0.137185	A	0	20	0	0	0.168433	A	0	28	0	0	0.123436
2399531	chr_3	C	A	0	29	0	0	0.119445	A	0	25	0	0	0.137185	A	0	20	0	0	0.168433	A	0	28	0	0	0.123436
2399540	chr_3	A	G	0	39	0	0	0.0902511	G	0	33	0	0	0.105763	G	0	27	0	0	0.127703	G	0	36	0	0	0.0973938
2399561	chr_3	T	C	0	40	0	0	0.0880973	C	0	37	0	0	0.0948906	C	0	30	0	0	0.115703	C	0	43	0	0	0.0822111
2399600	chr_3	T	C	0	29	0	0	0.119445	C	0	34	0	0	0.102818	C	0	25	0	0	0.137185	C	0	48	0	0	0.0739728
2399987	chr_3	C	T	1	27	0.0357143	0.000903799	0.183478	T	0	43	0	0	0.0822111	T	2	30	0.0625	0.00766074	0.208069	T	0	50	0	0	0.0711217
2408623	chr_3	C	T	12	468	0.025	0.0129831	0.0432625	T	0	548	0	0	0.00670893	T	0	424	0	0	0.00866245	T	0	342	0	0	0.0107282
2408644	chr_3	C	G	9	508	0.0174081	0.00799022	0.032788	G	1	595	0.00167785	4.25e-05	0.00931262	G	0	468	0	0	0.00785124	G	0	341	0	0	0.0107595
2408710	chr_3	A	G	0	448	0	0	0.0082003	G	0	447	0	0	0.00821857	G	0	313	0	0	0.0117164	G	0	295	0	0	0.0124268
2408854	chr_3	C	T	3	540	0.00552486	0.00114081	0.0160604	T	1	580	0.00172117	4.36e-05	0.0095521	T	2	571	0.0034904	0.000422984	0.0125512	T	0	313	0	0	0.0117164
2408881	chr_3	T	C	3	662	0.00451128	0.000931302	0.0131268	C	0	703	0	0	0.0052336	C	1	668	0.00149477	3.78e-05	0.00829992	C	0	384	0	0	0.00956046
2408899	chr_3	T	C	2	646	0.00308642	0.000373999	0.0111044	C	0	625	0	0	0.00588482	C	2	561	0.0035524	0.000430502	0.0127731	C	0	360	0	0	0.0101946
2408917	chr_3	A	G	2	610	0.00326797	0.000396012	0.0117548	G	0	561	0	0	0.00655397	G	2	490	0.00406504	0.000492675	0.0146066	G	0	342	0	0	0.0107282
2408965	chr_3	T	C	0	716	0	0	0.00513882	C	1	701	0.0014245	3.61e-05	0.00791102	C	0	428	0	0	0.00858184	C	0	371	0	0	0.0098938
2409055	chr_3	T	C	2	443	0.00449438	0.000544755	0.0161402	C	1	489	0.00204082	5.17e-05	0.0113178	C	2	303	0.00655738	0.000795118	0.0234855	C	0	253	0	0	0.0144748
2409058	chr_3	C	T	2	443	0.00449438	0.000544755	0.0161402	T	1	489	0.00204082	5.17e-05	0.0113178	T	2	303	0.00655738	0.000795118	0.0234855	T	0	253	0	0	0.0144748
2409085	chr_3	G	A	0	436	0	0	0.00842504	A	1	456	0.00218818	5.54e-05	0.012131	A	0	277	0	0	0.013229	A	0	235	0	0	0.0155748
2409153	chr_3	T	C	0	278	0	0	0.0131817	C	0	264	0	0	0.0138759	C	4	173	0.0225989	0.00619097	0.0568487	C	1	132	0.0075188	0.000190341	0.0411791
2409155	chr_3	C	G	0	278	0	0	0.0131817	G	0	264	0	0	0.0138759	G	4	173	0.0225989	0.00619097	0.0568487	G	1	132	0.0075188	0.000190341	0.0411791
2455075	chr_3	C	T	0	31	0	0	0.112189	T	0	50	0	0	0.0711217	T	2	52	0.037037	0.00451726	0.127472	T	0	26	0	0	0.132275
2455158	chr_3	C	T	0	47	0	0	0.0754857	T	0	40	0	0	0.0880973	T	0	30	0	0	0.115703	T	0	32	0	0	0.108881
2455174	chr_3	G	A	0	39	0	0	0.0902511	A	0	44	0	0	0.0804199	A	0	35	0	0	0.100032	A	0	28	0	0	0.123436
2455312	chr_3	G	A	1	52	0.0188679	0.00047758	0.100702	A	0	51	0	0	0.069777	A	0	28	0	0	0.123436	A	0	21	0	0	0.161098
2471708	chr_3	C	A	0	19	0	0	0.176467	A	0	11	0	0	0.284914	A	0	43	0	0	0.0822111	A	0	44	0	0	0.0804199
2471974	chr_3	A	C	0	24	0	0	0.142474	C	0	22	0	0	0.154373	C	0	42	0	0	0.0840839	C	0	19	0	0	0.176467
2472272	chr_3	T	C	0	43	0	0	0.0822111	C	0	18	0	0	0.185302	C	0	49	0	0	0.0725193	C	0	37	0	0	0.0948906
2472386	chr_3	C	T	0	23	0	0	0.148185	T	0	17	0	0	0.195064	T	0	23	0	0	0.148185	T	0	25	0	0	0.137185
2472401	chr_3	C	T	0	16	0	0	0.205907	T	0	14	0	0	0.231636	T	0	15	0	0	0.218019	T	0	19	0	0	0.176467
2472410	chr_3	T	C	0	15	0	0	0.218019	C	0	13	0	0	0.247053	C	0	16	0	0	0.205907	C	0	15	0	0	0.218019
2472458	chr_3	A	G	0	16	0	0	0.205907	G	0	14	0	0	0.231636	G	0	33	0	0	0.105763	G	0	17	0	0	0.195064
2508135	chr_3	A	G	0	32	0	0	0.108881	G	0	29	0	0	0.119445	G	0	30	0	0	0.115703	G	0	23	0	0	0.148185
2604516	chr_3	T	C	1	114	0.00869565	0.000220131	0.0474969	C	1	88	0.011236	0.000284429	0.0610183	C	0	86	0	0	0.041987	C	0	63	0	0	0.0568724
2609448	chr_3	A	G	0	96	0	0	0.0376969	G	0	84	0	0	0.0429649	G	0	94	0	0	0.0384834	G	0	100	0	0	0.0362167
2609451	chr_3	C	T	0	96	0	0	0.0376969	T	0	84	0	0	0.0429649	T	0	94	0	0	0.0384834	T	0	100	0	0	0.0362167
2609493	chr_3	T	C	0	82	0	0	0.0439895	C	0	76	0	0	0.0473788	C	1	104	0.00952381	0.000241093	0.0519224	C	0	80	0	0	0.045064
2609535	chr_3	T	G	0	96	0	0	0.0376969	G	0	96	0	0	0.0376969	G	0	165	0	0	0.0221088	G	0	115	0	0	0.0315682
2609604	chr_3	A	G	0	78	0	0	0.0461924	G	0	63	0	0	0.0568724	G	0	65	0	0	0.0551716	G	0	84	0	0	0.0429649
2609670	chr_3	A	G	0	82	0	0	0.0439895	G	0	58	0	0	0.061621	G	0	98	0	0	0.036942	G	0	108	0	0	0.0335795
2609691	chr_3	A	G	0	84	0	0	0.0429649	G	0	68	0	0	0.052803	G	0	120	0	0	0.030273	G	0	119	0	0	0.0305234
2609694	chr_3	T	C	0	84	0	0	0.0429649	C	0	68	0	0	0.052803	C	0	120	0	0	0.030273	C	0	119	0	0	0.0305234
2609699	chr_3	C	T	0	85	0	0	0.0424703	T	0	68	0	0	0.052803	T	1	120	0.00826446	0.000209216	0.0451861	T	0	119	0	0	0.0305234
2609742	chr_3	G	C	0	76	0	0	0.0473788	C	0	60	0	0	0.0596295	C	0	84	0	0	0.0429649	C	0	93	0	0	0.038889
2609754	chr_3	C	T	0	64	0	0	0.0560091	T	0	42	0	0	0.0840839	T	0	67	0	0	0.0535697	T	0	86	0	0	0.041987
2637625	chr_3	A	G	0	435	0	0	0.00844433	G	0	513	0	0	0.00716501	G	0	187	0	0	0.0195333	G	0	149	0	0	0.0244536
2637646	chr_3	A	C	0	448	0	0	0.0082003	C	0	489	0	0	0.00751534	C	0	212	0	0	0.0172499	C	0	188	0	0	0.0194304
2637688	chr_3	T	C	0	473	0	0	0.00776857	C	0	401	0	0	0.00915702	C	0	100	0	0	0.0362167	C	0	152	0	0	0.0239768
2637695	chr_3	A	C	0	481	0	0	0.00763986	C	0	396	0	0	0.0092721	C	0	96	0	0	0.0376969	C	0	147	0	0	0.0247822
2637754	chr_3	A	G	1	393	0.00253807	6.43e-05	0.0140595	G	0	319	0	0	0.0114973	G	0	165	0	0	0.0221088	G	0	138	0	0	0.0263769
2637760	chr_3	C	G	0	406	0	0	0.00904476	G	0	327	0	0	0.0112176	G	0	169	0	0	0.0215912	G	0	146	0	0	0.0249498
2637913	chr_3	C	T	0	385	0	0	0.00953575	T	0	292	0	0	0.0125537	T	0	97	0	0	0.0373156	T	0	117	0	0	0.031037
2637923	chr_3	C	T	0	475	0	0	0.00773598	T	2	382	0.00520833	0.000631377	0.0186867	T	0	124	0	0	0.0293109	T	0	148	0	0	0.0246168
2637943	chr_3	C	T	0	517	0	0	0.00710977	T	0	434	0	0	0.0084637	T	0	149	0	0	0.0244536	T	0	183	0	0	0.019956
2637955	chr_3	C	T	1	520	0.00191939	4.86e-05	0.0106473	T	0	403	0	0	0.00911178	T	0	170	0	0	0.0214656	T	0	177	0	0	0.0206255
2638012	chr_3	C	T	0	651	0	0	0.00565046	T	0	503	0	0	0.00730693	T	0	266	0	0	0.0137723	T	0	220	0	0	0.0166278
2638105	chr_3	C	T	0	604	0	0	0.0060888	T	0	577	0	0	0.00637281	T	0	204	0	0	0.0179202	T	0	220	0	0	0.0166278
2639641	chr_3	C	T	7	637	0.0108696	0.00438099	0.0222666	T	2	586	0.00340136	0.000412186	0.0122324	T	3	224	0.0132159	0.00273376	0.0381344	T	0	206	0	0	0.0177478
2648717	chr_3	G	A	0	23	0	0	0.148185	A	0	26	0	0	0.132275	A	0	46	0	0	0.0770618	A	0	43	0	0	0.0822111
2672401	chr_3	G	A	0	47	0	0	0.0754857	A	0	63	0	0	0.0568724	A	0	82	0	0	0.0439895	A	0	72	0	0	0.0499441
2672626	chr_3	G	A	0	56	0	0	0.0637501	A	0	75	0	0	0.0479951	A	0	34	0	0	0.102818	A	0	66	0	0	0.0543588
2672989	chr_3	C	G	0	53	0	0	0.0672345	G	0	41	0	0	0.0860438	G	0	30	0	0	0.115703	G	0	49	0	0	0.0725193
2673318	chr_3	T	C	0	26	0	0	0.132275	C	0	21	0	0	0.161098	C	0	19	0	0	0.176467	C	0	31	0	0	0.112189
2673320	chr_3	T	C	0	26	0	0	0.132275	C	0	21	0	0	0.161098	C	0	19	0	0	0.176467	C	0	31	0	0	0.112189
2673337	chr_3	T	G	0	33	0	0	0.105763	G	0	33	0	0	0.105763	G	0	32	0	0	0.108881	G	0	38	0	0	0.0925128
2706832	chr_3	A	G	0	28	0	0	0.123436	G	0	29	0	0	0.119445	G	0	16	0	0	0.205907	G	0	12	0	0	0.264648
2706838	chr_3	T	C	0	28	0	0	0.123436	C	0	29	0	0	0.119445	C	0	16	0	0	0.205907	C	0	12	0	0	0.264648
2706841	chr_3	G	C	0	28	0	0	0.123436	C	0	30	0	0	0.115703	C	0	16	0	0	0.205907	C	0	12	0	0	0.264648
2706862	chr_3	A	G	0	36	0	0	0.0973938	G	0	41	0	0	0.0860438	G	0	21	0	0	0.161098	G	0	11	0	0	0.284914
2706910	chr_3	C	T	0	74	0	0	0.0486276	T	0	49	0	0	0.0725193	T	2	21	0.0869565	0.01071	0.280379	T	0	13	0	0	0.247053
2706949	chr_3	C	G	0	73	0	0	0.0492771	G	0	64	0	0	0.0560091	G	0	20	0	0	0.168433	G	0	12	0	0	0.264648
2706967	chr_3	G	C	0	47	0	0	0.0754857	C	0	51	0	0	0.069777	C	0	14	0	0	0.231636	C	0	14	0	0	0.231636
2706976	chr_3	T	A	0	46	0	0	0.0770618	A	0	43	0	0	0.0822111	A	0	14	0	0	0.231636	A	0	15	0	0	0.218019
2707374	chr_3	G	C	0	31	0	0	0.112189	C	0	29	0	0	0.119445	C	0	36	0	0	0.0973938	C	0	15	0	0	0.218019
2707515	chr_3	C	T	0	27	0	0	0.127703	T	0	15	0	0	0.218019	T	0	29	0	0	0.119445	T	0	16	0	0	0.205907
2707623	chr_3	C	T	0	21	0	0	0.161098	T	0	23	0	0	0.148185	T	1	29	0.0333333	0.000843571	0.172169	T	0	13	0	0	0.247053
2707637	chr_3	A	C	0	26	0	0	0.132275	C	0	21	0	0	0.161098	C	0	29	0	0	0.119445	C	1	13	0.0714286	0.00180678	0.338684
2707701	chr_3	T	C	0	45	0	0	0.0787051	C	0	18	0	0	0.185302	C	0	27	0	0	0.127703	C	0	11	0	0	0.284914
2707702	chr_3	C	T	0	45	0	0	0.0787051	T	0	18	0	0	0.185302	T	0	27	0	0	0.127703	T	0	11	0	0	0.284914
2707743	chr_3	C	G	0	45	0	0	0.0787051	G	0	23	0	0	0.148185	G	0	28	0	0	0.123436	G	0	18	0	0	0.185302
2707860	chr_3	A	C	0	44	0	0	0.0804199	C	0	29	0	0	0.119445	C	0	37	0	0	0.0948906	C	0	34	0	0	0.102818
2707965	chr_3	T	G	0	48	0	0	0.0739728	G	0	64	0	0	0.0560091	G	0	27	0	0	0.127703	G	0	12	0	0	0.264648
2707971	chr_3	C	G	0	47	0	0	0.0754857	G	0	64	0	0	0.0560091	G	0	27	0	0	0.127703	G	0	12	0	0	0.264648
2707974	chr_3	C	G	0	47	0	0	0.0754857	G	0	64	0	0	0.0560091	G	0	27	0	0	0.127703	G	0	12	0	0	0.264648
2714196	chr_3	A	G	0	172	0	0	0.0212186	G	0	138	0	0	0.0263769	G	0	146	0	0	0.0249498	G	0	151	0	0	0.0241337
2714559	chr_3	G	A	0	98	0	0	0.036942	A	0	89	0	0	0.0406009	A	0	90	0	0	0.0401589	A	0	75	0	0	0.0479951
2729733	chr_3	T	G	0	44	0	0	0.0804199	G	0	63	0	0	0.0568724	G	0	46	0	0	0.0770618	G	0	31	0	0	0.112189
2729800	chr_3	C	T	0	37	0	0	0.0948906	T	0	46	0	0	0.0770618	T	0	73	0	0	0.0492771	T	0	30	0	0	0.115703
2729836	chr_3	T	C	0	31	0	0	0.112189	C	0	45	0	0	0.0787051	C	0	68	0	0	0.052803	C	0	26	0	0	0.132275
2729848	chr_3	A	G	0	26	0	0	0.132275	G	0	37	0	0	0.0948906	G	0	58	0	0	0.061621	G	0	27	0	0	0.127703
2741013	chr_3	T	G	0	16	0	0	0.205907	G	0	16	0	0	0.205907	G	0	26	0	0	0.132275	G	0	21	0	0	0.161098
2741112	chr_3	C	G	0	18	0	0	0.185302	G	0	18	0	0	0.185302	G	0	24	0	0	0.142474	G	0	25	0	0	0.137185
2741199	chr_3	A	G	0	27	0	0	0.127703	G	0	17	0	0	0.195064	G	0	20	0	0	0.168433	G	0	20	0	0	0.168433
2741233	chr_3	A	C	0	24	0	0	0.142474	C	0	16	0	0	0.205907	C	0	16	0	0	0.205907	C	0	18	0	0	0.185302
2741779	chr_3	C	A	0	31	0	0	0.112189	A	0	31	0	0	0.112189	A	0	29	0	0	0.119445	A	0	29	0	0	0.119445
2742190	chr_3	T	C	0	51	0	0	0.069777	C	0	48	0	0	0.0739728	C	0	33	0	0	0.105763	C	0	38	0	0	0.0925128
2797031	chr_3	C	T	0	45	0	0	0.0787051	T	0	30	0	0	0.115703	T	0	56	0	0	0.0637501	T	0	82	0	0	0.0439895
2797075	chr_3	G	T	0	51	0	0	0.069777	T	0	47	0	0	0.0754857	T	0	78	0	0	0.0461924	T	0	104	0	0	0.0348483
2797097	chr_3	A	G	0	45	0	0	0.0787051	G	0	45	0	0	0.0787051	G	0	65	0	0	0.0551716	G	0	83	0	0	0.0434712
2797157	chr_3	G	A	0	49	0	0	0.0725193	A	0	30	0	0	0.115703	A	0	61	0	0	0.0586812	A	2	79	0.0246914	0.00300435	0.0863629
2797195	chr_3	T	C	0	19	0	0	0.176467	C	0	27	0	0	0.127703	C	0	26	0	0	0.132275	C	0	62	0	0	0.0577626
2797207	chr_3	T	C	0	23	0	0	0.148185	C	0	29	0	0	0.119445	C	0	24	0	0	0.142474	C	0	74	0	0	0.0486276
2797299	chr_3	C	G	0	26	0	0	0.132275	G	0	33	0	0	0.105763	G	0	35	0	0	0.100032	G	0	38	0	0	0.0925128
2797368	chr_3	A	G	0	36	0	0	0.0973938	G	0	18	0	0	0.185302	G	0	58	0	0	0.061621	G	0	87	0	0	0.0415146
2797474	chr_3	G	C	0	24	0	0	0.142474	C	1	26	0.037037	0.000937257	0.189706	C	0	37	0	0	0.0948906	C	0	57	0	0	0.0626675
2797609	chr_3	A	G	0	19	0	0	0.176467	G	0	14	0	0	0.231636	G	0	33	0	0	0.105763	G	0	35	0	0	0.100032
2797687	chr_3	G	C	0	22	0	0	0.154373	C	0	16	0	0	0.205907	C	0	46	0	0	0.0770618	C	0	50	0	0	0.0711217
2862580	chr_3	T	C	0	543	0	0	0.00677049	C	0	562	0	0	0.00654235	C	0	303	0	0	0.0121007	C	0	227	0	0	0.0161192
2863032	chr_3	G	A	0	439	0	0	0.00836771	A	0	410	0	0	0.00895691	A	0	232	0	0	0.0157746	A	0	225	0	0	0.0162614
2863053	chr_3	C	T	0	305	0	0	0.0120218	T	0	299	0	0	0.0122616	T	0	188	0	0	0.0194304	T	0	156	0	0	0.0233693
2863056	chr_3	T	C	0	305	0	0	0.0120218	C	0	299	0	0	0.0122616	C	0	188	0	0	0.0194304	C	0	156	0	0	0.0233693
2863068	chr_3	A	G	0	355	0	0	0.0103374	G	0	358	0	0	0.0102512	G	0	234	0	0	0.0156408	G	0	177	0	0	0.0206255
2863092	chr_3	A	G	0	382	0	0	0.00961028	G	0	349	0	0	0.0105142	G	0	229	0	0	0.0159796	G	0	208	0	0	0.0175787
2863104	chr_3	A	G	0	338	0	0	0.0108545	G	0	340	0	0	0.010791	G	0	224	0	0	0.0163334	G	0	193	0	0	0.0189319
2863140	chr_3	C	T	0	228	0	0	0.0160491	T	0	245	0	0	0.0149439	T	0	127	0	0	0.0286285	T	0	159	0	0	0.0229334
2863143	chr_3	A	G	0	228	0	0	0.0160491	G	0	244	0	0	0.0150046	G	0	127	0	0	0.0286285	G	0	159	0	0	0.0229334
2863163	chr_3	G	A	2	135	0.0145985	0.00177287	0.0517389	A	0	157	0	0	0.0232222	A	0	77	0	0	0.0467781	A	0	94	0	0	0.0384834
2863179	chr_3	G	A	0	116	0	0	0.0313004	A	0	119	0	0	0.0305234	A	2	70	0.0277778	0.0033819	0.0967673	A	0	81	0	0	0.0445203
2863288	chr_3	T	C	0	241	0	0	0.01519	C	0	242	0	0	0.0151277	C	1	188	0.005291	0.000133948	0.0291255	C	0	173	0	0	0.0210973
2863314	chr_3	T	A	4	254	0.0155039	0.00424002	0.0392181	A	0	253	0	0	0.0144748	A	1	210	0.00473934	0.000119982	0.0261216	A	1	176	0.00564972	0.000143028	0.0310747
2863320	chr_3	T	C	4	252	0.015625	0.00427327	0.0395208	C	0	262	0	0	0.013981	C	1	214	0.00465116	0.00011775	0.0256408	C	1	177	0.00561798	0.000142225	0.0309023
2863329	chr_3	A	C	6	271	0.0216607	0.00798959	0.0465475	C	0	290	0	0	0.0126397	C	1	223	0.00446429	0.00011302	0.0246211	C	1	176	0.00564972	0.000143028	0.0310747
2863347	chr_3	C	G	4	252	0.015625	0.00427327	0.0395208	G	0	282	0	0	0.0129959	G	0	184	0	0	0.0198486	G	1	158	0.00628931	0.000159219	0.0345421
2863401	chr_3	G	A	0	111	0	0	0.032687	A	0	81	0	0	0.0445203	A	0	71	0	0	0.0506294	A	0	72	0	0	0.0499441
2863405	chr_3	AAG	A	0	111	0	0	0.032687	A	0	81	0	0	0.0445203	A	0	71	0	0	0.0506294	A	0	71	0	0	0.0506294
2863408	chr_3	G	GCC	0	111	0	0	0.032687	GCC	0	79	0	0	0.0456213	GCC	0	70	0	0	0.0513338	GCC	0	71	0	0	0.0506294
2863437	chr_3	A	G	0	183	0	0	0.019956	G	1	173	0.00574713	0.000145494	0.0316034	G	0	131	0	0	0.0277666	G	0	106	0	0	0.0342022
2863557	chr_3	A	G	1	156	0.00636943	0.000161247	0.0349758	G	0	135	0	0	0.0269551	G	0	89	0	0	0.0406009	G	0	103	0	0	0.0351806
2863600	chr_3	A	C	1	44	0.0222222	0.00056246	0.117704	C	0	65	0	0	0.0551716	C	0	32	0	0	0.108881	C	0	26	0	0	0.132275
2863612	chr_3	G	C	1	39	0.025	0.000632745	0.131586	C	0	60	0	0	0.0596295	C	0	25	0	0	0.137185	C	0	21	0	0	0.161098
2863615	chr_3	T	C	1	32	0.030303	0.000766912	0.157594	C	0	49	0	0	0.0725193	C	0	20	0	0	0.168433	C	0	20	0	0	0.168433
2863627	chr_3	A	G	1	78	0.0126582	0.000320427	0.0685199	G	0	113	0	0	0.0321179	G	0	51	0	0	0.069777	G	0	55	0	0	0.0648708
2863654	chr_3	A	G	0	129	0	0	0.028191	G	0	150	0	0	0.0242926	G	0	57	0	0	0.0626675	G	0	62	0	0	0.0577626
2863750	chr_3	A	G	0	78	0	0	0.0461924	G	0	63	0	0	0.0568724	G	0	38	0	0	0.0925128	G	0	49	0	0	0.0725193
2863752	chr_3	T	G	0	78	0	0	0.0461924	G	0	63	0	0	0.0568724	G	0	38	0	0	0.0925128	G	0	49	0	0	0.0725193
2863758	chr_3	A	G	0	78	0	0	0.0461924	G	0	63	0	0	0.0568724	G	0	38	0	0	0.0925128	G	0	50	0	0	0.0711217
2863762	chr_3	C	G	0	78	0	0	0.0461924	G	0	64	0	0	0.0560091	G	0	38	0	0	0.0925128	G	0	51	0	0	0.069777
2863771	chr_3	A	G	2	147	0.0134228	0.00162972	0.0476451	G	0	134	0	0	0.0271535	G	0	90	0	0	0.0401589	G	0	88	0	0	0.0410526
2863816	chr_3	C	T	1	165	0.0060241	0.000152505	0.0331056	T	0	195	0	0	0.0187395	T	0	152	0	0	0.0239768	T	0	117	0	0	0.031037
2863826	chr_3	G	A	1	139	0.00714286	0.000180825	0.0391537	A	0	153	0	0	0.023822	A	0	104	0	0	0.0348483	A	0	94	0	0	0.0384834
2863834	chr_3	C	T	1	114	0.00869565	0.000220131	0.0474969	T	0	132	0	0	0.0275592	T	0	83	0	0	0.0434712	T	0	85	0	0	0.0424703
2863837	chr_3	G	A	1	112	0.00884956	0.000224026	0.0483206	A	0	132	0	0	0.0275592	A	0	83	0	0	0.0434712	A	0	85	0	0	0.0424703
2863909	chr_3	CATT	C	1	37	0.0263158	0.000666036	0.138099	C	0	38	0	0	0.0925128	C	0	41	0	0	0.0860438	C	0	15	0	0	0.218019
2863920	chr_3	G	A	1	47	0.0208333	0.000527315	0.110696	A	0	44	0	0	0.0804199	A	0	45	0	0	0.0787051	A	0	25	0	0	0.137185
2919984	chr_3	G	A	0	38	0	0	0.0925128	A	0	45	0	0	0.0787051	A	0	62	0	0	0.0577626	A	0	45	0	0	0.0787051
2920033	chr_3	C	T	0	49	0	0	0.0725193	T	0	33	0	0	0.105763	T	0	39	0	0	0.0902511	T	0	48	0	0	0.0739728
2920074	chr_3	C	T	0	47	0	0	0.0754857	T	0	30	0	0	0.115703	T	0	35	0	0	0.100032	T	0	45	0	0	0.0787051
2920080	chr_3	T	C	0	47	0	0	0.0754857	C	0	30	0	0	0.115703	C	0	37	0	0	0.0948906	C	0	45	0	0	0.0787051
2920086	chr_3	C	G	0	51	0	0	0.069777	G	0	31	0	0	0.112189	G	0	36	0	0	0.0973938	G	0	48	0	0	0.0739728
2920139	chr_3	G	T	1	39	0.025	0.000632745	0.131586	T	0	38	0	0	0.0925128	T	0	38	0	0	0.0925128	T	1	34	0.0285714	0.000723104	0.149172
2920149	chr_3	C	G	1	33	0.0294118	0.000744364	0.153268	G	0	30	0	0	0.115703	G	0	37	0	0	0.0948906	G	1	34	0.0285714	0.000723104	0.149172
2920260	chr_3	G	T	0	32	0	0	0.108881	T	0	17	0	0	0.195064	T	1	27	0.0357143	0.000903799	0.183478	T	0	38	0	0	0.0925128
2920281	chr_3	T	C	0	27	0	0	0.127703	C	0	18	0	0	0.185302	C	1	30	0.0322581	0.00081637	0.167021	C	0	45	0	0	0.0787051
2920292	chr_3	C	T	0	34	0	0	0.102818	T	0	22	0	0	0.154373	T	1	30	0.0322581	0.00081637	0.167021	T	0	40	0	0	0.0880973
2920370	chr_3	A	C	0	32	0	0	0.108881	C	0	16	0	0	0.205907	C	0	46	0	0	0.0770618	C	0	20	0	0	0.168433
2920440	chr_3	G	A	0	31	0	0	0.112189	A	0	18	0	0	0.185302	A	0	31	0	0	0.112189	A	0	30	0	0	0.115703
2920515	chr_3	G	A	0	24	0	0	0.142474	A	0	17	0	0	0.195064	A	0	20	0	0	0.168433	A	0	20	0	0	0.168433
2920671	chr_3	A	C	0	28	0	0	0.123436	C	0	38	0	0	0.0925128	C	0	20	0	0	0.168433	C	0	28	0	0	0.123436
2920773	chr_3	C	T	0	20	0	0	0.168433	T	0	38	0	0	0.0925128	T	0	37	0	0	0.0948906	T	0	39	0	0	0.0902511
2924972	chr_3	G	A	0	25	0	0	0.137185	A	0	31	0	0	0.112189	A	0	15	0	0	0.218019	A	0	23	0	0	0.148185
2993166	chr_3	G	C	0	14	0	0	0.231636	C	0	14	0	0	0.231636	C	0	46	0	0	0.0770618	C	0	30	0	0	0.115703
2993499	chr_3	G	T	0	15	0	0	0.218019	T	0	25	0	0	0.137185	T	0	31	0	0	0.112189	T	0	35	0	0	0.100032
2993611	chr_3	A	G	0	20	0	0	0.168433	G	0	17	0	0	0.195064	G	0	24	0	0	0.142474	G	0	35	0	0	0.100032
2993655	chr_3	C	G	0	42	0	0	0.0840839	G	0	25	0	0	0.137185	G	0	34	0	0	0.102818	G	0	55	0	0	0.0648708
2993706	chr_3	T	G	0	26	0	0	0.132275	G	0	15	0	0	0.218019	G	0	24	0	0	0.142474	G	0	33	0	0	0.105763
2993869	chr_3	G	C	0	16	0	0	0.205907	C	0	17	0	0	0.195064	C	0	33	0	0	0.105763	C	0	32	0	0	0.108881
3084260	chr_3	A	T	0	23	0	0	0.148185	T	0	16	0	0	0.205907	T	0	16	0	0	0.205907	T	0	25	0	0	0.137185
3084263	chr_3	A	G	0	23	0	0	0.148185	G	0	16	0	0	0.205907	G	0	16	0	0	0.205907	G	0	25	0	0	0.137185
3084266	chr_3	A	G	0	23	0	0	0.148185	G	0	16	0	0	0.205907	G	0	16	0	0	0.205907	G	0	25	0	0	0.137185
3084275	chr_3	G	C	0	42	0	0	0.0840839	C	0	30	0	0	0.115703	C	1	23	0.0416667	0.00105435	0.211202	C	0	45	0	0	0.0787051
3084571	chr_3	T	C	0	31	0	0	0.112189	C	0	36	0	0	0.0973938	C	0	47	0	0	0.0754857	C	0	40	0	0	0.0880973
3085311	chr_3	C	T	0	51	0	0	0.069777	T	0	58	0	0	0.061621	T	0	86	0	0	0.041987	T	0	55	0	0	0.0648708
3106308	chr_3	T	C	0	104	0	0	0.0348483	C	0	78	0	0	0.0461924	C	0	48	0	0	0.0739728	C	0	84	0	0	0.0429649
3106319	chr_3	A	G	0	94	0	0	0.0384834	G	0	70	0	0	0.0513338	G	0	69	0	0	0.0520581	G	0	76	0	0	0.0473788
3106348	chr_3	C	CGA	0	47	0	0	0.0754857	CGA	0	30	0	0	0.115703	CGA	0	58	0	0	0.061621	CGA	0	33	0	0	0.105763
3106429	chr_3	C	T	3	149	0.0197368	0.00408885	0.0565942	T	2	125	0.015748	0.00191288	0.0557291	T	1	141	0.00704225	0.000178279	0.0386111	T	0	120	0	0	0.030273
3106435	chr_3	C	T	3	141	0.0208333	0.00431711	0.0596752	T	1	127	0.0078125	0.000197776	0.042759	T	0	143	0	0	0.0254665	T	0	118	0	0	0.0307781
3106442	chr_3	T	G	2	132	0.0149254	0.00181267	0.0528747	G	1	125	0.00793651	0.000200915	0.0434255	G	0	135	0	0	0.0269551	G	0	114	0	0	0.0318407
3106472	chr_3	C	T	4	121	0.032	0.00878643	0.0799064	T	0	129	0	0	0.028191	T	0	109	0	0	0.0332767	T	0	110	0	0	0.0329792
3106483	chr_3	G	C	2	105	0.0186916	0.00227171	0.0658919	C	0	107	0	0	0.033888	C	0	73	0	0	0.0492771	C	0	84	0	0	0.0429649
3106504	chr_3	A	G	3	123	0.0238095	0.00493727	0.0680049	G	0	109	0	0	0.0332767	G	0	84	0	0	0.0429649	G	0	81	0	0	0.0445203
3106516	chr_3	T	C	3	138	0.0212766	0.00440942	0.0609189	C	0	115	0	0	0.0315682	C	0	86	0	0	0.041987	C	0	81	0	0	0.0445203
3106530	chr_3	T	C	2	113	0.0173913	0.00211315	0.0614123	C	0	91	0	0	0.0397265	C	0	59	0	0	0.0606089	C	0	71	0	0	0.0506294
3106540	chr_3	C	T	1	90	0.010989	0.000278179	0.0597108	T	0	73	0	0	0.0492771	T	0	53	0	0	0.0672345	T	0	67	0	0	0.0535697
3106541	chr_3	C	T	1	90	0.010989	0.000278179	0.0597108	T	0	73	0	0	0.0492771	T	0	53	0	0	0.0672345	T	0	67	0	0	0.0535697
3106573	chr_3	ACGC	A	1	86	0.0114943	0.000290967	0.0623843	A	0	98	0	0	0.036942	A	0	37	0	0	0.0948906	A	0	64	0	0	0.0560091
3106650	chr_3	G	A	3	249	0.0119048	0.00246181	0.0343946	A	0	192	0	0	0.0190295	A	0	201	0	0	0.0181853	A	0	160	0	0	0.0227917
3106735	chr_3	G	A	4	216	0.0181818	0.0049756	0.0458958	A	0	176	0	0	0.0207414	A	0	135	0	0	0.0269551	A	0	155	0	0	0.0235183
3106815	chr_3	T	C	0	182	0	0	0.0200645	C	0	194	0	0	0.0188352	C	0	94	0	0	0.0384834	C	0	106	0	0	0.0342022
3106818	chr_3	T	C	0	182	0	0	0.0200645	C	0	194	0	0	0.0188352	C	0	94	0	0	0.0384834	C	0	106	0	0	0.0342022
3106830	chr_3	C	T	0	249	0	0	0.0147056	T	0	244	0	0	0.0150046	T	0	122	0	0	0.0297842	T	0	151	0	0	0.0241337
3107353	chr_3	T	C	0	325	0	0	0.0112862	C	0	339	0	0	0.0108227	C	0	244	0	0	0.0150046	C	0	239	0	0	0.0153161
3107394	chr_3	T	C	0	309	0	0	0.0118671	C	0	308	0	0	0.0119054	C	0	244	0	0	0.0150046	C	0	241	0	0	0.01519
3107498	chr_3	T	C	0	387	0	0	0.0094867	C	0	368	0	0	0.00997406	C	0	290	0	0	0.0126397	C	0	271	0	0	0.0135199
3107582	chr_3	C	T	6	454	0.0130435	0.00480136	0.0281728	T	2	468	0.00425532	0.000515755	0.0152865	T	3	417	0.00714286	0.00147546	0.0207316	T	2	265	0.00749064	0.000908442	0.0267953
3107822	chr_3	A	T	3	387	0.00769231	0.00158916	0.0223145	T	0	333	0	0	0.0110166	T	1	190	0.0052356	0.000132545	0.0288242	T	0	232	0	0	0.0157746
3107855	chr_3	G	C	0	436	0	0	0.00842504	C	0	404	0	0	0.00908933	C	0	292	0	0	0.0125537	C	0	304	0	0	0.0120611
3107897	chr_3	T	G	0	578	0	0	0.00636182	G	0	457	0	0	0.00803946	G	0	392	0	0	0.00936627	G	0	353	0	0	0.0103957
3107963	chr_3	T	A	1	311	0.00320513	8.11e-05	0.0177275	A	0	216	0	0	0.0169331	A	0	181	0	0	0.0201743	A	0	209	0	0	0.0174953
3107964	chr_3	C	T	1	311	0.00320513	8.11e-05	0.0177275	T	0	216	0	0	0.0169331	T	0	181	0	0	0.0201743	T	0	209	0	0	0.0174953
3108065	chr_3	T	C	0	366	0	0	0.0100283	C	0	265	0	0	0.0138239	C	0	206	0	0	0.0177478	C	0	239	0	0	0.0153161
3119566	chr_3	T	C	0	48	0	0	0.0739728	C	0	25	0	0	0.137185	C	0	29	0	0	0.119445	C	0	11	0	0	0.284914
3119719	chr_3	A	G	0	36	0	0	0.0973938	G	0	29	0	0	0.119445	G	0	12	0	0	0.264648	G	0	11	0	0	0.284914
3124978	chr_3	G	T	0	39	0	0	0.0902511	T	0	34	0	0	0.102818	T	0	36	0	0	0.0973938	T	0	47	0	0	0.0754857
3125290	chr_3	A	T	0	48	0	0	0.0739728	T	0	43	0	0	0.0822111	T	0	40	0	0	0.0880973	T	0	38	0	0	0.0925128
3125302	chr_3	T	C	0	41	0	0	0.0860438	C	0	35	0	0	0.100032	C	0	36	0	0	0.0973938	C	0	36	0	0	0.0973938
3125554	chr_3	T	C	0	12	0	0	0.264648	C	0	19	0	0	0.176467	C	0	25	0	0	0.137185	C	0	45	0	0	0.0787051
3125581	chr_3	G	A	0	40	0	0	0.0880973	A	0	46	0	0	0.0770618	A	0	49	0	0	0.0725193	A	0	78	0	0	0.0461924
3125668	chr_3	A	G	0	37	0	0	0.0948906	G	0	53	0	0	0.0672345	G	0	62	0	0	0.0577626	G	0	82	0	0	0.0439895
3126286	chr_3	C	T	0	70	0	0	0.0513338	T	0	79	0	0	0.0456213	T	0	67	0	0	0.0535697	T	1	124	0.008	0.000202522	0.0437665
3126295	chr_3	A	T	0	57	0	0	0.0626675	T	0	49	0	0	0.0725193	T	0	51	0	0	0.069777	T	0	96	0	0	0.0376969
3126298	chr_3	G	A	0	57	0	0	0.0626675	A	0	49	0	0	0.0725193	A	0	51	0	0	0.069777	A	0	96	0	0	0.0376969
3126334	chr_3	G	A	0	51	0	0	0.069777	A	0	35	0	0	0.100032	A	0	46	0	0	0.0770618	A	0	81	0	0	0.0445203
3126335	chr_3	C	T	0	51	0	0	0.069777	T	0	35	0	0	0.100032	T	0	46	0	0	0.0770618	T	0	81	0	0	0.0445203
3126339	chr_3	A	C	0	51	0	0	0.069777	C	0	35	0	0	0.100032	C	0	46	0	0	0.0770618	C	0	81	0	0	0.0445203
3126382	chr_3	A	C	0	119	0	0	0.0305234	C	0	70	0	0	0.0513338	C	0	96	0	0	0.0376969	C	0	137	0	0	0.0265669
3126394	chr_3	G	C	0	104	0	0	0.0348483	C	0	65	0	0	0.0551716	C	0	76	0	0	0.0473788	C	0	116	0	0	0.0313004
3126406	chr_3	T	C	0	85	0	0	0.0424703	C	0	62	0	0	0.0577626	C	0	80	0	0	0.045064	C	0	118	0	0	0.0307781
3126412	chr_3	G	C	0	84	0	0	0.0429649	C	0	60	0	0	0.0596295	C	0	79	0	0	0.0456213	C	0	117	0	0	0.031037
3128688	chr_3	C	A	0	32	0	0	0.108881	A	1	35	0.0277778	0.000703025	0.145289	A	0	15	0	0	0.218019	A	0	11	0	0	0.284914
3145061	chr_3	T	C	0	19	0	0	0.176467	C	0	31	0	0	0.112189	C	0	22	0	0	0.154373	C	0	12	0	0	0.264648
3145851	chr_3	T	C	0	26	0	0	0.132275	C	0	21	0	0	0.161098	C	0	11	0	0	0.284914	C	0	11	0	0	0.284914
3181569	chr_3	T	C	0	106	0	0	0.0342022	C	0	86	0	0	0.041987	C	0	82	0	0	0.0439895	C	0	39	0	0	0.0902511
3181691	chr_3	T	G	1	105	0.00943396	0.000238819	0.0514431	G	0	110	0	0	0.0329792	G	1	81	0.0121951	0.000308706	0.0660827	G	0	68	0	0	0.052803
3182375	chr_3	T	G	0	219	0	0	0.0167031	G	0	205	0	0	0.0178336	G	0	156	0	0	0.0233693	G	0	70	0	0	0.0513338
3182377	chr_3	A	G	0	219	0	0	0.0167031	G	0	206	0	0	0.0177478	G	0	156	0	0	0.0233693	G	0	70	0	0	0.0513338
3182447	chr_3	A	G	0	155	0	0	0.0235183	G	0	130	0	0	0.0279772	G	0	84	0	0	0.0429649	G	0	34	0	0	0.102818
3182465	chr_3	A	C	0	124	0	0	0.0293109	C	0	131	0	0	0.0277666	C	0	100	0	0	0.0362167	C	0	38	0	0	0.0925128
3182466	chr_3	C	A	0	117	0	0	0.031037	A	0	128	0	0	0.0284081	A	0	85	0	0	0.0424703	A	0	33	0	0	0.105763
3182486	chr_3	A	T	1	275	0.00362319	9.17e-05	0.0200207	T	0	243	0	0	0.0150659	T	0	153	0	0	0.023822	T	0	69	0	0	0.0520581
3213529	chr_3	T	C	0	21	0	0	0.161098	C	0	24	0	0	0.142474	C	0	23	0	0	0.148185	C	0	19	0	0	0.176467
3213551	chr_3	A	T	0	17	0	0	0.195064	T	0	15	0	0	0.218019	T	0	23	0	0	0.148185	T	0	18	0	0	0.185302
3213558	chr_3	C	T	0	17	0	0	0.195064	T	0	15	0	0	0.218019	T	0	23	0	0	0.148185	T	0	18	0	0	0.185302
3213794	chr_3	G	A	0	17	0	0	0.195064	A	0	21	0	0	0.161098	A	0	26	0	0	0.132275	A	0	30	0	0	0.115703
3213815	chr_3	A	T	0	20	0	0	0.168433	T	0	24	0	0	0.142474	T	0	33	0	0	0.105763	T	0	28	0	0	0.123436
3217085	chr_3	T	A	0	207	0	0	0.0176628	A	0	230	0	0	0.0159107	A	0	325	0	0	0.0112862	A	0	232	0	0	0.0157746
3217097	chr_3	C	T	0	231	0	0	0.0158423	T	0	260	0	0	0.0140878	T	0	377	0	0	0.00973711	T	0	268	0	0	0.0136702
3217099	chr_3	A	T	0	231	0	0	0.0158423	T	0	260	0	0	0.0140878	T	0	377	0	0	0.00973711	T	0	268	0	0	0.0136702
3217238	chr_3	T	C	0	364	0	0	0.0100831	C	0	374	0	0	0.00981483	C	0	567	0	0	0.00648484	C	0	389	0	0	0.00943816
3217247	chr_3	A	C	0	432	0	0	0.00850272	C	0	442	0	0	0.00831115	C	0	659	0	0	0.00558205	C	0	444	0	0	0.00827387
3217472	chr_3	G	A	3	309	0.00961539	0.00198733	0.0278416	A	0	343	0	0	0.0106971	A	1	484	0.00206186	5.22e-05	0.0114339	A	0	405	0	0	0.00906699
3217500	chr_3	C	T	0	370	0	0	0.00992041	T	0	408	0	0	0.00900062	T	1	590	0.00169205	4.28e-05	0.0093911	T	0	453	0	0	0.00811016
3217666	chr_3	C	G	0	102	0	0	0.0355193	G	0	63	0	0	0.0568724	G	0	192	0	0	0.0190295	G	0	79	0	0	0.0456213
3217780	chr_3	G	C	1	348	0.00286533	7.25e-05	0.0158604	C	3	286	0.0103806	0.00214587	0.0300352	C	5	519	0.00954198	0.00310531	0.0221264	C	0	325	0	0	0.0112862
3217786	chr_3	C	A	1	364	0.00273973	6.94e-05	0.0151695	A	3	298	0.00996678	0.00206012	0.0288493	A	5	525	0.00943396	0.00307008	0.0218775	A	2	337	0.0058997	0.000715282	0.0211482
3217834	chr_3	A	C	1	189	0.00526316	0.000133243	0.0289741	C	0	192	0	0	0.0190295	C	1	218	0.00456621	0.0001156	0.0251773	C	0	228	0	0	0.0160491
3217924	chr_3	T	C	0	449	0	0	0.00818211	C	1	392	0.00254453	6.44e-05	0.014095	C	0	716	0	0	0.00513882	C	3	468	0.00636943	0.00131546	0.0185005
3217939	chr_3	C	G	0	581	0	0	0.00632908	G	0	506	0	0	0.00726377	G	0	920	0	0	0.00400162	G	1	614	0.00162602	4.12e-05	0.00902598
3217978	chr_3	A	T	8	491	0.0160321	0.00694626	0.0313442	T	3	429	0.00694444	0.00143441	0.0201595	T	9	1049	0.00850662	0.00389693	0.0160865	T	2	478	0.00416667	0.000505002	0.0149697
3217984	chr_3	A	G	7	497	0.0138889	0.0056018	0.0284061	G	3	428	0.00696056	0.00143774	0.020206	G	7	1108	0.00627803	0.00252771	0.0128921	G	1	504	0.0019802	5.01e-05	0.0109831
3217990	chr_3	G	A	8	492	0.016	0.00693232	0.031282	A	3	424	0.00702576	0.00145123	0.020394	A	9	1081	0.00825688	0.00378232	0.015616	A	1	487	0.00204918	5.19e-05	0.011364
3218029	chr_3	T	C	9	478	0.0184805	0.00848442	0.0347909	C	3	426	0.00699301	0.00144445	0.0202996	C	2	941	0.00212089	0.000256953	0.00764019	C	1	478	0.00208768	5.29e-05	0.0115765
3218041	chr_3	G	A	7	448	0.0153846	0.00620721	0.0314401	A	3	417	0.00714286	0.00147546	0.0207316	A	2	813	0.00245399	0.000297328	0.00883628	A	1	502	0.00198807	5.03e-05	0.0110266
3219035	chr_3	C	A	1	431	0.00231482	5.86e-05	0.0128293	A	1	349	0.00285714	7.23e-05	0.0158154	A	2	487	0.00408998	0.0004957	0.0146957	A	1	372	0.00268096	6.79e-05	0.0148462
3219038	chr_3	G	A	1	441	0.00226244	5.73e-05	0.0125405	A	1	363	0.00274725	6.96e-05	0.0152109	A	3	500	0.00596422	0.00123166	0.0173303	A	1	389	0.0025641	6.49e-05	0.0142028
3219055	chr_3	C	T	0	421	0	0	0.00872391	T	1	346	0.00288184	7.3e-05	0.0159512	T	3	515	0.00579151	0.00119594	0.0168312	T	1	359	0.00277778	7.03e-05	0.0153789
3219062	chr_3	C	A	0	355	0	0	0.0103374	A	3	311	0.00955414	0.00197464	0.0276659	A	2	478	0.00416667	0.000505002	0.0149697	A	2	316	0.00628931	0.000762574	0.0225333
3219341	chr_3	G	T	0	121	0	0	0.0300266	T	0	111	0	0	0.032687	T	0	168	0	0	0.0217183	T	0	118	0	0	0.0307781
3219344	chr_3	T	C	0	121	0	0	0.0300266	C	0	111	0	0	0.032687	C	0	168	0	0	0.0217183	C	0	118	0	0	0.0307781
3219347	chr_3	A	G	0	121	0	0	0.0300266	G	0	111	0	0	0.032687	G	0	168	0	0	0.0217183	G	0	118	0	0	0.0307781
3219354	chr_3	G	T	0	152	0	0	0.0239768	T	1	152	0.00653595	0.000165462	0.0358765	T	4	239	0.0164609	0.00450279	0.0416078	T	0	158	0	0	0.0230769
3219367	chr_3	G	C	0	169	0	0	0.0215912	C	0	178	0	0	0.0205108	C	0	309	0	0	0.0118671	C	1	212	0.00469484	0.000118856	0.025879
3219383	chr_3	A	C	0	175	0	0	0.0208587	C	0	174	0	0	0.0209773	C	0	310	0	0	0.0118291	C	0	216	0	0	0.0169331
3219385	chr_3	T	A	0	176	0	0	0.0207414	A	0	174	0	0	0.0209773	A	0	311	0	0	0.0117913	A	0	216	0	0	0.0169331
3219392	chr_3	C	T	0	188	0	0	0.0194304	T	0	182	0	0	0.0200645	T	0	328	0	0	0.0111836	T	0	228	0	0	0.0160491
3219756	chr_3	G	T	0	309	0	0	0.0118671	T	0	366	0	0	0.0100283	T	1	580	0.00172117	4.36e-05	0.0095521	T	0	427	0	0	0.00860185
3220479	chr_3	G	A	2	368	0.00540541	0.000655291	0.0193888	A	0	387	0	0	0.0094867	A	0	692	0	0	0.00531657	A	0	417	0	0	0.00880722
3236233	chr_3	G	C	0	3017	0	0	0.00122195	C	2	3324	0.000601323	7.28e-05	0.00217048	C	1	2317	0.000431406	1.09e-05	0.00240127	C	5	2138	0.00233318	0.000757997	0.00543639
3236277	chr_3	C	T	15	1897	0.00784519	0.00439735	0.0129065	T	3	1459	0.00205198	0.000423368	0.00598495	T	15	2057	0.00723938	0.00405732	0.0119122	T	4	1206	0.00330578	0.000901427	0.00844231
3236313	chr_3	T	TCTGGAC	10	1365	0.00727273	0.0034929	0.013334	TCTGGAC	5	1097	0.0045372	0.00147481	0.0105563	TCTGGAC	12	1072	0.0110701	0.00573281	0.0192573	TCTGGAC	2	907	0.00220022	0.000266568	0.00792514
3236554	chr_3	C	A	3	884	0.00338219	0.000698032	0.0098521	A	4	1557	0.00256246	0.000698612	0.00654781	A	9	1121	0.0079646	0.0036482	0.0150652	A	4	2416	0.00165289	0.000450535	0.00422661
3236581	chr_3	C	T	2	687	0.00290276	0.000351731	0.0104461	T	6	1064	0.00560748	0.00206054	0.0121649	T	5	863	0.00576037	0.00187294	0.0133912	T	6	1799	0.0033241	0.00122083	0.00722102
3236914	chr_3	G	T	0	1167	0	0	0.003156	T	0	864	0	0	0.00426043	T	0	969	0	0	0.00379966	T	0	1656	0	0	0.0022251
3237136	chr_3	A	G	0	1131	0	0	0.0032563	G	0	985	0	0	0.00373805	G	0	747	0	0	0.00492609	G	2	1564	0.00127714	0.000154705	0.00460578
3237382	chr_3	C	G	2	1050	0.00190114	0.00023032	0.00685054	G	1	799	0.00125	3.16e-05	0.00694469	G	0	637	0	0	0.00577428	G	2	1371	0.00145666	0.000176458	0.00525197
3237442	chr_3	C	G	5	819	0.00606796	0.0019731	0.0141034	G	2	681	0.00292826	0.000354823	0.0105375	G	4	581	0.00683761	0.00186607	0.0174138	G	1	1119	0.000892857	2.26e-05	0.00496454
3237532	chr_3	T	G	2	659	0.00302572	0.000366639	0.0108868	G	1	533	0.00187266	4.74e-05	0.0103892	G	7	366	0.0187668	0.00757768	0.0382829	G	0	1027	0	0	0.00358545
3237664	chr_3	A	G	0	692	0	0	0.00531657	G	0	469	0	0	0.00783456	G	0	632	0	0	0.00581983	G	0	1545	0	0	0.00238478
3237736	chr_3	A	G	0	537	0	0	0.00684588	G	0	357	0	0	0.0102798	G	0	559	0	0	0.00657734	G	1	1259	0.000793651	2.01e-05	0.00441392
3237811	chr_3	A	G	0	370	0	0	0.00992041	G	0	256	0	0	0.0143064	G	0	377	0	0	0.00973711	G	0	983	0	0	0.00374564
3289382	chr_3	T	C	0	137	0	0	0.0265669	C	0	148	0	0	0.0246168	C	2	120	0.0163934	0.00199153	0.0579642	C	0	79	0	0	0.0456213
3289415	chr_3	T	C	0	150	0	0	0.0242926	C	0	173	0	0	0.0210973	C	1	152	0.00653595	0.000165462	0.0358765	C	0	108	0	0	0.0335795
3289432	chr_3	C	A	0	169	0	0	0.0215912	A	0	175	0	0	0.0208587	A	0	132	0	0	0.0275592	A	0	97	0	0	0.0373156
3289447	chr_3	G	A	0	152	0	0	0.0239768	A	0	156	0	0	0.0233693	A	0	111	0	0	0.032687	A	0	95	0	0	0.0380861
3289454	chr_3	A	G	0	150	0	0	0.0242926	G	0	162	0	0	0.0225136	G	0	108	0	0	0.0335795	G	0	88	0	0	0.0410526
3289466	chr_3	C	T	0	178	0	0	0.0205108	T	0	183	0	0	0.019956	T	0	125	0	0	0.0290798	T	0	82	0	0	0.0439895
3289498	chr_3	C	G	0	143	0	0	0.0254665	G	0	138	0	0	0.0263769	G	0	116	0	0	0.0313004	G	0	90	0	0	0.0401589
3289532	chr_3	A	G	0	128	0	0	0.0284081	G	0	146	0	0	0.0249498	G	0	107	0	0	0.033888	G	0	87	0	0	0.0415146
3289616	chr_3	A	G	0	71	0	0	0.0506294	G	0	126	0	0	0.0288524	G	0	83	0	0	0.0434712	G	0	56	0	0	0.0637501
3289631	chr_3	G	A	0	86	0	0	0.041987	A	0	116	0	0	0.0313004	A	0	76	0	0	0.0473788	A	0	53	0	0	0.0672345
3289655	chr_3	A	G	0	89	0	0	0.0406009	G	0	111	0	0	0.032687	G	0	78	0	0	0.0461924	G	0	57	0	0	0.0626675
3289730	chr_3	T	C	0	92	0	0	0.0393033	C	0	82	0	0	0.0439895	C	0	78	0	0	0.0461924	C	0	48	0	0	0.0739728
3289736	chr_3	A	G	0	94	0	0	0.0384834	G	0	82	0	0	0.0439895	G	0	77	0	0	0.0467781	G	0	49	0	0	0.0725193
3289838	chr_3	A	G	0	41	0	0	0.0860438	G	0	34	0	0	0.102818	G	0	24	0	0	0.142474	G	0	28	0	0	0.123436
3289847	chr_3	T	C	0	26	0	0	0.132275	C	0	25	0	0	0.137185	C	0	24	0	0	0.142474	C	0	17	0	0	0.195064
3289853	chr_3	C	T	0	25	0	0	0.137185	T	0	24	0	0	0.142474	T	0	24	0	0	0.142474	T	0	17	0	0	0.195064
3290096	chr_3	G	A	0	67	0	0	0.0535697	A	0	65	0	0	0.0551716	A	0	44	0	0	0.0804199	A	0	48	0	0	0.0739728
3290122	chr_3	A	G	0	29	0	0	0.119445	G	0	36	0	0	0.0973938	G	0	27	0	0	0.127703	G	0	18	0	0	0.185302
3290123	chr_3	A	G	0	29	0	0	0.119445	G	0	36	0	0	0.0973938	G	0	27	0	0	0.127703	G	0	18	0	0	0.185302
3290127	chr_3	A	G	0	29	0	0	0.119445	G	0	36	0	0	0.0973938	G	0	28	0	0	0.123436	G	0	18	0	0	0.185302
3290138	chr_3	C	T	0	45	0	0	0.0787051	T	0	60	0	0	0.0596295	T	0	59	0	0	0.0606089	T	0	34	0	0	0.102818
3290185	chr_3	G	T	0	42	0	0	0.0840839	T	0	52	0	0	0.0684822	T	0	92	0	0	0.0393033	T	0	49	0	0	0.0725193
3290225	chr_3	G	A	0	29	0	0	0.119445	A	0	54	0	0	0.0660315	A	0	60	0	0	0.0596295	A	0	53	0	0	0.0672345
3290264	chr_3	G	A	0	45	0	0	0.0787051	A	0	56	0	0	0.0637501	A	0	28	0	0	0.123436	A	0	43	0	0	0.0822111
3290270	chr_3	G	A	0	42	0	0	0.0840839	A	0	55	0	0	0.0648708	A	0	28	0	0	0.123436	A	0	43	0	0	0.0822111
3291920	chr_3	C	T	0	101	0	0	0.0358646	T	0	45	0	0	0.0787051	T	0	127	0	0	0.0286285	T	0	338	0	0	0.0108545
3292002	chr_3	G	A	0	82	0	0	0.0439895	A	0	44	0	0	0.0804199	A	0	133	0	0	0.0273548	A	0	311	0	0	0.0117913
3292147	chr_3	T	C	0	23	0	0	0.148185	C	0	20	0	0	0.168433	C	0	99	0	0	0.0365757	C	0	151	0	0	0.0241337
3292158	chr_3	A	G	0	24	0	0	0.142474	G	0	19	0	0	0.176467	G	1	98	0.010101	0.000255703	0.0549968	G	0	156	0	0	0.0233693
3292413	chr_3	T	G	0	157	0	0	0.0232222	G	0	75	0	0	0.0479951	G	0	193	0	0	0.0189319	G	1	571	0.00174825	4.43e-05	0.0097018
3298548	chr_3	T	C	0	24	0	0	0.142474	C	0	46	0	0	0.0770618	C	0	22	0	0	0.154373	C	0	45	0	0	0.0787051
3298554	chr_3	C	G	0	26	0	0	0.132275	G	0	46	0	0	0.0770618	G	0	22	0	0	0.154373	G	0	45	0	0	0.0787051
3298587	chr_3	C	T	0	31	0	0	0.112189	T	0	43	0	0	0.0822111	T	0	27	0	0	0.127703	T	0	49	0	0	0.0725193
3298605	chr_3	C	A	0	41	0	0	0.0860438	A	0	56	0	0	0.0637501	A	0	29	0	0	0.119445	A	0	35	0	0	0.100032
3298650	chr_3	C	T	0	33	0	0	0.105763	T	0	30	0	0	0.115703	T	0	20	0	0	0.168433	T	0	33	0	0	0.105763
3298656	chr_3	C	T	0	32	0	0	0.108881	T	0	30	0	0	0.115703	T	0	20	0	0	0.168433	T	0	32	0	0	0.108881
3298695	chr_3	G	C	0	21	0	0	0.161098	C	0	38	0	0	0.0925128	C	0	11	0	0	0.284914	C	0	32	0	0	0.108881
3298698	chr_3	G	A	0	21	0	0	0.161098	A	0	38	0	0	0.0925128	A	0	11	0	0	0.284914	A	0	32	0	0	0.108881
3307939	chr_3	A	G	0	21	0	0	0.161098	G	0	29	0	0	0.119445	G	0	26	0	0	0.132275	G	0	33	0	0	0.105763
3307951	chr_3	A	C	0	23	0	0	0.148185	C	0	26	0	0	0.132275	C	0	20	0	0	0.168433	C	0	34	0	0	0.102818
3307954	chr_3	A	G	0	23	0	0	0.148185	G	0	26	0	0	0.132275	G	0	20	0	0	0.168433	G	0	34	0	0	0.102818
3327293	chr_3	G	T	0	95	0	0	0.0380861	T	0	151	0	0	0.0241337	T	1	44	0.0222222	0.00056246	0.117704	T	0	48	0	0	0.0739728
3327309	chr_3	A	G	0	81	0	0	0.0445203	G	0	157	0	0	0.0232222	G	1	41	0.0238095	0.000602623	0.125659	G	0	48	0	0	0.0739728
3343809	chr_3	A	C	0	206	0	0	0.0177478	C	0	292	0	0	0.0125537	C	0	89	0	0	0.0406009	C	0	168	0	0	0.0217183
3343875	chr_3	G	C	0	352	0	0	0.010425	C	0	485	0	0	0.00757708	C	0	184	0	0	0.0198486	C	0	240	0	0	0.0152528
3344097	chr_3	T	C	0	291	0	0	0.0125966	C	0	324	0	0	0.0113209	C	0	168	0	0	0.0217183	C	0	188	0	0	0.0194304
3346185	chr_3	T	C	2	388	0.00512821	0.000621654	0.0184012	C	3	488	0.00610998	0.0012618	0.0177514	C	1	314	0.0031746	8.04e-05	0.0175599	C	4	342	0.0115607	0.00315864	0.0293339
3346224	chr_3	G	A	2	423	0.00470588	0.000570413	0.0168951	A	1	516	0.00193424	4.9e-05	0.0107293	A	1	318	0.0031348	7.94e-05	0.0173413	A	1	354	0.0028169	7.13e-05	0.0155941
3346239	chr_3	A	T	0	356	0	0	0.0103085	T	0	432	0	0	0.00850272	T	0	304	0	0	0.0120611	T	0	337	0	0	0.0108865
3346266	chr_3	T	C	1	343	0.00290698	7.36e-05	0.0160894	C	4	423	0.00936768	0.00255811	0.0238102	C	2	285	0.00696864	0.000845052	0.024945	C	1	325	0.00306749	7.77e-05	0.0169716
3346356	chr_3	G	A	3	258	0.0114943	0.00237669	0.0332217	A	1	396	0.00251889	6.38e-05	0.0139538	A	2	260	0.00763359	0.000925804	0.0273016	A	0	256	0	0	0.0143064
3346359	chr_3	C	G	3	258	0.0114943	0.00237669	0.0332217	G	1	396	0.00251889	6.38e-05	0.0139538	G	3	260	0.0114068	0.00235857	0.0329719	G	0	256	0	0	0.0143064
3346362	chr_3	G	A	3	258	0.0114943	0.00237669	0.0332217	A	1	395	0.00252525	6.39e-05	0.0139889	A	3	260	0.0114068	0.00235857	0.0329719	A	0	256	0	0	0.0143064
3346560	chr_3	T	C	0	419	0	0	0.00876537	C	0	450	0	0	0.008164	C	0	339	0	0	0.0108227	C	0	449	0	0	0.00818211
3346563	chr_3	A	G	0	421	0	0	0.00872391	G	0	450	0	0	0.008164	G	0	339	0	0	0.0108227	G	0	449	0	0	0.00818211
3346575	chr_3	T	C	0	427	0	0	0.00860185	C	0	464	0	0	0.00791865	C	0	354	0	0	0.0103665	C	0	479	0	0	0.00767163
3346584	chr_3	G	A	0	447	0	0	0.00821857	A	0	532	0	0	0.00691	A	0	348	0	0	0.0105442	A	1	485	0.00205761	5.21e-05	0.0114105
3346617	chr_3	G	A	0	430	0	0	0.0085421	A	1	571	0.00174825	4.43e-05	0.0097018	A	2	323	0.00615385	0.00074613	0.0220518	A	0	507	0	0	0.00724949
3371991	chr_3	G	A	0	125	0	0	0.0290798	A	0	118	0	0	0.0307781	A	0	189	0	0	0.0193286	A	0	116	0	0	0.0313004
3372244	chr_3	G	T	0	46	0	0	0.0770618	T	0	59	0	0	0.0606089	T	0	81	0	0	0.0445203	T	0	48	0	0	0.0739728
3373799	chr_3	C	T	0	45	0	0	0.0787051	T	0	34	0	0	0.102818	T	0	32	0	0	0.108881	T	0	23	0	0	0.148185
3373849	chr_3	T	G	0	42	0	0	0.0840839	G	0	32	0	0	0.108881	G	0	24	0	0	0.142474	G	0	25	0	0	0.137185
3373937	chr_3	G	C	0	42	0	0	0.0840839	C	0	40	0	0	0.0880973	C	0	56	0	0	0.0637501	C	0	35	0	0	0.100032
3383812	chr_3	T	A	0	20	0	0	0.168433	A	0	18	0	0	0.185302	A	0	16	0	0	0.205907	A	0	18	0	0	0.185302
3422789	chr_3	G	A	0	13	0	0	0.247053	A	0	27	0	0	0.127703	A	0	21	0	0	0.161098	A	0	14	0	0	0.231636
3422807	chr_3	G	A	0	38	0	0	0.0925128	A	0	38	0	0	0.0925128	A	0	33	0	0	0.105763	A	0	30	0	0	0.115703
3422849	chr_3	T	C	0	53	0	0	0.0672345	C	0	31	0	0	0.112189	C	0	34	0	0	0.102818	C	0	43	0	0	0.0822111
153422	chr_1	G	A	2	160	0.0123457	0.00149863	0.0438834	A	0	143	0	0	0.0254665	A	0	87	0	0	0.0415146	A	0	115	0	0	0.0315682
153440	chr_1	G	T	0	182	0	0	0.0200645	T	0	159	0	0	0.0229334	T	0	97	0	0	0.0373156	T	0	103	0	0	0.0351806
153467	chr_1	A	G	0	176	0	0	0.0207414	G	0	147	0	0	0.0247822	G	0	64	0	0	0.0560091	G	1	89	0.0111111	0.000281269	0.0603575
153587	chr_1	T	C	0	142	0	0	0.0256435	C	0	112	0	0	0.0323999	C	3	93	0.03125	0.00649146	0.0886181	C	0	71	0	0	0.0506294
153644	chr_1	T	C	0	30	0	0	0.115703	C	0	18	0	0	0.185302	C	0	14	0	0	0.231636	C	0	15	0	0	0.218019
153647	chr_1	G	A	0	30	0	0	0.115703	A	0	18	0	0	0.185302	A	0	14	0	0	0.231636	A	0	15	0	0	0.218019
153656	chr_1	T	C	0	26	0	0	0.132275	C	0	17	0	0	0.195064	C	0	14	0	0	0.231636	C	0	15	0	0	0.218019
153662	chr_1	T	C	0	24	0	0	0.142474	C	0	16	0	0	0.205907	C	0	13	0	0	0.247053	C	0	13	0	0	0.247053
153668	chr_1	A	G	0	22	0	0	0.154373	G	0	13	0	0	0.247053	G	0	12	0	0	0.264648	G	0	13	0	0	0.247053
153761	chr_1	C	T	0	21	0	0	0.161098	T	0	26	0	0	0.132275	T	0	40	0	0	0.0880973	T	0	38	0	0	0.0925128
153773	chr_1	A	C	0	21	0	0	0.161098	C	0	26	0	0	0.132275	C	1	24	0.04	0.0010122	0.203517	C	1	26	0.037037	0.000937257	0.189706
153992	chr_1	G	C	0	34	0	0	0.102818	C	0	48	0	0	0.0739728	C	0	26	0	0	0.132275	C	0	35	0	0	0.100032
154016	chr_1	C	G	0	70	0	0	0.0513338	G	0	38	0	0	0.0925128	G	0	25	0	0	0.137185	G	0	44	0	0	0.0804199
154019	chr_1	G	T	0	70	0	0	0.0513338	T	0	38	0	0	0.0925128	T	0	25	0	0	0.137185	T	0	44	0	0	0.0804199
154022	chr_1	A	G	0	70	0	0	0.0513338	G	0	38	0	0	0.0925128	G	0	25	0	0	0.137185	G	0	44	0	0	0.0804199
154093	chr_1	C	T	0	79	0	0	0.0456213	T	0	60	0	0	0.0596295	T	0	36	0	0	0.0973938	T	0	56	0	0	0.0637501
154109	chr_1	G	A	0	57	0	0	0.0626675	A	0	51	0	0	0.069777	A	0	27	0	0	0.127703	A	0	40	0	0	0.0880973
154112	chr_1	G	A	0	57	0	0	0.0626675	A	0	51	0	0	0.069777	A	0	27	0	0	0.127703	A	0	40	0	0	0.0880973
202109	chr_1	T	C	0	26	0	0	0.132275	C	0	12	0	0	0.264648	C	0	15	0	0	0.218019	C	0	20	0	0	0.168433
222246	chr_1	T	C	0	234	0	0	0.0156408	C	0	213	0	0	0.0171696	C	1	125	0.00793651	0.000200915	0.0434255	C	0	106	0	0	0.0342022
222406	chr_1	T	C	0	312	0	0	0.0117537	C	0	251	0	0	0.0145893	C	0	160	0	0	0.0227917	C	0	143	0	0	0.0254665
222429	chr_1	A	G	0	332	0	0	0.0110496	G	0	260	0	0	0.0140878	G	0	171	0	0	0.0213414	G	0	136	0	0	0.0267596
222507	chr_1	C	T	1	257	0.00387597	9.81e-05	0.0214052	T	1	273	0.00364964	9.24e-05	0.0201656	T	1	137	0.00724638	0.000183446	0.0397118	T	0	131	0	0	0.0277666
222546	chr_1	T	C	0	51	0	0	0.069777	C	0	81	0	0	0.0445203	C	0	34	0	0	0.102818	C	0	31	0	0	0.112189
222552	chr_1	T	C	0	41	0	0	0.0860438	C	0	66	0	0	0.0543588	C	0	31	0	0	0.112189	C	0	29	0	0	0.119445
222555	chr_1	A	G	0	41	0	0	0.0860438	G	0	65	0	0	0.0551716	G	0	31	0	0	0.112189	G	0	29	0	0	0.119445
222627	chr_1	T	C	1	64	0.0153846	0.000389429	0.0827631	C	0	61	0	0	0.0586812	C	0	32	0	0	0.108881	C	0	35	0	0	0.100032
222630	chr_1	C	T	1	64	0.0153846	0.000389429	0.0827631	T	0	61	0	0	0.0586812	T	0	32	0	0	0.108881	T	0	35	0	0	0.100032
222633	chr_1	T	C	1	64	0.0153846	0.000389429	0.0827631	C	0	61	0	0	0.0586812	C	0	32	0	0	0.108881	C	1	35	0.0277778	0.000703025	0.145289
222636	chr_1	C	T	1	64	0.0153846	0.000389429	0.0827631	T	0	61	0	0	0.0586812	T	0	32	0	0	0.108881	T	1	35	0.0277778	0.000703025	0.145289
222654	chr_1	G	A	0	194	0	0	0.0188352	A	1	181	0.00549451	0.000139099	0.0302317	A	0	109	0	0	0.0332767	A	1	126	0.00787402	0.000199333	0.0430897
227957	chr_1	C	T	0	34	0	0	0.102818	T	0	38	0	0	0.0925128	T	0	45	0	0	0.0787051	T	0	58	0	0	0.061621
256996	chr_1	C	T	0	168	0	0	0.0217183	T	0	142	0	0	0.0256435	T	0	332	0	0	0.0110496	T	0	233	0	0	0.0157074
289403	chr_1	C	T	0	18	0	0	0.185302	T	0	21	0	0	0.161098	T	0	13	0	0	0.247053	T	0	25	0	0	0.137185
289448	chr_1	T	C	0	14	0	0	0.231636	C	0	14	0	0	0.231636	C	0	17	0	0	0.195064	C	0	27	0	0	0.127703
289466	chr_1	C	T	0	18	0	0	0.185302	T	2	16	0.111111	0.0137512	0.34712	T	0	12	0	0	0.264648	T	0	26	0	0	0.132275
303754	chr_1	A	G	0	49	0	0	0.0725193	G	0	53	0	0	0.0672345	G	0	53	0	0	0.0672345	G	0	73	0	0	0.0492771
303795	chr_1	T	C	0	18	0	0	0.185302	C	0	25	0	0	0.137185	C	0	12	0	0	0.264648	C	0	28	0	0	0.123436
304495	chr_1	G	C	0	38	0	0	0.0925128	C	0	51	0	0	0.069777	C	0	52	0	0	0.0684822	C	0	56	0	0	0.0637501
304506	chr_1	C	G	0	47	0	0	0.0754857	G	0	63	0	0	0.0568724	G	0	67	0	0	0.0535697	G	0	68	0	0	0.052803
304523	chr_1	T	C	0	29	0	0	0.119445	C	0	47	0	0	0.0754857	C	0	48	0	0	0.0739728	C	0	44	0	0	0.0804199
304524	chr_1	T	A	0	29	0	0	0.119445	A	0	47	0	0	0.0754857	A	0	48	0	0	0.0739728	A	0	44	0	0	0.0804199
304575	chr_1	A	C	0	31	0	0	0.112189	C	0	54	0	0	0.0660315	C	0	37	0	0	0.0948906	C	0	35	0	0	0.100032
304609	chr_1	A	G	0	29	0	0	0.119445	G	0	52	0	0	0.0684822	G	0	37	0	0	0.0948906	G	0	35	0	0	0.100032
304619	chr_1	T	C	0	26	0	0	0.132275	C	0	46	0	0	0.0770618	C	0	34	0	0	0.102818	C	0	29	0	0	0.119445
304929	chr_1	T	C	0	194	0	0	0.0188352	C	0	254	0	0	0.0144182	C	0	385	0	0	0.00953575	C	0	352	0	0	0.010425
305236	chr_1	C	G	0	21	0	0	0.161098	G	0	15	0	0	0.218019	G	0	19	0	0	0.176467	G	0	19	0	0	0.176467
305314	chr_1	A	G	0	201	0	0	0.0181853	G	0	161	0	0	0.0226518	G	0	300	0	0	0.012221	G	2	318	0.00625	0.000757802	0.0223936
305315	chr_1	T	C	0	201	0	0	0.0181853	C	0	161	0	0	0.0226518	C	0	300	0	0	0.012221	C	2	318	0.00625	0.000757802	0.0223936
305808	chr_1	C	T	0	343	0	0	0.0106971	T	0	299	0	0	0.0122616	T	0	403	0	0	0.00911178	T	0	418	0	0	0.00878624
305880	chr_1	C	T	0	157	0	0	0.0232222	T	2	172	0.0114943	0.00139505	0.0409025	T	4	188	0.0208333	0.00570486	0.0524799	T	1	200	0.00497512	0.000125951	0.0274064
305886	chr_1	G	A	0	152	0	0	0.0239768	A	0	173	0	0	0.0210973	A	0	89	0	0	0.0406009	A	0	106	0	0	0.0342022
305898	chr_1	G	A	0	166	0	0	0.0219771	A	0	172	0	0	0.0212186	A	0	104	0	0	0.0348483	A	0	108	0	0	0.0335795
305906	chr_1	A	G	0	213	0	0	0.0171696	G	0	245	0	0	0.0149439	G	0	232	0	0	0.0157746	G	0	190	0	0	0.0192279
335604	chr_1	G	A	0	34	0	0	0.102818	A	0	26	0	0	0.132275	A	0	25	0	0	0.137185	A	0	30	0	0	0.115703
335678	chr_1	G	A	0	29	0	0	0.119445	A	0	30	0	0	0.115703	A	0	21	0	0	0.161098	A	0	31	0	0	0.112189
335697	chr_1	T	C	0	34	0	0	0.102818	C	0	33	0	0	0.105763	C	0	19	0	0	0.176467	C	0	41	0	0	0.0860438
335739	chr_1	G	T	0	32	0	0	0.108881	T	0	23	0	0	0.148185	T	0	39	0	0	0.0902511	T	0	41	0	0	0.0860438
335831	chr_1	C	T	0	43	0	0	0.0822111	T	0	26	0	0	0.132275	T	0	16	0	0	0.205907	T	0	27	0	0	0.127703
335838	chr_1	G	T	0	41	0	0	0.0860438	T	0	27	0	0	0.127703	T	0	14	0	0	0.231636	T	0	26	0	0	0.132275
335934	chr_1	T	G	0	22	0	0	0.154373	G	0	45	0	0	0.0787051	G	0	20	0	0	0.168433	G	0	35	0	0	0.100032
335946	chr_1	G	T	0	28	0	0	0.123436	T	0	53	0	0	0.0672345	T	0	23	0	0	0.148185	T	0	32	0	0	0.108881
335957	chr_1	C	T	0	29	0	0	0.119445	T	0	46	0	0	0.0770618	T	0	23	0	0	0.148185	T	0	40	0	0	0.0880973
336039	chr_1	C	T	0	49	0	0	0.0725193	T	0	30	0	0	0.115703	T	0	34	0	0	0.102818	T	0	47	0	0	0.0754857
336148	chr_1	G	A	0	25	0	0	0.137185	A	0	24	0	0	0.142474	A	0	19	0	0	0.176467	A	0	23	0	0	0.148185
336204	chr_1	T	A	0	32	0	0	0.108881	A	0	22	0	0	0.154373	A	0	17	0	0	0.195064	A	0	19	0	0	0.176467
336351	chr_1	T	C	0	26	0	0	0.132275	C	0	23	0	0	0.148185	C	0	23	0	0	0.148185	C	0	34	0	0	0.102818
336498	chr_1	C	T	0	24	0	0	0.142474	T	0	25	0	0	0.137185	T	0	19	0	0	0.176467	T	0	24	0	0	0.142474
336633	chr_1	G	C	0	29	0	0	0.119445	C	0	16	0	0	0.205907	C	0	17	0	0	0.195064	C	0	26	0	0	0.132275
336684	chr_1	C	T	0	23	0	0	0.148185	T	0	16	0	0	0.205907	T	0	24	0	0	0.142474	T	0	30	0	0	0.115703
336779	chr_1	G	C	0	11	0	0	0.284914	C	0	14	0	0	0.231636	C	0	14	0	0	0.231636	C	0	16	0	0	0.205907
336780	chr_1	G	T	0	11	0	0	0.284914	T	0	14	0	0	0.231636	T	0	14	0	0	0.231636	T	0	16	0	0	0.205907
336840	chr_1	C	T	0	21	0	0	0.161098	T	0	19	0	0	0.176467	T	0	16	0	0	0.205907	T	0	11	0	0	0.284914
337034	chr_1	G	A	0	32	0	0	0.108881	A	0	19	0	0	0.176467	A	0	11	0	0	0.284914	A	0	22	0	0	0.154373
363306	chr_1	T	C	0	30	0	0	0.115703	C	0	16	0	0	0.205907	C	0	48	0	0	0.0739728	C	0	14	0	0	0.231636
444459	chr_1	C	T	0	30	0	0	0.115703	T	0	11	0	0	0.284914	T	0	12	0	0	0.264648	T	0	19	0	0	0.176467
444650	chr_1	C	G	0	24	0	0	0.142474	G	0	12	0	0	0.264648	G	0	17	0	0	0.195064	G	0	25	0	0	0.137185
444694	chr_1	C	G	0	27	0	0	0.127703	G	0	14	0	0	0.231636	G	0	30	0	0	0.115703	G	0	23	0	0	0.148185
444932	chr_1	T	C	0	23	0	0	0.148185	C	0	13	0	0	0.247053	C	0	33	0	0	0.105763	C	0	22	0	0	0.154373
445003	chr_1	G	C	0	32	0	0	0.108881	C	0	22	0	0	0.154373	C	0	27	0	0	0.127703	C	0	28	0	0	0.123436
578794	chr_1	C	T	0	68	0	0	0.052803	T	0	48	0	0	0.0739728	T	0	67	0	0	0.0535697	T	0	197	0	0	0.018551
668924	chr_1	T	G	0	170	0	0	0.0214656	G	0	153	0	0	0.023822	G	0	81	0	0	0.0445203	G	0	90	0	0	0.0401589
670018	chr_1	G	A	0	75	0	0	0.0479951	A	0	59	0	0	0.0606089	A	0	20	0	0	0.168433	A	0	35	0	0	0.100032
672102	chr_1	T	G	5	1351	0.00368732	0.00119831	0.00858382	G	3	1141	0.00262238	0.000541124	0.0076444	G	2	1621	0.00123229	0.00014927	0.00444428	G	1	1010	0.00098912	2.5e-05	0.00549858
809542	chr_1	C	A	0	75	0	0	0.0479951	A	0	56	0	0	0.0637501	A	0	79	0	0	0.0456213	A	0	104	0	0	0.0348483
809560	chr_1	G	T	0	76	0	0	0.0473788	T	0	72	0	0	0.0499441	T	0	88	0	0	0.0410526	T	0	103	0	0	0.0351806
809584	chr_1	C	T	0	61	0	0	0.0586812	T	0	70	0	0	0.0513338	T	0	89	0	0	0.0406009	T	0	104	0	0	0.0348483
809587	chr_1	C	T	0	61	0	0	0.0586812	T	0	70	0	0	0.0513338	T	0	89	0	0	0.0406009	T	0	104	0	0	0.0348483
809882	chr_1	T	G	0	57	0	0	0.0626675	G	0	32	0	0	0.108881	G	0	38	0	0	0.0925128	G	0	45	0	0	0.0787051
809891	chr_1	A	G	0	67	0	0	0.0535697	G	0	38	0	0	0.0925128	G	0	55	0	0	0.0648708	G	0	61	0	0	0.0586812
864061	chr_1	T	G	0	46	0	0	0.0770618	G	0	15	0	0	0.218019	G	0	55	0	0	0.0648708	G	0	27	0	0	0.127703
864067	chr_1	C	A	0	46	0	0	0.0770618	A	0	15	0	0	0.218019	A	0	55	0	0	0.0648708	A	0	27	0	0	0.127703
864175	chr_1	A	T	0	24	0	0	0.142474	T	0	18	0	0	0.185302	T	0	26	0	0	0.132275	T	0	15	0	0	0.218019
864181	chr_1	T	G	0	24	0	0	0.142474	G	0	18	0	0	0.185302	G	0	26	0	0	0.132275	G	0	15	0	0	0.218019
864289	chr_1	T	G	0	40	0	0	0.0880973	G	0	29	0	0	0.119445	G	0	26	0	0	0.132275	G	0	28	0	0	0.123436
864301	chr_1	A	G	0	59	0	0	0.0606089	G	0	52	0	0	0.0684822	G	0	71	0	0	0.0506294	G	0	48	0	0	0.0739728
864319	chr_1	G	A	0	71	0	0	0.0506294	A	0	68	0	0	0.052803	A	0	79	0	0	0.0456213	A	0	57	0	0	0.0626675
864331	chr_1	G	A	0	80	0	0	0.045064	A	0	74	0	0	0.0486276	A	1	100	0.00990099	0.00025064	0.0539323	A	0	68	0	0	0.052803
864352	chr_1	A	G	0	83	0	0	0.0434712	G	2	97	0.020202	0.00245599	0.0710761	G	0	115	0	0	0.0315682	G	0	78	0	0	0.0461924
864388	chr_1	C	A	0	101	0	0	0.0358646	A	0	92	0	0	0.0393033	A	0	94	0	0	0.0384834	A	0	97	0	0	0.0373156
864909	chr_1	G	A	0	27	0	0	0.127703	A	0	41	0	0	0.0860438	A	0	42	0	0	0.0840839	A	0	35	0	0	0.100032
864915	chr_1	G	A	0	27	0	0	0.127703	A	0	39	0	0	0.0902511	A	0	36	0	0	0.0973938	A	0	26	0	0	0.132275
864923	chr_1	G	T	0	23	0	0	0.148185	T	0	37	0	0	0.0948906	T	0	29	0	0	0.119445	T	0	22	0	0	0.154373
864929	chr_1	G	A	0	21	0	0	0.161098	A	0	36	0	0	0.0973938	A	0	29	0	0	0.119445	A	0	16	0	0	0.205907
953476	chr_1	T	A	0	122	0	0	0.0297842	A	0	85	0	0	0.0424703	A	0	60	0	0	0.0596295	A	0	217	0	0	0.0168558
963759	chr_1	C	A	0	22	0	0	0.154373	A	0	21	0	0	0.161098	A	0	20	0	0	0.168433	A	0	22	0	0	0.154373
963772	chr_1	A	G	0	18	0	0	0.185302	G	0	20	0	0	0.168433	G	0	20	0	0	0.168433	G	0	20	0	0	0.168433
963784	chr_1	G	A	0	18	0	0	0.185302	A	0	18	0	0	0.185302	A	0	18	0	0	0.185302	A	0	20	0	0	0.168433
963808	chr_1	C	A	0	22	0	0	0.154373	A	0	19	0	0	0.176467	A	0	15	0	0	0.218019	A	0	18	0	0	0.185302
963823	chr_1	T	C	0	24	0	0	0.142474	C	0	16	0	0	0.205907	C	0	14	0	0	0.231636	C	0	16	0	0	0.205907
964036	chr_1	C	T	0	25	0	0	0.137185	T	0	24	0	0	0.142474	T	1	22	0.0434783	0.00110017	0.219487	T	0	25	0	0	0.137185
964042	chr_1	T	C	0	25	0	0	0.137185	C	0	25	0	0	0.137185	C	1	22	0.0434783	0.00110017	0.219487	C	0	27	0	0	0.127703
964090	chr_1	C	G	0	21	0	0	0.161098	G	0	21	0	0	0.161098	G	0	15	0	0	0.218019	G	0	31	0	0	0.112189
1003133	chr_1	A	C	0	27	0	0	0.127703	C	0	19	0	0	0.176467	C	0	23	0	0	0.148185	C	0	16	0	0	0.205907
1003364	chr_1	T	C	8	18	0.307692	0.14326	0.517896	C	0	17	0	0	0.195064	C	0	26	0	0	0.132275	C	0	25	0	0	0.137185
1003445	chr_1	G	A	0	18	0	0	0.185302	A	0	18	0	0	0.185302	A	0	41	0	0	0.0860438	A	0	35	0	0	0.100032
1003460	chr_1	G	A	0	12	0	0	0.264648	A	0	16	0	0	0.205907	A	0	37	0	0	0.0948906	A	0	23	0	0	0.148185
1007240	chr_1	A	G	0	35	0	0	0.100032	G	0	46	0	0	0.0770618	G	0	23	0	0	0.148185	G	0	24	0	0	0.142474
1007387	chr_1	A	G	0	109	0	0	0.0332767	G	0	93	0	0	0.038889	G	0	65	0	0	0.0551716	G	0	51	0	0	0.069777
1007720	chr_1	A	G	0	73	0	0	0.0492771	G	0	51	0	0	0.069777	G	1	51	0.0192308	0.000486762	0.102554	G	0	46	0	0	0.0770618
1007801	chr_1	G	A	0	52	0	0	0.0684822	A	0	48	0	0	0.0739728	A	0	36	0	0	0.0973938	A	0	22	0	0	0.154373
1007982	chr_1	T	G	0	53	0	0	0.0672345	G	0	37	0	0	0.0948906	G	1	34	0.0285714	0.000723104	0.149172	G	0	19	0	0	0.176467
1007987	chr_1	T	C	0	53	0	0	0.0672345	C	0	37	0	0	0.0948906	C	1	33	0.0294118	0.000744364	0.153268	C	0	19	0	0	0.176467
1008002	chr_1	A	G	0	62	0	0	0.0577626	G	0	48	0	0	0.0739728	G	1	46	0.0212766	0.000538532	0.112938	G	0	23	0	0	0.148185
1008038	chr_1	A	G	0	28	0	0	0.123436	G	0	52	0	0	0.0684822	G	0	59	0	0	0.0606089	G	0	28	0	0	0.123436
1008212	chr_1	A	G	3	23	0.115385	0.0244581	0.30154	G	0	29	0	0	0.119445	G	0	12	0	0	0.264648	G	0	24	0	0	0.142474
1008218	chr_1	T	C	1	23	0.0416667	0.00105435	0.211202	C	0	29	0	0	0.119445	C	0	12	0	0	0.264648	C	0	24	0	0	0.142474
1008224	chr_1	T	A	1	23	0.0416667	0.00105435	0.211202	A	0	29	0	0	0.119445	A	0	12	0	0	0.264648	A	0	24	0	0	0.142474
1008287	chr_1	C	T	0	44	0	0	0.0804199	T	0	51	0	0	0.069777	T	0	26	0	0	0.132275	T	0	25	0	0	0.137185
1008392	chr_1	C	T	2	59	0.0327869	0.0039956	0.113472	T	0	66	0	0	0.0543588	T	0	54	0	0	0.0660315	T	1	51	0.0192308	0.000486762	0.102554
1008437	chr_1	G	A	2	55	0.0350877	0.0042779	0.121071	A	0	46	0	0	0.0770618	A	0	34	0	0	0.102818	A	0	19	0	0	0.176467
1008461	chr_1	G	C	0	55	0	0	0.0648708	C	0	46	0	0	0.0770618	C	0	29	0	0	0.119445	C	0	18	0	0	0.185302
1008479	chr_1	A	G	0	40	0	0	0.0880973	G	0	37	0	0	0.0948906	G	0	24	0	0	0.142474	G	0	23	0	0	0.148185
1008560	chr_1	C	T	0	49	0	0	0.0725193	T	0	25	0	0	0.137185	T	0	24	0	0	0.142474	T	0	25	0	0	0.137185
1008566	chr_1	G	A	0	51	0	0	0.069777	A	0	31	0	0	0.112189	A	0	22	0	0	0.154373	A	0	27	0	0	0.127703
1008584	chr_1	G	A	1	47	0.0208333	0.000527315	0.110696	A	0	29	0	0	0.119445	A	0	28	0	0	0.123436	A	0	32	0	0	0.108881
1008587	chr_1	G	C	1	47	0.0208333	0.000527315	0.110696	C	0	29	0	0	0.119445	C	0	26	0	0	0.132275	C	0	32	0	0	0.108881
1008593	chr_1	G	A	1	41	0.0238095	0.000602623	0.125659	A	0	37	0	0	0.0948906	A	0	27	0	0	0.127703	A	0	32	0	0	0.108881
1008668	chr_1	T	C	1	39	0.025	0.000632745	0.131586	C	0	37	0	0	0.0948906	C	0	36	0	0	0.0973938	C	0	24	0	0	0.142474
1008695	chr_1	G	A	0	49	0	0	0.0725193	A	0	36	0	0	0.0973938	A	0	32	0	0	0.108881	A	0	24	0	0	0.142474
1009192	chr_1	C	G	0	43	0	0	0.0822111	G	0	34	0	0	0.102818	G	0	31	0	0	0.112189	G	0	23	0	0	0.148185
1009988	chr_1	C	T	0	52	0	0	0.0684822	T	0	77	0	0	0.0467781	T	0	41	0	0	0.0860438	T	0	43	0	0	0.0822111
1009991	chr_1	T	C	0	52	0	0	0.0684822	C	0	77	0	0	0.0467781	C	0	41	0	0	0.0860438	C	0	43	0	0	0.0822111
1010017	chr_1	C	T	0	62	0	0	0.0577626	T	0	78	0	0	0.0461924	T	0	42	0	0	0.0840839	T	0	34	0	0	0.102818
1010095	chr_1	G	A	0	82	0	0	0.0439895	A	0	96	0	0	0.0376969	A	0	50	0	0	0.0711217	A	0	40	0	0	0.0880973
1010159	chr_1	G	A	0	82	0	0	0.0439895	A	0	72	0	0	0.0499441	A	0	59	0	0	0.0606089	A	0	45	0	0	0.0787051
1010182	chr_1	T	C	0	71	0	0	0.0506294	C	0	76	0	0	0.0473788	C	0	38	0	0	0.0925128	C	0	50	0	0	0.0711217
1010191	chr_1	C	T	0	82	0	0	0.0439895	T	0	69	0	0	0.0520581	T	0	43	0	0	0.0822111	T	0	54	0	0	0.0660315
1010213	chr_1	T	G	0	97	0	0	0.0373156	G	0	59	0	0	0.0606089	G	0	39	0	0	0.0902511	G	0	57	0	0	0.0626675
1010221	chr_1	C	T	0	81	0	0	0.0445203	T	0	48	0	0	0.0739728	T	0	26	0	0	0.132275	T	0	45	0	0	0.0787051
1010224	chr_1	T	G	0	81	0	0	0.0445203	G	0	48	0	0	0.0739728	G	0	26	0	0	0.132275	G	0	45	0	0	0.0787051
1010294	chr_1	G	A	0	73	0	0	0.0492771	A	0	112	0	0	0.0323999	A	0	44	0	0	0.0804199	A	0	51	0	0	0.069777
1094391	chr_1	G	A	0	87	0	0	0.0415146	A	0	96	0	0	0.0376969	A	0	104	0	0	0.0348483	A	0	90	0	0	0.0401589
1139223	chr_1	T	C	0	44	0	0	0.0804199	C	0	21	0	0	0.161098	C	0	20	0	0	0.168433	C	0	15	0	0	0.218019
1140450	chr_1	C	T	0	42	0	0	0.0840839	T	0	32	0	0	0.108881	T	0	26	0	0	0.132275	T	0	30	0	0	0.115703
1254380	chr_1	C	T	0	34	0	0	0.102818	T	0	19	0	0	0.176467	T	0	24	0	0	0.142474	T	0	20	0	0	0.168433
1306273	chr_1	C	T	0	36	0	0	0.0973938	T	1	23	0.0416667	0.00105435	0.211202	T	0	28	0	0	0.123436	T	0	27	0	0	0.127703
1306309	chr_1	G	A	0	28	0	0	0.123436	A	0	21	0	0	0.161098	A	1	28	0.0344828	0.000872647	0.177644	A	0	27	0	0	0.127703
1306400	chr_1	T	C	0	36	0	0	0.0973938	C	0	23	0	0	0.148185	C	0	35	0	0	0.100032	C	0	39	0	0	0.0902511
1306474	chr_1	C	T	0	21	0	0	0.161098	T	0	40	0	0	0.0880973	T	0	26	0	0	0.132275	T	0	32	0	0	0.108881
1306678	chr_1	T	C	0	33	0	0	0.105763	C	0	41	0	0	0.0860438	C	0	30	0	0	0.115703	C	0	45	0	0	0.0787051
1306714	chr_1	C	T	0	30	0	0	0.115703	T	0	37	0	0	0.0948906	T	0	35	0	0	0.100032	T	0	45	0	0	0.0787051
1306801	chr_1	C	G	0	38	0	0	0.0925128	G	0	28	0	0	0.123436	G	0	22	0	0	0.154373	G	0	33	0	0	0.105763
1306885	chr_1	A	G	0	38	0	0	0.0925128	G	0	31	0	0	0.112189	G	0	31	0	0	0.112189	G	0	27	0	0	0.127703
1307190	chr_1	G	A	0	27	0	0	0.127703	A	0	23	0	0	0.148185	A	0	12	0	0	0.264648	A	0	27	0	0	0.127703
1307660	chr_1	C	T	0	22	0	0	0.154373	T	0	17	0	0	0.195064	T	0	15	0	0	0.218019	T	0	12	0	0	0.264648
1307663	chr_1	G	T	0	22	0	0	0.154373	T	0	17	0	0	0.195064	T	0	15	0	0	0.218019	T	0	12	0	0	0.264648
1328731	chr_1	T	C	0	44	0	0	0.0804199	C	0	54	0	0	0.0660315	C	0	61	0	0	0.0586812	C	0	47	0	0	0.0754857
1328752	chr_1	G	A	0	57	0	0	0.0626675	A	0	44	0	0	0.0804199	A	0	64	0	0	0.0560091	A	0	47	0	0	0.0754857
1328892	chr_1	G	C	0	57	0	0	0.0626675	C	0	30	0	0	0.115703	C	0	35	0	0	0.100032	C	0	36	0	0	0.0973938
1329277	chr_1	G	A	0	119	0	0	0.0305234	A	0	90	0	0	0.0401589	A	0	119	0	0	0.0305234	A	0	95	0	0	0.0380861
1329330	chr_1	G	A	0	130	0	0	0.0279772	A	0	103	0	0	0.0351806	A	0	117	0	0	0.031037	A	0	126	0	0	0.0288524
1329331	chr_1	T	C	0	130	0	0	0.0279772	C	0	103	0	0	0.0351806	C	0	117	0	0	0.031037	C	0	126	0	0	0.0288524
1329336	chr_1	A	G	0	130	0	0	0.0279772	G	0	103	0	0	0.0351806	G	0	117	0	0	0.031037	G	0	126	0	0	0.0288524
1329339	chr_1	C	A	0	130	0	0	0.0279772	A	0	103	0	0	0.0351806	A	0	117	0	0	0.031037	A	0	126	0	0	0.0288524
1329451	chr_1	A	G	0	250	0	0	0.0146472	G	0	166	0	0	0.0219771	G	1	277	0.00359712	9.11e-05	0.0198779	G	3	298	0.00996678	0.00206012	0.0288493
1329562	chr_1	G	A	0	214	0	0	0.01709	A	0	145	0	0	0.0251197	A	3	189	0.015625	0.00323391	0.0449815	A	0	248	0	0	0.0147644
1329832	chr_1	T	G	0	212	0	0	0.0172499	G	0	161	0	0	0.0226518	G	2	184	0.0107527	0.00130486	0.0383007	G	0	185	0	0	0.0197424
1330036	chr_1	C	T	0	276	0	0	0.0132766	T	0	228	0	0	0.0160491	T	1	198	0.00502513	0.000127217	0.0276787	T	1	259	0.00384615	9.74e-05	0.0212419
1330162	chr_1	T	C	0	175	0	0	0.0208587	C	0	180	0	0	0.0202852	C	1	132	0.0075188	0.000190341	0.0411791	C	0	168	0	0	0.0217183
1330231	chr_1	A	G	0	186	0	0	0.0196373	G	0	143	0	0	0.0254665	G	1	106	0.00934579	0.000236587	0.0509725	G	0	182	0	0	0.0200645
1330288	chr_1	G	A	0	219	0	0	0.0167031	A	0	192	0	0	0.0190295	A	1	174	0.00571429	0.000144663	0.0314252	A	0	218	0	0	0.0167791
1330366	chr_1	G	A	1	164	0.00606061	0.000153429	0.0333034	A	0	166	0	0	0.0219771	A	0	159	0	0	0.0229334	A	0	174	0	0	0.0209773
1330597	chr_1	C	A	0	117	0	0	0.031037	A	0	124	0	0	0.0293109	A	0	138	0	0	0.0263769	A	0	170	0	0	0.0214656
1330612	chr_1	A	T	0	124	0	0	0.0293109	T	0	116	0	0	0.0313004	T	0	127	0	0	0.0286285	T	2	161	0.0122699	0.00148942	0.0436185
1332965	chr_1	T	C	0	303	0	0	0.0121007	C	0	328	0	0	0.0111836	C	0	153	0	0	0.023822	C	0	164	0	0	0.0222421
1347289	chr_1	C	G	0	41	0	0	0.0860438	G	0	51	0	0	0.069777	G	0	31	0	0	0.112189	G	0	23	0	0	0.148185
1347302	chr_1	T	C	0	35	0	0	0.100032	C	0	53	0	0	0.0672345	C	0	39	0	0	0.0902511	C	0	26	0	0	0.132275
1347319	chr_1	G	A	0	39	0	0	0.0902511	A	0	69	0	0	0.0520581	A	0	46	0	0	0.0770618	A	0	29	0	0	0.119445
1360753	chr_1	A	G	0	35	0	0	0.100032	G	0	31	0	0	0.112189	G	1	23	0.0416667	0.00105435	0.211202	G	0	35	0	0	0.100032
1360855	chr_1	G	T	0	35	0	0	0.100032	T	0	20	0	0	0.168433	T	0	29	0	0	0.119445	T	0	33	0	0	0.105763
1360858	chr_1	G	A	0	35	0	0	0.100032	A	0	20	0	0	0.168433	A	0	29	0	0	0.119445	A	0	33	0	0	0.105763
1502167	chr_1	G	A	0	128	0	0	0.0284081	A	2	129	0.0152672	0.0018543	0.0540614	A	0	52	0	0	0.0684822	A	0	74	0	0	0.0486276
1502467	chr_1	C	A	0	96	0	0	0.0376969	A	0	100	0	0	0.0362167	A	0	55	0	0	0.0648708	A	0	73	0	0	0.0492771
1502551	chr_1	C	G	1	116	0.00854701	0.000216368	0.0467009	G	0	81	0	0	0.0445203	G	1	54	0.0181818	0.000460218	0.097191	G	0	56	0	0	0.0637501
1502763	chr_1	G	C	0	91	0	0	0.0397265	C	0	78	0	0	0.0461924	C	0	31	0	0	0.112189	C	0	54	0	0	0.0660315
1503170	chr_1	G	A	0	88	0	0	0.0410526	A	0	59	0	0	0.0606089	A	0	39	0	0	0.0902511	A	0	47	0	0	0.0754857
1532599	chr_1	T	C	0	20	0	0	0.168433	C	0	13	0	0	0.247053	C	0	22	0	0	0.154373	C	0	17	0	0	0.195064
1532636	chr_1	A	C	0	17	0	0	0.195064	C	0	22	0	0	0.154373	C	0	35	0	0	0.100032	C	0	23	0	0	0.148185
1532707	chr_1	T	G	0	24	0	0	0.142474	G	0	14	0	0	0.231636	G	0	23	0	0	0.148185	G	0	15	0	0	0.218019
1532727	chr_1	C	G	0	17	0	0	0.195064	G	0	13	0	0	0.247053	G	0	27	0	0	0.127703	G	0	20	0	0	0.168433
1532932	chr_1	C	T	0	28	0	0	0.123436	T	1	20	0.047619	0.00120488	0.23816	T	0	36	0	0	0.0973938	T	2	25	0.0740741	0.00910007	0.242898
1532937	chr_1	A	G	0	22	0	0	0.154373	G	0	20	0	0	0.168433	G	0	34	0	0	0.102818	G	0	25	0	0	0.137185
1532983	chr_1	T	C	0	18	0	0	0.185302	C	0	22	0	0	0.154373	C	0	14	0	0	0.231636	C	0	23	0	0	0.148185
1532986	chr_1	T	C	0	18	0	0	0.185302	C	0	22	0	0	0.154373	C	0	14	0	0	0.231636	C	0	23	0	0	0.148185
1533073	chr_1	C	A	0	29	0	0	0.119445	A	0	23	0	0	0.148185	A	0	13	0	0	0.247053	A	0	24	0	0	0.142474
1533082	chr_1	G	C	0	27	0	0	0.127703	C	0	26	0	0	0.132275	C	0	15	0	0	0.218019	C	0	21	0	0	0.161098
1581215	chr_1	T	C	0	25	0	0	0.137185	C	0	21	0	0	0.161098	C	0	15	0	0	0.218019	C	0	13	0	0	0.247053
1581245	chr_1	A	C	0	25	0	0	0.137185	C	0	38	0	0	0.0925128	C	0	12	0	0	0.264648	C	0	15	0	0	0.218019
1581453	chr_1	C	G	0	25	0	0	0.137185	G	0	26	0	0	0.132275	G	0	17	0	0	0.195064	G	0	26	0	0	0.132275
1581460	chr_1	G	A	0	25	0	0	0.137185	A	0	27	0	0	0.127703	A	0	17	0	0	0.195064	A	0	25	0	0	0.137185
1581491	chr_1	T	C	0	27	0	0	0.127703	C	0	29	0	0	0.119445	C	0	26	0	0	0.132275	C	0	20	0	0	0.168433
1584723	chr_1	G	C	2	47	0.0408163	0.00498184	0.139787	C	0	31	0	0	0.112189	C	0	30	0	0	0.115703	C	0	17	0	0	0.195064
1585814	chr_1	T	C	0	61	0	0	0.0586812	C	0	69	0	0	0.0520581	C	0	40	0	0	0.0880973	C	0	20	0	0	0.168433
1607700	chr_1	A	G	0	66	0	0	0.0543588	G	1	74	0.0133333	0.000337514	0.0720635	G	1	40	0.0243902	0.000617317	0.128554	G	0	62	0	0	0.0577626
1608144	chr_1	A	C	0	55	0	0	0.0648708	C	2	41	0.0465116	0.00568326	0.158111	C	0	18	0	0	0.185302	C	0	29	0	0	0.119445
1608466	chr_1	T	C	0	106	0	0	0.0342022	C	0	101	0	0	0.0358646	C	0	32	0	0	0.108881	C	0	39	0	0	0.0902511
1608977	chr_1	A	G	1	58	0.0169492	0.000429023	0.0908559	G	0	88	0	0	0.0410526	G	0	40	0	0	0.0880973	G	0	45	0	0	0.0787051
1608992	chr_1	T	C	1	62	0.015873	0.000401789	0.0852957	C	0	90	0	0	0.0401589	C	0	36	0	0	0.0973938	C	0	42	0	0	0.0840839
1609025	chr_1	G	A	0	73	0	0	0.0492771	A	0	98	0	0	0.036942	A	0	23	0	0	0.148185	A	0	40	0	0	0.0880973
1609142	chr_1	A	C	0	72	0	0	0.0499441	C	0	78	0	0	0.0461924	C	0	39	0	0	0.0902511	C	0	34	0	0	0.102818
1609301	chr_1	A	G	0	60	0	0	0.0596295	G	0	49	0	0	0.0725193	G	0	30	0	0	0.115703	G	0	15	0	0	0.218019
1609316	chr_1	T	C	0	71	0	0	0.0506294	C	0	68	0	0	0.052803	C	0	38	0	0	0.0925128	C	0	31	0	0	0.112189
1609331	chr_1	G	A	0	87	0	0	0.0415146	A	0	72	0	0	0.0499441	A	0	55	0	0	0.0648708	A	0	40	0	0	0.0880973
1609343	chr_1	T	C	0	96	0	0	0.0376969	C	0	80	0	0	0.045064	C	0	58	0	0	0.061621	C	0	51	0	0	0.069777
1609503	chr_1	T	G	4	62	0.0606061	0.0167582	0.147968	G	0	72	0	0	0.0499441	G	0	24	0	0	0.142474	G	0	39	0	0	0.0902511
1609556	chr_1	A	C	0	81	0	0	0.0445203	C	0	49	0	0	0.0725193	C	0	41	0	0	0.0860438	C	0	34	0	0	0.102818
1609649	chr_1	C	T	0	88	0	0	0.0410526	T	0	97	0	0	0.0373156	T	0	49	0	0	0.0725193	T	0	64	0	0	0.0560091
1611894	chr_1	A	C	0	147	0	0	0.0247822	C	1	138	0.00719425	0.000182126	0.0394308	C	0	52	0	0	0.0684822	C	0	64	0	0	0.0560091
1612552	chr_1	C	T	0	129	0	0	0.028191	T	0	98	0	0	0.036942	T	0	37	0	0	0.0948906	T	0	58	0	0	0.061621
1612555	chr_1	C	A	0	129	0	0	0.028191	A	0	98	0	0	0.036942	A	0	37	0	0	0.0948906	A	0	58	0	0	0.061621
1612558	chr_1	G	A	0	129	0	0	0.028191	A	0	98	0	0	0.036942	A	0	37	0	0	0.0948906	A	0	58	0	0	0.061621
1618617	chr_1	T	C	0	128	0	0	0.0284081	C	0	99	0	0	0.0365757	C	0	339	0	0	0.0108227	C	0	390	0	0	0.00941407
1618668	chr_1	A	G	0	180	0	0	0.0202852	G	0	160	0	0	0.0227917	G	0	827	0	0	0.00445062	G	0	648	0	0	0.00567654
1627504	chr_1	T	C	0	104	0	0	0.0348483	C	0	102	0	0	0.0355193	C	1	79	0.0125	0.000316423	0.0676878	C	0	77	0	0	0.0467781
1697820	chr_1	C	T	1	310	0.00321543	8.14e-05	0.0177841	T	3	265	0.011194	0.00231445	0.0323634	T	1	276	0.00361011	9.14e-05	0.019949	T	1	320	0.00311526	7.89e-05	0.017234
1777524	chr_1	A	G	1	129	0.00769231	0.000194733	0.0421127	G	0	105	0	0	0.0345222	G	0	150	0	0	0.0242926	G	1	114	0.00869565	0.000220131	0.0474969
1777611	chr_1	A	G	0	85	0	0	0.0424703	G	0	103	0	0	0.0351806	G	0	87	0	0	0.0415146	G	0	76	0	0	0.0473788
1777674	chr_1	A	T	0	126	0	0	0.0288524	T	0	145	0	0	0.0251197	T	0	191	0	0	0.0191282	T	0	133	0	0	0.0273548
1777815	chr_1	C	T	0	126	0	0	0.0288524	T	0	71	0	0	0.0506294	T	0	96	0	0	0.0376969	T	0	94	0	0	0.0384834
1777836	chr_1	T	C	0	113	0	0	0.0321179	C	0	80	0	0	0.045064	C	2	113	0.0173913	0.00211315	0.0614123	C	0	104	0	0	0.0348483
1777896	chr_1	A	G	0	122	0	0	0.0297842	G	0	112	0	0	0.0323999	G	0	161	0	0	0.0226518	G	0	128	0	0	0.0284081
1777956	chr_1	A	G	0	68	0	0	0.052803	G	0	87	0	0	0.0415146	G	0	108	0	0	0.0335795	G	0	128	0	0	0.0284081
1777974	chr_1	G	A	0	66	0	0	0.0543588	A	0	82	0	0	0.0439895	A	0	106	0	0	0.0342022	A	0	123	0	0	0.0295456
1778007	chr_1	T	C	0	78	0	0	0.0461924	C	0	77	0	0	0.0467781	C	0	87	0	0	0.0415146	C	0	106	0	0	0.0342022
1778019	chr_1	A	T	0	62	0	0	0.0577626	T	0	57	0	0	0.0626675	T	0	83	0	0	0.0434712	T	0	79	0	0	0.0456213
1778073	chr_1	G	T	0	57	0	0	0.0626675	T	0	36	0	0	0.0973938	T	0	77	0	0	0.0467781	T	0	51	0	0	0.069777
1778076	chr_1	T	C	2	57	0.0338983	0.00413193	0.117148	C	0	36	0	0	0.0973938	C	0	77	0	0	0.0467781	C	0	51	0	0	0.069777
1778178	chr_1	A	G	0	71	0	0	0.0506294	G	0	87	0	0	0.0415146	G	0	113	0	0	0.0321179	G	0	122	0	0	0.0297842
1833172	chr_1	A	G	0	16	0	0	0.205907	G	0	21	0	0	0.161098	G	0	23	0	0	0.148185	G	0	14	0	0	0.231636
1838385	chr_1	C	T	0	642	0	0	0.00572944	T	0	601	0	0	0.0061191	T	0	393	0	0	0.00934255	T	0	254	0	0	0.0144182
1838392	chr_1	T	C	0	641	0	0	0.00573835	C	0	592	0	0	0.00621184	C	0	389	0	0	0.00943816	C	0	242	0	0	0.0151277
1894886	chr_1	C	T	0	1042	0	0	0.00353393	T	2	1085	0.00183993	0.000222901	0.00663049	T	0	996	0	0	0.00369684	T	3	970	0.00308325	0.000636292	0.00898389
1895283	chr_1	T	C	7	2066	0.00337675	0.00135867	0.00694494	C	3	2116	0.00141576	0.000292059	0.00413183	C	4	1852	0.00215517	0.000587514	0.00550883	C	3	1545	0.00193798	0.000399837	0.00565307
1901905	chr_1	A	G	0	14	0	0	0.231636	G	0	22	0	0	0.154373	G	0	21	0	0	0.161098	G	0	13	0	0	0.247053
1901906	chr_1	T	A	0	14	0	0	0.231636	A	0	22	0	0	0.154373	A	0	21	0	0	0.161098	A	0	13	0	0	0.247053
1901907	chr_1	T	C	0	14	0	0	0.231636	C	0	22	0	0	0.154373	C	0	21	0	0	0.161098	C	0	13	0	0	0.247053
1901923	chr_1	C	A	0	25	0	0	0.137185	A	0	45	0	0	0.0787051	A	0	48	0	0	0.0739728	A	0	20	0	0	0.168433
1901962	chr_1	G	A	0	36	0	0	0.0973938	A	0	63	0	0	0.0568724	A	0	66	0	0	0.0543588	A	0	31	0	0	0.112189
1902085	chr_1	T	C	0	38	0	0	0.0925128	C	0	40	0	0	0.0880973	C	0	85	0	0	0.0424703	C	0	31	0	0	0.112189
1902190	chr_1	C	T	0	49	0	0	0.0725193	T	0	78	0	0	0.0461924	T	0	55	0	0	0.0648708	T	0	53	0	0	0.0672345
1902269	chr_1	G	A	0	40	0	0	0.0880973	A	0	38	0	0	0.0925128	A	0	41	0	0	0.0860438	A	0	28	0	0	0.123436
1902793	chr_1	G	A	0	70	0	0	0.0513338	A	1	83	0.0119048	0.000301357	0.064552	A	1	95	0.0104167	0.000263692	0.0566747	A	1	71	0.0138889	0.000351574	0.0749713
1903273	chr_1	T	A	0	94	0	0	0.0384834	A	0	99	0	0	0.0365757	A	0	61	0	0	0.0586812	A	0	58	0	0	0.061621
1904501	chr_1	C	G	0	1250	0	0	0.00294675	G	0	1334	0	0	0.00276146	G	0	468	0	0	0.00785124	G	0	896	0	0	0.00410859
1904503	chr_1	C	T	2	1247	0.00160128	0.000193981	0.00577229	T	0	1334	0	0	0.00276146	T	0	479	0	0	0.00767163	T	0	896	0	0	0.00410859
1904567	chr_1	G	A	0	512	0	0	0.00717895	A	3	563	0.00530035	0.0010944	0.0154111	A	0	330	0	0	0.0111162	A	0	362	0	0	0.0101385
1904572	chr_1	A	G	0	573	0	0	0.00641716	G	0	602	0	0	0.00610897	G	0	348	0	0	0.0105442	G	0	402	0	0	0.00913434
1904591	chr_1	T	C	0	478	0	0	0.00768762	C	0	495	0	0	0.00742458	C	0	287	0	0	0.012771	C	0	330	0	0	0.0111162
1904595	chr_1	C	T	3	383	0.00777202	0.00160565	0.022544	T	0	386	0	0	0.00951116	T	0	244	0	0	0.0150046	T	0	260	0	0	0.0140878
1904597	chr_1	A	C	0	354	0	0	0.0103665	C	0	356	0	0	0.0103085	C	0	216	0	0	0.0169331	C	0	217	0	0	0.0168558
1904633	chr_1	A	C	0	1216	0	0	0.00302902	C	0	1227	0	0	0.00300191	C	0	814	0	0	0.00452154	C	0	890	0	0	0.00413623
1904675	chr_1	CT	C	1	2004	0.000498753	1.26e-05	0.00277571	C	1	1635	0.000611247	1.55e-05	0.0034009	C	0	674	0	0	0.00545817	C	0	968	0	0	0.00380357
1904714	chr_1	A	ATAT	0	571	0	0	0.00643956	ATAT	0	412	0	0	0.00891363	ATAT	0	162	0	0	0.0225136	ATAT	1	267	0.00373134	9.45e-05	0.0206133
1904716	chr_1	GTC	G	0	571	0	0	0.00643956	G	0	409	0	0	0.00897871	G	0	161	0	0	0.0226518	G	0	266	0	0	0.0137723
1904755	chr_1	G	A	1	529	0.00188679	4.78e-05	0.0104673	A	1	517	0.0019305	4.89e-05	0.0107087	A	2	195	0.0101523	0.00123186	0.0361904	A	2	266	0.00746269	0.000905047	0.0266963
1904769	chr_1	G	T	0	524	0	0	0.00701512	T	0	504	0	0	0.00729248	T	0	192	0	0	0.0190295	T	0	262	0	0	0.013981
1904770	chr_1	C	T	2	522	0.00381679	0.000462566	0.013719	T	0	504	0	0	0.00729248	T	0	192	0	0	0.0190295	T	0	262	0	0	0.013981
1904790	chr_1	A	G	0	483	0	0	0.00760834	G	0	412	0	0	0.00891363	G	0	197	0	0	0.018551	G	0	213	0	0	0.0171696
1904792	chr_1	C	T	0	330	0	0	0.0111162	T	0	282	0	0	0.0129959	T	0	126	0	0	0.0288524	T	0	124	0	0	0.0293109
1904797	chr_1	G	A	0	268	0	0	0.0136702	A	0	226	0	0	0.01619	A	0	108	0	0	0.0335795	A	0	114	0	0	0.0318407
1904820	chr_1	C	A	0	1043	0	0	0.00353055	A	0	998	0	0	0.00368945	A	0	459	0	0	0.00800457	A	0	661	0	0	0.00556521
1904867	chr_1	C	T	0	1025	0	0	0.00359244	T	0	1148	0	0	0.00320815	T	0	432	0	0	0.00850272	T	0	647	0	0	0.00568529
1904870	chr_1	A	G	9	1017	0.00877193	0.00401871	0.0165863	G	0	1150	0	0	0.00320258	G	5	427	0.0115741	0.00376846	0.0268021	G	1	647	0.00154321	3.91e-05	0.00856795
1904882	chr_1	G	T	10	988	0.01002	0.00481516	0.0183498	T	2	1404	0.00142248	0.000172315	0.00512893	T	6	528	0.011236	0.00413425	0.0242946	T	2	789	0.00252844	0.000306353	0.0091035
1904891	chr_1	T	C	7	827	0.00839329	0.003381	0.0172165	C	6	1437	0.004158	0.0015274	0.0090281	C	7	527	0.0131086	0.00528615	0.0268214	C	1	810	0.00123305	3.12e-05	0.00685076
1904905	chr_1	G	T	6	1247	0.00478851	0.00175926	0.0103932	T	3	1548	0.00193424	0.000399064	0.00564216	T	8	609	0.012966	0.00561396	0.0253876	T	2	904	0.00220751	0.000267451	0.00795131
1904958	chr_1	C	T	4	1176	0.00338983	0.000924363	0.00865638	T	2	1122	0.00177936	0.000215561	0.00641274	T	7	399	0.0172414	0.00695932	0.0351998	T	0	692	0	0	0.00531657
1958820	chr_1	G	A	0	35	0	0	0.100032	A	0	31	0	0	0.112189	A	0	43	0	0	0.0822111	A	0	60	0	0	0.0596295
1958857	chr_1	C	A	0	26	0	0	0.132275	A	0	38	0	0	0.0925128	A	0	30	0	0	0.115703	A	0	56	0	0	0.0637501
1958860	chr_1	T	C	0	26	0	0	0.132275	C	0	38	0	0	0.0925128	C	0	30	0	0	0.115703	C	0	56	0	0	0.0637501
1958868	chr_1	G	A	0	39	0	0	0.0902511	A	0	44	0	0	0.0804199	A	0	36	0	0	0.0973938	A	0	65	0	0	0.0551716
1958938	chr_1	T	A	0	41	0	0	0.0860438	A	0	51	0	0	0.069777	A	0	51	0	0	0.069777	A	0	62	0	0	0.0577626
1958986	chr_1	G	A	0	40	0	0	0.0880973	A	0	42	0	0	0.0840839	A	0	52	0	0	0.0684822	A	0	66	0	0	0.0543588
1959101	chr_1	C	T	0	40	0	0	0.0880973	T	0	49	0	0	0.0725193	T	0	70	0	0	0.0513338	T	0	67	0	0	0.0535697
1959112	chr_1	G	A	0	56	0	0	0.0637501	A	0	69	0	0	0.0520581	A	0	74	0	0	0.0486276	A	0	88	0	0	0.0410526
1959142	chr_1	G	A	0	78	0	0	0.0461924	A	0	68	0	0	0.052803	A	0	63	0	0	0.0568724	A	0	113	0	0	0.0321179
1959337	chr_1	G	A	0	56	0	0	0.0637501	A	0	91	0	0	0.0397265	A	0	80	0	0	0.045064	A	0	99	0	0	0.0365757
1959352	chr_1	T	C	0	65	0	0	0.0551716	C	0	80	0	0	0.045064	C	0	78	0	0	0.0461924	C	0	104	0	0	0.0348483
1959358	chr_1	A	G	0	65	0	0	0.0551716	G	0	77	0	0	0.0467781	G	0	79	0	0	0.0456213	G	0	105	0	0	0.0345222
1959415	chr_1	G	A	0	85	0	0	0.0424703	A	0	68	0	0	0.052803	A	0	83	0	0	0.0434712	A	0	110	0	0	0.0329792
1959454	chr_1	A	C	0	93	0	0	0.038889	C	0	69	0	0	0.0520581	C	0	69	0	0	0.0520581	C	0	97	0	0	0.0373156
1959513	chr_1	C	A	0	91	0	0	0.0397265	A	0	71	0	0	0.0506294	A	0	93	0	0	0.038889	A	0	80	0	0	0.045064
1995860	chr_1	A	C	0	141	0	0	0.025823	C	0	122	0	0	0.0297842	C	0	70	0	0	0.0513338	C	0	83	0	0	0.0434712
1996348	chr_1	A	G	0	112	0	0	0.0323999	G	0	69	0	0	0.0520581	G	0	115	0	0	0.0315682	G	0	63	0	0	0.0568724
2024572	chr_1	CT	C	0	44	0	0	0.0804199	C	0	81	0	0	0.0445203	C	0	34	0	0	0.102818	C	0	46	0	0	0.0770618
2182015	chr_1	C	T	4	140	0.0277778	0.00761929	0.0695934	T	2	116	0.0169492	0.00205925	0.0598856	T	0	84	0	0	0.0429649	T	0	143	0	0	0.0254665
2182122	chr_1	T	G	1	95	0.0104167	0.000263692	0.0566747	G	0	65	0	0	0.0551716	G	0	68	0	0	0.052803	G	0	80	0	0	0.045064
2182200	chr_1	A	C	0	60	0	0	0.0596295	C	0	64	0	0	0.0560091	C	1	53	0.0185185	0.000468738	0.0989152	C	0	77	0	0	0.0467781
2182532	chr_1	G	T	0	45	0	0	0.0787051	T	0	48	0	0	0.0739728	T	0	51	0	0	0.069777	T	0	51	0	0	0.069777
2182556	chr_1	T	G	0	52	0	0	0.0684822	G	0	49	0	0	0.0725193	G	0	57	0	0	0.0626675	G	0	65	0	0	0.0551716
2183095	chr_1	C	T	0	68	0	0	0.052803	T	0	54	0	0	0.0660315	T	0	46	0	0	0.0770618	T	0	95	0	0	0.0380861
2183098	chr_1	C	T	0	68	0	0	0.052803	T	0	54	0	0	0.0660315	T	0	46	0	0	0.0770618	T	0	95	0	0	0.0380861
2183185	chr_1	G	A	2	70	0.0277778	0.0033819	0.0967673	A	0	46	0	0	0.0770618	A	0	44	0	0	0.0804199	A	0	75	0	0	0.0479951
2183371	chr_1	G	A	0	112	0	0	0.0323999	A	0	84	0	0	0.0429649	A	0	64	0	0	0.0560091	A	0	139	0	0	0.0261896
2183797	chr_1	A	T	0	50	0	0	0.0711217	T	0	57	0	0	0.0626675	T	0	38	0	0	0.0925128	T	0	68	0	0	0.052803
2203321	chr_1	C	T	0	30	0	0	0.115703	T	0	24	0	0	0.142474	T	0	23	0	0	0.148185	T	0	32	0	0	0.108881
2203558	chr_1	T	C	0	33	0	0	0.105763	C	0	32	0	0	0.108881	C	0	24	0	0	0.142474	C	0	15	0	0	0.218019
2203648	chr_1	C	T	0	37	0	0	0.0948906	T	0	30	0	0	0.115703	T	0	29	0	0	0.119445	T	0	37	0	0	0.0948906
2203726	chr_1	G	A	0	24	0	0	0.142474	A	0	22	0	0	0.154373	A	0	23	0	0	0.148185	A	0	17	0	0	0.195064
2203732	chr_1	T	C	0	24	0	0	0.142474	C	0	22	0	0	0.154373	C	0	24	0	0	0.142474	C	0	17	0	0	0.195064
2203912	chr_1	G	A	0	38	0	0	0.0925128	A	0	17	0	0	0.195064	A	0	39	0	0	0.0902511	A	0	35	0	0	0.100032
2204021	chr_1	T	C	0	30	0	0	0.115703	C	0	30	0	0	0.115703	C	0	13	0	0	0.247053	C	0	18	0	0	0.185302
2204022	chr_1	C	G	0	30	0	0	0.115703	G	0	30	0	0	0.115703	G	0	13	0	0	0.247053	G	0	18	0	0	0.185302
2204251	chr_1	A	G	0	40	0	0	0.0880973	G	0	25	0	0	0.137185	G	0	22	0	0	0.154373	G	0	26	0	0	0.132275
2204536	chr_1	T	G	0	32	0	0	0.108881	G	0	23	0	0	0.148185	G	0	41	0	0	0.0860438	G	0	27	0	0	0.127703
2204564	chr_1	G	A	0	30	0	0	0.115703	A	0	33	0	0	0.105763	A	0	39	0	0	0.0902511	A	0	25	0	0	0.137185
2204581	chr_1	T	C	0	30	0	0	0.115703	C	0	34	0	0	0.102818	C	0	35	0	0	0.100032	C	0	31	0	0	0.112189
2204605	chr_1	G	A	0	16	0	0	0.205907	A	0	45	0	0	0.0787051	A	0	25	0	0	0.137185	A	0	35	0	0	0.100032
2216781	chr_1	C	T	0	46	0	0	0.0770618	T	0	41	0	0	0.0860438	T	0	50	0	0	0.0711217	T	0	55	0	0	0.0648708
2216864	chr_1	T	C	0	24	0	0	0.142474	C	0	23	0	0	0.148185	C	0	41	0	0	0.0860438	C	0	42	0	0	0.0840839
2217054	chr_1	A	C	0	14	0	0	0.231636	C	0	17	0	0	0.195064	C	0	24	0	0	0.142474	C	0	25	0	0	0.137185
2217185	chr_1	T	A	0	18	0	0	0.185302	A	0	40	0	0	0.0880973	A	0	36	0	0	0.0973938	A	0	41	0	0	0.0860438
2217204	chr_1	T	G	0	16	0	0	0.205907	G	0	26	0	0	0.132275	G	0	30	0	0	0.115703	G	0	22	0	0	0.154373
2217293	chr_1	G	A	0	33	0	0	0.105763	A	0	31	0	0	0.112189	A	0	25	0	0	0.137185	A	0	29	0	0	0.119445
2217294	chr_1	C	G	0	33	0	0	0.105763	G	0	31	0	0	0.112189	G	0	25	0	0	0.137185	G	0	29	0	0	0.119445
2264826	chr_1	T	C	0	257	0	0	0.0142511	C	1	252	0.00395257	0.000100065	0.0218244	C	0	319	0	0	0.0114973	C	0	341	0	0	0.0107595
2265177	chr_1	C	T	0	554	0	0	0.00663651	T	1	536	0.0018622	4.71e-05	0.0103314	T	1	511	0.00195312	4.94e-05	0.0108337	T	2	524	0.00380228	0.000460806	0.0136671
2371271	chr_1	G	T	0	23	0	0	0.148185	T	0	13	0	0	0.247053	T	0	22	0	0	0.154373	T	0	17	0	0	0.195064
2372380	chr_1	A	G	0	31	0	0	0.112189	G	0	21	0	0	0.161098	G	0	26	0	0	0.132275	G	0	28	0	0	0.123436
2372515	chr_1	T	G	0	39	0	0	0.0902511	G	0	25	0	0	0.137185	G	0	25	0	0	0.137185	G	0	28	0	0	0.123436
2393357	chr_1	G	A	0	22	0	0	0.154373	A	0	37	0	0	0.0948906	A	0	20	0	0	0.168433	A	0	13	0	0	0.247053
2393364	chr_1	T	G	0	20	0	0	0.168433	G	0	30	0	0	0.115703	G	0	20	0	0	0.168433	G	0	13	0	0	0.247053
2393533	chr_1	C	G	0	23	0	0	0.148185	G	0	45	0	0	0.0787051	G	0	13	0	0	0.247053	G	0	33	0	0	0.105763
2459642	chr_1	T	C	0	62	0	0	0.0577626	C	0	45	0	0	0.0787051	C	0	22	0	0	0.154373	C	0	28	0	0	0.123436
2459690	chr_1	A	G	0	91	0	0	0.0397265	G	0	71	0	0	0.0506294	G	0	59	0	0	0.0606089	G	0	55	0	0	0.0648708
2459807	chr_1	C	T	0	75	0	0	0.0479951	T	0	60	0	0	0.0596295	T	0	36	0	0	0.0973938	T	0	37	0	0	0.0948906
2459813	chr_1	C	T	0	81	0	0	0.0445203	T	0	57	0	0	0.0626675	T	0	36	0	0	0.0973938	T	0	37	0	0	0.0948906
2459930	chr_1	C	A	0	102	0	0	0.0355193	A	0	87	0	0	0.0415146	A	0	59	0	0	0.0606089	A	0	59	0	0	0.0606089
2459945	chr_1	T	C	0	71	0	0	0.0506294	C	0	55	0	0	0.0648708	C	0	42	0	0	0.0840839	C	0	45	0	0	0.0787051
2459947	chr_1	G	A	0	71	0	0	0.0506294	A	0	55	0	0	0.0648708	A	0	42	0	0	0.0840839	A	0	45	0	0	0.0787051
2459969	chr_1	C	T	0	72	0	0	0.0499441	T	0	65	0	0	0.0551716	T	0	44	0	0	0.0804199	T	0	50	0	0	0.0711217
2459978	chr_1	C	G	0	59	0	0	0.0606089	G	0	69	0	0	0.0520581	G	0	48	0	0	0.0739728	G	0	45	0	0	0.0787051
2460002	chr_1	G	T	0	56	0	0	0.0637501	T	0	61	0	0	0.0586812	T	0	47	0	0	0.0754857	T	0	39	0	0	0.0902511
2460005	chr_1	T	G	0	56	0	0	0.0637501	G	0	61	0	0	0.0586812	G	0	47	0	0	0.0754857	G	0	39	0	0	0.0902511
2460017	chr_1	T	C	0	68	0	0	0.052803	C	0	75	0	0	0.0479951	C	0	55	0	0	0.0648708	C	2	41	0.0465116	0.00568326	0.158111
2460170	chr_1	C	T	0	57	0	0	0.0626675	T	0	80	0	0	0.045064	T	0	27	0	0	0.127703	T	0	42	0	0	0.0840839
2460491	chr_1	A	G	0	32	0	0	0.108881	G	0	53	0	0	0.0672345	G	0	20	0	0	0.168433	G	0	35	0	0	0.100032
2460698	chr_1	T	C	0	52	0	0	0.0684822	C	0	50	0	0	0.0711217	C	0	16	0	0	0.205907	C	0	28	0	0	0.123436
2460935	chr_1	T	C	0	82	0	0	0.0439895	C	0	86	0	0	0.041987	C	0	30	0	0	0.115703	C	0	61	0	0	0.0586812
2461115	chr_1	A	C	0	71	0	0	0.0506294	C	0	74	0	0	0.0486276	C	0	28	0	0	0.123436	C	0	38	0	0	0.0925128
2461601	chr_1	A	G	0	75	0	0	0.0479951	G	0	88	0	0	0.0410526	G	0	49	0	0	0.0725193	G	0	51	0	0	0.069777
2461673	chr_1	G	A	0	75	0	0	0.0479951	A	0	63	0	0	0.0568724	A	0	61	0	0	0.0586812	A	0	41	0	0	0.0860438
2465446	chr_1	A	C	0	1622	0	0	0.00227169	C	0	1678	0	0	0.00219596	C	0	1040	0	0	0.00354072	C	0	629	0	0	0.00584751
2465494	chr_1	G	C	3	1755	0.00170648	0.000352057	0.0049789	C	0	1797	0	0	0.00205069	C	1	1229	0.000813008	2.06e-05	0.00452138	C	0	710	0	0	0.00518213
2465527	chr_1	T	C	0	1459	0	0	0.00252517	C	0	1476	0	0	0.00249612	C	0	1055	0	0	0.00349046	C	0	595	0	0	0.00618062
2465605	chr_1	A	T	1	1146	0.00087184	2.21e-05	0.00484791	T	0	1074	0	0	0.00342882	T	0	795	0	0	0.00462935	T	0	408	0	0	0.00900062
2465606	chr_1	T	C	1	1146	0.00087184	2.21e-05	0.00484791	C	1	1074	0.000930233	2.36e-05	0.00517192	C	0	795	0	0	0.00462935	C	0	408	0	0	0.00900062
2465649	chr_1	T	C	0	974	0	0	0.00378019	C	0	1008	0	0	0.00365291	C	0	882	0	0	0.00417367	C	0	410	0	0	0.00895691
2465670	chr_1	C	T	0	350	0	0	0.0104843	T	0	552	0	0	0.00666047	T	0	404	0	0	0.00908933	T	0	229	0	0	0.0159796
2465671	chr_1	G	C	0	349	0	0	0.0105142	C	4	551	0.00720721	0.00196711	0.0183498	C	4	404	0.00980392	0.00267752	0.0249105	C	0	229	0	0	0.0159796
2465828	chr_1	T	C	0	1001	0	0	0.00367841	C	1	1057	0.00094518	2.39e-05	0.00525484	C	3	721	0.00414365	0.000855336	0.0120613	C	0	466	0	0	0.0078848
2465992	chr_1	A	G	0	731	0	0	0.00503363	G	0	676	0	0	0.00544206	G	0	527	0	0	0.00697533	G	0	405	0	0	0.00906699
2466028	chr_1	C	T	3	1013	0.00295276	0.000609344	0.00860474	T	1	1042	0.000958773	2.43e-05	0.00533025	T	0	827	0	0	0.00445062	T	0	511	0	0	0.00719295
2466052	chr_1	C	T	0	894	0	0	0.00411776	T	2	925	0.0021575	0.00026139	0.00777169	T	0	825	0	0	0.00446139	T	0	477	0	0	0.00770367
2466061	chr_1	C	T	0	772	0	0	0.00476694	T	0	856	0	0	0.00430017	T	0	787	0	0	0.0046763	T	0	436	0	0	0.00842504
2466076	chr_1	C	T	0	627	0	0	0.00586611	T	0	641	0	0	0.00573835	T	0	645	0	0	0.00570287	T	2	338	0.00588235	0.000713176	0.0210864
2466103	chr_1	T	A	0	390	0	0	0.00941407	A	0	362	0	0	0.0101385	A	0	238	0	0	0.01538	A	0	212	0	0	0.0172499
2502161	chr_1	A	G	0	45	0	0	0.0787051	G	1	39	0.025	0.000632745	0.131586	G	0	39	0	0	0.0902511	G	0	28	0	0	0.123436
2515067	chr_1	G	C	0	294	0	0	0.0124688	C	0	287	0	0	0.012771	C	0	126	0	0	0.0288524	C	0	157	0	0	0.0232222
2515492	chr_1	G	C	0	170	0	0	0.0214656	C	0	199	0	0	0.0183663	C	0	139	0	0	0.0261896	C	0	136	0	0	0.0267596
2515507	chr_1	G	A	0	205	0	0	0.0178336	A	0	240	0	0	0.0152528	A	0	144	0	0	0.0252919	A	0	149	0	0	0.0244536
2515672	chr_1	C	T	0	190	0	0	0.0192279	T	0	218	0	0	0.0167791	T	0	120	0	0	0.030273	T	0	110	0	0	0.0329792
2516041	chr_1	A	G	1	142	0.00699301	0.000177032	0.0383454	G	0	161	0	0	0.0226518	G	0	72	0	0	0.0499441	G	0	108	0	0	0.0335795
2516148	chr_1	T	A	1	135	0.00735294	0.000186143	0.040286	A	0	153	0	0	0.023822	A	1	57	0.0172414	0.000436419	0.0923611	A	1	56	0.0175439	0.000444073	0.0939168
2563759	chr_1	C	T	0	36	0	0	0.0973938	T	0	50	0	0	0.0711217	T	0	48	0	0	0.0739728	T	0	50	0	0	0.0711217
2563767	chr_1	T	C	0	38	0	0	0.0925128	C	0	59	0	0	0.0606089	C	0	63	0	0	0.0568724	C	0	53	0	0	0.0672345
2574028	chr_1	C	T	0	107	0	0	0.033888	T	0	79	0	0	0.0456213	T	0	52	0	0	0.0684822	T	0	36	0	0	0.0973938
2574031	chr_1	T	C	0	107	0	0	0.033888	C	0	80	0	0	0.045064	C	0	52	0	0	0.0684822	C	0	36	0	0	0.0973938
2574037	chr_1	C	G	0	119	0	0	0.0305234	G	0	91	0	0	0.0397265	G	0	56	0	0	0.0637501	G	0	40	0	0	0.0880973
2574055	chr_1	G	C	0	166	0	0	0.0219771	C	0	146	0	0	0.0249498	C	0	120	0	0	0.030273	C	0	92	0	0	0.0393033
2574142	chr_1	A	G	0	173	0	0	0.0210973	G	0	135	0	0	0.0269551	G	0	106	0	0	0.0342022	G	0	104	0	0	0.0348483
2574193	chr_1	T	C	0	185	0	0	0.0197424	C	0	122	0	0	0.0297842	C	0	115	0	0	0.0315682	C	0	97	0	0	0.0373156
2574208	chr_1	A	G	0	133	0	0	0.0273548	G	0	98	0	0	0.036942	G	0	87	0	0	0.0415146	G	0	78	0	0	0.0461924
2592103	chr_1	G	A	0	50	0	0	0.0711217	A	0	48	0	0	0.0739728	A	0	40	0	0	0.0880973	A	0	19	0	0	0.176467
2592202	chr_1	T	C	1	48	0.0204082	0.000516556	0.108542	C	0	65	0	0	0.0551716	C	1	29	0.0333333	0.000843571	0.172169	C	0	35	0	0	0.100032
2592321	chr_1	T	G	0	52	0	0	0.0684822	G	1	52	0.0188679	0.00047758	0.100702	G	0	29	0	0	0.119445	G	1	20	0.047619	0.00120488	0.23816
2592341	chr_1	T	A	0	38	0	0	0.0925128	A	1	39	0.025	0.000632745	0.131586	A	0	16	0	0	0.205907	A	1	17	0.0555556	0.00140556	0.272944
2592499	chr_1	C	T	0	64	0	0	0.0560091	T	1	69	0.0142857	0.000361618	0.0770438	T	2	48	0.04	0.00488143	0.137138	T	0	44	0	0	0.0804199
2592540	chr_1	C	G	0	46	0	0	0.0770618	G	1	47	0.0208333	0.000527315	0.110696	G	0	32	0	0	0.108881	G	1	16	0.0588235	0.00148817	0.286889
2592541	chr_1	T	C	0	46	0	0	0.0770618	C	1	47	0.0208333	0.000527315	0.110696	C	0	32	0	0	0.108881	C	1	16	0.0588235	0.00148817	0.286889
2592553	chr_1	G	A	0	60	0	0	0.0596295	A	1	52	0.0188679	0.00047758	0.100702	A	0	31	0	0	0.112189	A	1	23	0.0416667	0.00105435	0.211202
2592567	chr_1	T	C	0	59	0	0	0.0606089	C	1	38	0.025641	0.000648964	0.134764	C	0	17	0	0	0.195064	C	1	26	0.037037	0.000937257	0.189706
2592685	chr_1	G	A	0	58	0	0	0.061621	A	0	59	0	0	0.0606089	A	1	63	0.015625	0.000395513	0.0840103	A	0	30	0	0	0.115703
2592730	chr_1	C	T	0	32	0	0	0.108881	T	0	37	0	0	0.0948906	T	0	42	0	0	0.0840839	T	0	26	0	0	0.132275
2592784	chr_1	G	C	0	36	0	0	0.0973938	C	0	41	0	0	0.0860438	C	0	18	0	0	0.185302	C	0	25	0	0	0.137185
2592904	chr_1	G	A	0	31	0	0	0.112189	A	0	42	0	0	0.0840839	A	0	20	0	0	0.168433	A	0	31	0	0	0.112189
2610051	chr_1	A	G	0	865	0	0	0.00425552	G	1	666	0.00149925	3.8e-05	0.00832472	G	0	993	0	0	0.00370799	G	2	481	0.00414079	0.000501862	0.0148773
2610063	chr_1	G	A	0	899	0	0	0.00409491	A	0	689	0	0	0.00533965	A	0	1064	0	0	0.00346099	A	0	531	0	0	0.00692297
2610612	chr_1	A	G	0	913	0	0	0.00403224	G	0	608	0	0	0.00604887	G	0	868	0	0	0.00424084	G	0	545	0	0	0.00674573
2610822	chr_1	A	G	0	583	0	0	0.00630743	G	0	517	0	0	0.00710977	G	0	737	0	0	0.00499276	G	0	361	0	0	0.0101665
2610840	chr_1	T	C	0	288	0	0	0.0127269	C	0	240	0	0	0.0152528	C	0	371	0	0	0.0098938	C	0	176	0	0	0.0207414
2610855	chr_1	A	G	0	632	0	0	0.00581983	G	0	574	0	0	0.00640601	G	0	898	0	0	0.00409946	G	0	415	0	0	0.00884948
2610873	chr_1	C	T	0	721	0	0	0.00510327	T	0	668	0	0	0.00550706	T	1	897	0.00111359	2.82e-05	0.00618873	T	0	443	0	0	0.00829247
2610945	chr_1	G	A	0	797	0	0	0.00461776	A	1	676	0.00147711	3.74e-05	0.00820217	A	1	909	0.0010989	2.78e-05	0.00610733	A	0	630	0	0	0.00583825
2611155	chr_1	A	G	0	737	0	0	0.00499276	G	1	669	0.00149254	3.78e-05	0.00828757	G	0	696	0	0	0.00528609	G	0	551	0	0	0.00667252
2616537	chr_1	T	C	0	26	0	0	0.132275	C	0	35	0	0	0.100032	C	0	23	0	0	0.148185	C	0	20	0	0	0.168433
2616554	chr_1	G	C	0	30	0	0	0.115703	C	0	35	0	0	0.100032	C	0	17	0	0	0.195064	C	0	14	0	0	0.231636
2616636	chr_1	A	C	0	43	0	0	0.0822111	C	0	41	0	0	0.0860438	C	0	26	0	0	0.132275	C	0	33	0	0	0.105763
2616663	chr_1	C	T	0	48	0	0	0.0739728	T	0	36	0	0	0.0973938	T	0	24	0	0	0.142474	T	0	33	0	0	0.105763
2616674	chr_1	C	A	0	35	0	0	0.100032	A	0	23	0	0	0.148185	A	0	18	0	0	0.185302	A	0	22	0	0	0.154373
2616676	chr_1	G	A	0	35	0	0	0.100032	A	0	23	0	0	0.148185	A	0	18	0	0	0.185302	A	0	22	0	0	0.154373
2616730	chr_1	C	G	0	36	0	0	0.0973938	G	0	37	0	0	0.0948906	G	0	17	0	0	0.195064	G	0	23	0	0	0.148185
2616775	chr_1	G	T	0	45	0	0	0.0787051	T	0	38	0	0	0.0925128	T	0	22	0	0	0.154373	T	0	32	0	0	0.108881
2685582	chr_1	A	G	0	62	0	0	0.0577626	G	0	73	0	0	0.0492771	G	0	78	0	0	0.0461924	G	0	71	0	0	0.0506294
2689713	chr_1	G	C	0	50	0	0	0.0711217	C	0	31	0	0	0.112189	C	0	44	0	0	0.0804199	C	0	62	0	0	0.0577626
2689800	chr_1	T	C	0	24	0	0	0.142474	C	1	33	0.0294118	0.000744364	0.153268	C	0	18	0	0	0.185302	C	0	28	0	0	0.123436
2690000	chr_1	G	A	1	44	0.0222222	0.00056246	0.117704	A	0	30	0	0	0.115703	A	0	25	0	0	0.137185	A	0	38	0	0	0.0925128
2690022	chr_1	C	T	0	57	0	0	0.0626675	T	0	45	0	0	0.0787051	T	1	41	0.0238095	0.000602623	0.125659	T	0	50	0	0	0.0711217
2690154	chr_1	C	T	0	48	0	0	0.0739728	T	0	35	0	0	0.100032	T	0	53	0	0	0.0672345	T	0	67	0	0	0.0535697
2695745	chr_1	G	A	0	45	0	0	0.0787051	A	0	22	0	0	0.154373	A	0	20	0	0	0.168433	A	0	16	0	0	0.205907
2695756	chr_1	T	C	0	51	0	0	0.069777	C	0	28	0	0	0.123436	C	0	20	0	0	0.168433	C	0	21	0	0	0.161098
2695798	chr_1	A	G	0	54	0	0	0.0660315	G	0	35	0	0	0.100032	G	0	18	0	0	0.185302	G	0	31	0	0	0.112189
2695928	chr_1	G	C	0	116	0	0	0.0313004	C	0	108	0	0	0.0335795	C	0	123	0	0	0.0295456	C	0	63	0	0	0.0568724
2696090	chr_1	A	G	0	165	0	0	0.0221088	G	0	122	0	0	0.0297842	G	0	138	0	0	0.0263769	G	0	70	0	0	0.0513338
2696126	chr_1	C	T	0	183	0	0	0.019956	T	0	146	0	0	0.0249498	T	0	142	0	0	0.0256435	T	0	86	0	0	0.041987
2696168	chr_1	C	T	0	188	0	0	0.0194304	T	0	105	0	0	0.0345222	T	0	85	0	0	0.0424703	T	0	81	0	0	0.0445203
2696285	chr_1	T	C	0	217	0	0	0.0168558	C	0	149	0	0	0.0244536	C	0	142	0	0	0.0256435	C	0	75	0	0	0.0479951
2696507	chr_1	A	C	0	183	0	0	0.019956	C	0	128	0	0	0.0284081	C	0	98	0	0	0.036942	C	0	79	0	0	0.0456213
2696594	chr_1	C	T	2	243	0.00816326	0.000990143	0.0291758	T	0	142	0	0	0.0256435	T	1	118	0.00840336	0.000212732	0.045931	T	0	77	0	0	0.0467781
2696654	chr_1	G	C	1	131	0.00757576	0.000191783	0.0414857	C	0	128	0	0	0.0284081	C	1	82	0.0120482	0.000304987	0.0653084	C	0	83	0	0	0.0434712
2696657	chr_1	G	A	1	131	0.00757576	0.000191783	0.0414857	A	0	128	0	0	0.0284081	A	1	82	0.0120482	0.000304987	0.0653084	A	0	83	0	0	0.0434712
2747609	chr_1	A	G	0	61	0	0	0.0586812	G	0	76	0	0	0.0473788	G	0	60	0	0	0.0596295	G	0	73	0	0	0.0492771
2747661	chr_1	G	C	0	74	0	0	0.0486276	C	0	70	0	0	0.0513338	C	0	159	0	0	0.0229334	C	0	104	0	0	0.0348483
2747690	chr_1	T	A	0	55	0	0	0.0648708	A	0	34	0	0	0.102818	A	0	67	0	0	0.0535697	A	0	72	0	0	0.0499441
2747693	chr_1	A	G	0	55	0	0	0.0648708	G	0	34	0	0	0.102818	G	0	66	0	0	0.0543588	G	0	72	0	0	0.0499441
2747699	chr_1	G	A	0	55	0	0	0.0648708	A	0	39	0	0	0.0902511	A	0	69	0	0	0.0520581	A	0	73	0	0	0.0492771
2747741	chr_1	C	G	1	39	0.025	0.000632745	0.131586	G	0	60	0	0	0.0596295	G	0	72	0	0	0.0499441	G	0	69	0	0	0.0520581
2747744	chr_1	C	T	1	39	0.025	0.000632745	0.131586	T	0	60	0	0	0.0596295	T	0	72	0	0	0.0499441	T	0	69	0	0	0.0520581
2747777	chr_1	A	G	1	58	0.0169492	0.000429023	0.0908559	G	0	67	0	0	0.0535697	G	0	118	0	0	0.0307781	G	0	93	0	0	0.038889
2747807	chr_1	C	T	0	63	0	0	0.0568724	T	0	55	0	0	0.0648708	T	0	99	0	0	0.0365757	T	0	102	0	0	0.0355193
2747846	chr_1	C	T	0	46	0	0	0.0770618	T	0	54	0	0	0.0660315	T	0	93	0	0	0.038889	T	0	86	0	0	0.041987
2747896	chr_1	A	G	1	44	0.0222222	0.00056246	0.117704	G	0	32	0	0	0.108881	G	0	99	0	0	0.0365757	G	0	57	0	0	0.0626675
2748002	chr_1	T	C	0	87	0	0	0.0415146	C	0	60	0	0	0.0596295	C	1	71	0.0138889	0.000351574	0.0749713	C	0	80	0	0	0.045064
2748104	chr_1	C	T	0	53	0	0	0.0672345	T	0	41	0	0	0.0860438	T	4	71	0.0533333	0.0147208	0.130961	T	0	64	0	0	0.0560091
2748164	chr_1	C	G	0	51	0	0	0.069777	G	0	67	0	0	0.0535697	G	1	45	0.0217391	0.000550236	0.115272	G	0	44	0	0	0.0804199
2748173	chr_1	G	A	0	55	0	0	0.0648708	A	0	67	0	0	0.0535697	A	1	52	0.0188679	0.00047758	0.100702	A	0	56	0	0	0.0637501
2748250	chr_1	A	G	0	66	0	0	0.0543588	G	0	45	0	0	0.0787051	G	0	46	0	0	0.0770618	G	0	69	0	0	0.0520581
2748320	chr_1	C	T	0	83	0	0	0.0434712	T	0	73	0	0	0.0492771	T	0	71	0	0	0.0506294	T	0	87	0	0	0.0415146
2748356	chr_1	T	C	0	90	0	0	0.0401589	C	0	83	0	0	0.0434712	C	0	95	0	0	0.0380861	C	0	88	0	0	0.0410526
2748377	chr_1	A	T	0	82	0	0	0.0439895	T	0	64	0	0	0.0560091	T	0	78	0	0	0.0461924	T	0	75	0	0	0.0479951
2748383	chr_1	A	T	0	78	0	0	0.0461924	T	0	62	0	0	0.0577626	T	4	74	0.0512821	0.0141474	0.126128	T	0	74	0	0	0.0486276
2748395	chr_1	C	T	0	74	0	0	0.0486276	T	0	65	0	0	0.0551716	T	0	83	0	0	0.0434712	T	0	85	0	0	0.0424703
2748500	chr_1	T	C	0	83	0	0	0.0434712	C	0	71	0	0	0.0506294	C	0	56	0	0	0.0637501	C	0	69	0	0	0.0520581
2748681	chr_1	C	T	0	76	0	0	0.0473788	T	1	61	0.016129	0.000408268	0.086621	T	1	88	0.011236	0.000284429	0.0610183	T	0	69	0	0	0.0520581
2748711	chr_1	G	A	0	102	0	0	0.0355193	A	0	77	0	0	0.0467781	A	0	150	0	0	0.0242926	A	0	102	0	0	0.0355193
2748722	chr_1	C	T	0	117	0	0	0.031037	T	0	93	0	0	0.038889	T	0	151	0	0	0.0241337	T	0	115	0	0	0.0315682
2748791	chr_1	T	C	0	95	0	0	0.0380861	C	0	103	0	0	0.0351806	C	0	122	0	0	0.0297842	C	0	93	0	0	0.038889
2748818	chr_1	C	T	0	72	0	0	0.0499441	T	0	65	0	0	0.0551716	T	0	79	0	0	0.0456213	T	0	84	0	0	0.0429649
2811529	chr_1	G	A	1	50	0.0196078	0.000496304	0.104475	A	0	59	0	0	0.0606089	A	0	17	0	0	0.195064	A	0	19	0	0	0.176467
2811552	chr_1	G	A	1	46	0.0212766	0.000538532	0.112938	A	0	76	0	0	0.0473788	A	0	24	0	0	0.142474	A	0	25	0	0	0.137185
2811685	chr_1	G	A	0	36	0	0	0.0973938	A	0	64	0	0	0.0560091	A	0	14	0	0	0.231636	A	0	11	0	0	0.284914
2811780	chr_1	A	G	0	44	0	0	0.0804199	G	0	50	0	0	0.0711217	G	0	37	0	0	0.0948906	G	0	19	0	0	0.176467
2811804	chr_1	A	G	0	93	0	0	0.038889	G	0	81	0	0	0.0445203	G	0	54	0	0	0.0660315	G	0	27	0	0	0.127703
2811822	chr_1	C	T	0	111	0	0	0.032687	T	0	89	0	0	0.0406009	T	0	51	0	0	0.069777	T	0	31	0	0	0.112189
2811907	chr_1	T	C	0	79	0	0	0.0456213	C	0	69	0	0	0.0520581	C	0	37	0	0	0.0948906	C	0	21	0	0	0.161098
2811918	chr_1	A	G	0	69	0	0	0.0520581	G	0	64	0	0	0.0560091	G	0	36	0	0	0.0973938	G	0	18	0	0	0.185302
2811919	chr_1	A	G	0	69	0	0	0.0520581	G	0	64	0	0	0.0560091	G	0	36	0	0	0.0973938	G	0	18	0	0	0.185302
2812017	chr_1	C	G	1	102	0.00970874	0.000245774	0.0529083	G	0	90	0	0	0.0401589	G	0	65	0	0	0.0551716	G	0	25	0	0	0.137185
2867949	chr_1	A	G	0	34	0	0	0.102818	G	0	19	0	0	0.176467	G	0	18	0	0	0.185302	G	0	51	0	0	0.069777
2868000	chr_1	A	G	0	49	0	0	0.0725193	G	0	34	0	0	0.102818	G	0	22	0	0	0.154373	G	0	67	0	0	0.0535697
2868114	chr_1	A	C	0	44	0	0	0.0804199	C	0	35	0	0	0.100032	C	0	17	0	0	0.195064	C	0	55	0	0	0.0648708
2868361	chr_1	T	C	0	46	0	0	0.0770618	C	0	16	0	0	0.205907	C	0	19	0	0	0.176467	C	0	58	0	0	0.061621
2873330	chr_1	A	G	4	937	0.0042508	0.00115938	0.0108477	G	0	867	0	0	0.00424572	G	2	1197	0.00166806	0.000202073	0.00601248	G	1	1043	0.000957854	2.43e-05	0.00532515
2873357	chr_1	A	G	5	1035	0.00480769	0.00156283	0.0111836	G	0	870	0	0	0.00423111	G	0	1453	0	0	0.00253558	G	1	1209	0.000826446	2.09e-05	0.00459598
2873411	chr_1	A	G	6	1008	0.00591716	0.0021745	0.0128344	G	2	727	0.00274348	0.000332422	0.00987496	G	2	1242	0.00160772	0.000194761	0.00579544	G	4	1175	0.00339271	0.000925148	0.0086637
2910747	chr_1	C	T	2	340	0.00584795	0.000709001	0.0209641	T	2	361	0.00550964	0.000667941	0.01976	T	0	220	0	0	0.0166278	T	1	161	0.00617284	0.000156271	0.0339115
2910768	chr_1	C	T	0	333	0	0	0.0110166	T	0	401	0	0	0.00915702	T	0	272	0	0	0.0134705	T	0	213	0	0	0.0171696
2910797	chr_1	A	G	1	349	0.00285714	7.23e-05	0.0158154	G	1	399	0.0025	6.33e-05	0.0138498	G	0	337	0	0	0.0108865	G	0	200	0	0	0.0182753
2910804	chr_1	A	G	0	358	0	0	0.0102512	G	0	395	0	0	0.00929546	G	0	329	0	0	0.0111498	G	0	201	0	0	0.0181853
2910814	chr_1	G	C	0	403	0	0	0.00911178	C	0	466	0	0	0.0078848	C	0	364	0	0	0.0100831	C	0	217	0	0	0.0168558
2910822	chr_1	T	G	0	449	0	0	0.00818211	G	0	499	0	0	0.00736529	G	0	394	0	0	0.00931895	G	0	214	0	0	0.01709
2910846	chr_1	G	A	0	471	0	0	0.00780143	A	1	516	0.00193424	4.9e-05	0.0107293	A	0	409	0	0	0.00897871	A	1	206	0.00483092	0.000122301	0.0266208
2911257	chr_1	T	C	1	330	0.00302115	7.65e-05	0.016717	C	2	364	0.00546448	0.00066246	0.0195992	C	2	236	0.00840336	0.00101931	0.0300245	C	0	161	0	0	0.0226518
2956519	chr_1	A	C	0	78	0	0	0.0461924	C	0	66	0	0	0.0543588	C	1	79	0.0125	0.000316423	0.0676878	C	0	39	0	0	0.0902511
2956831	chr_1	C	T	0	82	0	0	0.0439895	T	0	82	0	0	0.0439895	T	0	59	0	0	0.0606089	T	0	46	0	0	0.0770618
3019003	chr_1	A	G	0	35	0	0	0.100032	G	0	31	0	0	0.112189	G	0	73	0	0	0.0492771	G	0	49	0	0	0.0725193
3019017	chr_1	C	T	0	33	0	0	0.105763	T	0	36	0	0	0.0973938	T	0	83	0	0	0.0434712	T	2	48	0.04	0.00488143	0.137138
3019034	chr_1	G	T	1	36	0.027027	0.000684031	0.141603	T	0	40	0	0	0.0880973	T	0	90	0	0	0.0401589	T	0	47	0	0	0.0754857
3019067	chr_1	G	A	1	41	0.0238095	0.000602623	0.125659	A	0	56	0	0	0.0637501	A	0	75	0	0	0.0479951	A	0	51	0	0	0.069777
3019160	chr_1	A	C	0	56	0	0	0.0637501	C	0	60	0	0	0.0596295	C	0	78	0	0	0.0461924	C	0	44	0	0	0.0804199
3019169	chr_1	G	C	0	51	0	0	0.069777	C	0	56	0	0	0.0637501	C	0	70	0	0	0.0513338	C	0	44	0	0	0.0804199
3019175	chr_1	A	G	0	51	0	0	0.069777	G	0	59	0	0	0.0606089	G	0	75	0	0	0.0479951	G	0	46	0	0	0.0770618
3019382	chr_1	G	A	0	64	0	0	0.0560091	A	0	65	0	0	0.0551716	A	0	90	0	0	0.0401589	A	1	83	0.0119048	0.000301357	0.064552
3019475	chr_1	G	T	0	32	0	0	0.108881	T	0	31	0	0	0.112189	T	5	33	0.131579	0.0441374	0.280864	T	0	27	0	0	0.127703
3019499	chr_1	G	A	0	35	0	0	0.100032	A	1	20	0.047619	0.00120488	0.23816	A	1	53	0.0185185	0.000468738	0.0989152	A	1	22	0.0434783	0.00110017	0.219487
3027823	chr_1	T	A	0	43	0	0	0.0822111	A	0	39	0	0	0.0902511	A	0	58	0	0	0.061621	A	0	33	0	0	0.105763
3033563	chr_1	T	C	0	71	0	0	0.0506294	C	1	73	0.0135135	0.000342074	0.0730074	C	0	27	0	0	0.127703	C	0	56	0	0	0.0637501
3033605	chr_1	A	G	1	56	0.0175439	0.000444073	0.0939168	G	1	77	0.0128205	0.000324535	0.0693727	G	0	34	0	0	0.102818	G	0	59	0	0	0.0606089
3033629	chr_1	T	C	1	63	0.015625	0.000395513	0.0840103	C	1	63	0.015625	0.000395513	0.0840103	C	0	48	0	0	0.0739728	C	0	55	0	0	0.0648708
3033803	chr_1	T	C	0	68	0	0	0.052803	C	0	50	0	0	0.0711217	C	0	14	0	0	0.231636	C	0	55	0	0	0.0648708
3033839	chr_1	G	A	0	69	0	0	0.0520581	A	1	55	0.0178571	0.000452002	0.0955259	A	0	23	0	0	0.148185	A	0	49	0	0	0.0725193
3033851	chr_1	C	T	0	78	0	0	0.0461924	T	1	55	0.0178571	0.000452002	0.0955259	T	0	26	0	0	0.132275	T	0	47	0	0	0.0754857
3033866	chr_1	A	G	0	91	0	0	0.0397265	G	1	76	0.012987	0.000328749	0.0702471	G	0	28	0	0	0.123436	G	0	55	0	0	0.0648708
3033941	chr_1	G	T	1	78	0.0126582	0.000320427	0.0685199	T	0	68	0	0	0.052803	T	0	40	0	0	0.0880973	T	0	65	0	0	0.0551716
3033957	chr_1	A	G	1	71	0.0138889	0.000351574	0.0749713	G	0	65	0	0	0.0551716	G	0	52	0	0	0.0684822	G	0	53	0	0	0.0672345
3034322	chr_1	C	T	1	315	0.00316456	8.01e-05	0.0175048	T	0	232	0	0	0.0157746	T	1	198	0.00502513	0.000127217	0.0276787	T	0	103	0	0	0.0351806
3034324	chr_1	G	T	1	315	0.00316456	8.01e-05	0.0175048	T	0	232	0	0	0.0157746	T	1	198	0.00502513	0.000127217	0.0276787	T	0	103	0	0	0.0351806
3034363	chr_1	A	G	2	441	0.00451467	0.000547216	0.0162127	G	0	330	0	0	0.0111162	G	1	215	0.00462963	0.000117205	0.0255233	G	0	145	0	0	0.0251197
3034609	chr_1	A	G	0	470	0	0	0.00781796	G	0	339	0	0	0.0108227	G	0	271	0	0	0.0135199	G	0	187	0	0	0.0195333
3034744	chr_1	G	A	0	439	0	0	0.00836771	A	1	344	0.00289855	7.34e-05	0.0160431	A	0	341	0	0	0.0107595	A	0	209	0	0	0.0174953
3034759	chr_1	G	T	0	316	0	0	0.0116058	T	0	225	0	0	0.0162614	T	4	255	0.015444	0.00422359	0.0390685	T	0	170	0	0	0.0214656
3034765	chr_1	G	A	0	309	0	0	0.0118671	A	0	228	0	0	0.0160491	A	0	262	0	0	0.013981	A	0	172	0	0	0.0212186
3034807	chr_1	T	C	0	210	0	0	0.0174127	C	0	202	0	0	0.018096	C	1	185	0.00537634	0.000136108	0.0295895	C	0	116	0	0	0.0313004
3034813	chr_1	A	G	0	210	0	0	0.0174127	G	0	201	0	0	0.0181853	G	1	179	0.00555556	0.000140645	0.0305633	G	0	114	0	0	0.0318407
3034840	chr_1	G	A	0	200	0	0	0.0182753	A	1	172	0.00578035	0.000146335	0.0317837	A	4	138	0.028169	0.00772734	0.0705519	A	1	101	0.00980392	0.000248183	0.0534154
3034884	chr_1	G	T	0	228	0	0	0.0160491	T	0	174	0	0	0.0209773	T	0	155	0	0	0.0235183	T	0	107	0	0	0.033888
3034903	chr_1	A	G	0	209	0	0	0.0174953	G	0	161	0	0	0.0226518	G	0	154	0	0	0.0236691	G	0	112	0	0	0.0323999
3037491	chr_1	G	A	0	136	0	0	0.0267596	A	0	154	0	0	0.0236691	A	0	155	0	0	0.0235183	A	0	125	0	0	0.0290798
3037571	chr_1	C	A	0	103	0	0	0.0351806	A	0	69	0	0	0.0520581	A	0	115	0	0	0.0315682	A	0	65	0	0	0.0551716
3037603	chr_1	A	G	0	92	0	0	0.0393033	G	0	82	0	0	0.0439895	G	0	73	0	0	0.0492771	G	0	83	0	0	0.0434712
3037625	chr_1	T	C	0	74	0	0	0.0486276	C	0	77	0	0	0.0467781	C	0	65	0	0	0.0551716	C	0	68	0	0	0.052803
3037742	chr_1	G	T	0	71	0	0	0.0506294	T	0	57	0	0	0.0626675	T	0	67	0	0	0.0535697	T	0	48	0	0	0.0739728
3037744	chr_1	C	G	0	71	0	0	0.0506294	G	0	57	0	0	0.0626675	G	0	67	0	0	0.0535697	G	0	48	0	0	0.0739728
3037747	chr_1	T	C	0	71	0	0	0.0506294	C	0	57	0	0	0.0626675	C	0	67	0	0	0.0535697	C	0	48	0	0	0.0739728
3037807	chr_1	C	T	0	58	0	0	0.061621	T	0	34	0	0	0.102818	T	0	68	0	0	0.052803	T	0	42	0	0	0.0840839
3037833	chr_1	A	G	0	62	0	0	0.0577626	G	0	43	0	0	0.0822111	G	0	80	0	0	0.045064	G	0	40	0	0	0.0880973
3037879	chr_1	C	T	2	181	0.010929	0.0013263	0.0389196	T	0	168	0	0	0.0217183	T	0	189	0	0	0.0193286	T	0	134	0	0	0.0271535
3081479	chr_1	G	A	0	34	0	0	0.102818	A	0	29	0	0	0.119445	A	0	18	0	0	0.185302	A	0	33	0	0	0.105763
3081488	chr_1	G	A	0	32	0	0	0.108881	A	0	27	0	0	0.127703	A	0	15	0	0	0.218019	A	0	31	0	0	0.112189
3081531	chr_1	G	A	0	47	0	0	0.0754857	A	0	46	0	0	0.0770618	A	0	28	0	0	0.123436	A	0	31	0	0	0.112189
3081563	chr_1	G	A	0	36	0	0	0.0973938	A	0	38	0	0	0.0925128	A	0	38	0	0	0.0925128	A	0	22	0	0	0.154373
3081582	chr_1	T	G	0	30	0	0	0.115703	G	0	32	0	0	0.108881	G	0	28	0	0	0.123436	G	0	21	0	0	0.161098
3081707	chr_1	T	G	1	27	0.0357143	0.000903799	0.183478	G	0	21	0	0	0.161098	G	1	25	0.0384615	0.000973288	0.19637	G	1	27	0.0357143	0.000903799	0.183478
3081719	chr_1	G	A	1	25	0.0384615	0.000973288	0.19637	A	0	20	0	0	0.168433	A	1	20	0.047619	0.00120488	0.23816	A	0	26	0	0	0.132275
3081919	chr_1	T	A	1	18	0.0526316	0.00133163	0.260281	A	0	21	0	0	0.161098	A	0	16	0	0	0.205907	A	0	13	0	0	0.247053
3082018	chr_1	T	C	0	29	0	0	0.119445	C	0	19	0	0	0.176467	C	0	27	0	0	0.127703	C	0	20	0	0	0.168433
3082027	chr_1	A	G	0	33	0	0	0.105763	G	0	18	0	0	0.185302	G	0	27	0	0	0.127703	G	0	22	0	0	0.154373
3082034	chr_1	A	G	0	23	0	0	0.148185	G	0	18	0	0	0.185302	G	0	26	0	0	0.132275	G	0	20	0	0	0.168433
3082063	chr_1	G	T	0	29	0	0	0.119445	T	0	25	0	0	0.137185	T	0	34	0	0	0.102818	T	0	29	0	0	0.119445
3082075	chr_1	A	G	0	31	0	0	0.112189	G	0	26	0	0	0.132275	G	0	33	0	0	0.105763	G	0	33	0	0	0.105763
3082105	chr_1	G	A	0	29	0	0	0.119445	A	0	21	0	0	0.161098	A	0	27	0	0	0.127703	A	0	39	0	0	0.0902511
3082135	chr_1	C	T	0	33	0	0	0.105763	T	0	19	0	0	0.176467	T	0	22	0	0	0.154373	T	0	33	0	0	0.105763
3082383	chr_1	T	C	0	29	0	0	0.119445	C	1	37	0.0263158	0.000666036	0.138099	C	0	19	0	0	0.176467	C	0	29	0	0	0.119445
3082422	chr_1	C	T	1	19	0.05	0.00126509	0.248733	T	0	31	0	0	0.112189	T	0	32	0	0	0.108881	T	0	29	0	0	0.119445
3082485	chr_1	A	G	0	24	0	0	0.142474	G	0	25	0	0	0.137185	G	0	14	0	0	0.231636	G	0	23	0	0	0.148185
3082727	chr_1	G	A	0	26	0	0	0.132275	A	0	35	0	0	0.100032	A	0	19	0	0	0.176467	A	0	21	0	0	0.161098
3082742	chr_1	A	T	0	28	0	0	0.123436	T	0	39	0	0	0.0902511	T	0	17	0	0	0.195064	T	0	29	0	0	0.119445
3083084	chr_1	C	T	0	33	0	0	0.105763	T	0	36	0	0	0.0973938	T	0	21	0	0	0.161098	T	0	34	0	0	0.102818
3083168	chr_1	T	C	0	39	0	0	0.0902511	C	0	41	0	0	0.0860438	C	0	25	0	0	0.137185	C	0	29	0	0	0.119445
3083272	chr_1	C	G	1	30	0.0322581	0.00081637	0.167021	G	0	26	0	0	0.132275	G	1	20	0.047619	0.00120488	0.23816	G	0	24	0	0	0.142474
3154065	chr_1	T	C	0	108	0	0	0.0335795	C	0	101	0	0	0.0358646	C	0	152	0	0	0.0239768	C	0	138	0	0	0.0263769
3154236	chr_1	A	C	0	129	0	0	0.028191	C	0	95	0	0	0.0380861	C	0	144	0	0	0.0252919	C	0	122	0	0	0.0297842
3154500	chr_1	C	T	0	32	0	0	0.108881	T	0	12	0	0	0.264648	T	0	57	0	0	0.0626675	T	0	44	0	0	0.0804199
3154516	chr_1	G	A	0	34	0	0	0.102818	A	0	17	0	0	0.195064	A	0	57	0	0	0.0626675	A	0	53	0	0	0.0672345
3154562	chr_1	C	G	0	47	0	0	0.0754857	G	0	45	0	0	0.0787051	G	0	111	0	0	0.032687	G	0	78	0	0	0.0461924
3154576	chr_1	C	T	0	57	0	0	0.0626675	T	0	54	0	0	0.0660315	T	0	87	0	0	0.0415146	T	0	69	0	0	0.0520581
3154643	chr_1	T	C	0	44	0	0	0.0804199	C	0	25	0	0	0.137185	C	0	52	0	0	0.0684822	C	0	39	0	0	0.0902511
3154645	chr_1	G	T	0	44	0	0	0.0804199	T	0	25	0	0	0.137185	T	0	52	0	0	0.0684822	T	0	39	0	0	0.0902511
3154648	chr_1	T	C	0	44	0	0	0.0804199	C	0	25	0	0	0.137185	C	0	52	0	0	0.0684822	C	0	39	0	0	0.0902511
3154654	chr_1	A	C	0	44	0	0	0.0804199	C	0	25	0	0	0.137185	C	0	54	0	0	0.0660315	C	0	41	0	0	0.0860438
3154716	chr_1	T	C	0	42	0	0	0.0840839	C	0	45	0	0	0.0787051	C	0	52	0	0	0.0684822	C	0	58	0	0	0.061621
3154718	chr_1	A	G	0	42	0	0	0.0840839	G	0	45	0	0	0.0787051	G	0	53	0	0	0.0672345	G	0	58	0	0	0.061621
3160219	chr_1	A	G	0	38	0	0	0.0925128	G	0	31	0	0	0.112189	G	0	28	0	0	0.123436	G	0	25	0	0	0.137185
3160252	chr_1	G	A	2	70	0.0277778	0.0033819	0.0967673	A	2	57	0.0338983	0.00413193	0.117148	A	0	27	0	0	0.127703	A	0	64	0	0	0.0560091
3160276	chr_1	A	C	0	83	0	0	0.0434712	C	0	77	0	0	0.0467781	C	0	58	0	0	0.061621	C	0	77	0	0	0.0467781
3160315	chr_1	A	G	0	82	0	0	0.0439895	G	0	102	0	0	0.0355193	G	0	49	0	0	0.0725193	G	0	85	0	0	0.0424703
3160318	chr_1	A	G	0	82	0	0	0.0439895	G	0	102	0	0	0.0355193	G	0	48	0	0	0.0739728	G	0	85	0	0	0.0424703
3160348	chr_1	G	A	0	97	0	0	0.0373156	A	0	90	0	0	0.0401589	A	0	35	0	0	0.100032	A	0	92	0	0	0.0393033
3160453	chr_1	C	T	0	67	0	0	0.0535697	T	0	69	0	0	0.0520581	T	0	34	0	0	0.102818	T	0	108	0	0	0.0335795
3160459	chr_1	G	C	0	67	0	0	0.0535697	C	0	68	0	0	0.052803	C	0	32	0	0	0.108881	C	0	107	0	0	0.033888
3160513	chr_1	G	A	0	105	0	0	0.0345222	A	0	50	0	0	0.0711217	A	0	44	0	0	0.0804199	A	0	85	0	0	0.0424703
3160558	chr_1	G	T	0	87	0	0	0.0415146	T	0	66	0	0	0.0543588	T	0	48	0	0	0.0739728	T	0	83	0	0	0.0434712
3160978	chr_1	G	A	0	55	0	0	0.0648708	A	0	72	0	0	0.0499441	A	0	19	0	0	0.176467	A	0	65	0	0	0.0551716
3161167	chr_1	G	A	0	36	0	0	0.0973938	A	0	25	0	0	0.137185	A	0	16	0	0	0.205907	A	0	36	0	0	0.0973938
3161173	chr_1	A	G	0	36	0	0	0.0973938	G	0	23	0	0	0.148185	G	0	15	0	0	0.218019	G	0	36	0	0	0.0973938
3161185	chr_1	T	C	0	33	0	0	0.105763	C	0	22	0	0	0.154373	C	0	15	0	0	0.218019	C	0	30	0	0	0.115703
3161437	chr_1	A	G	0	30	0	0	0.115703	G	0	32	0	0	0.108881	G	0	13	0	0	0.247053	G	0	38	0	0	0.0925128
3161440	chr_1	A	G	0	30	0	0	0.115703	G	0	32	0	0	0.108881	G	0	13	0	0	0.247053	G	0	38	0	0	0.0925128
3161479	chr_1	G	A	0	23	0	0	0.148185	A	0	21	0	0	0.161098	A	0	32	0	0	0.108881	A	0	33	0	0	0.105763
3161482	chr_1	T	C	0	24	0	0	0.142474	C	0	22	0	0	0.154373	C	0	33	0	0	0.105763	C	0	33	0	0	0.105763
3161491	chr_1	G	C	0	24	0	0	0.142474	C	0	21	0	0	0.161098	C	0	33	0	0	0.105763	C	0	35	0	0	0.100032
3161497	chr_1	A	C	0	24	0	0	0.142474	C	0	22	0	0	0.154373	C	0	33	0	0	0.105763	C	0	36	0	0	0.0973938
3161578	chr_1	A	G	0	33	0	0	0.105763	G	0	44	0	0	0.0804199	G	0	13	0	0	0.247053	G	0	73	0	0	0.0492771
3161602	chr_1	G	A	0	40	0	0	0.0880973	A	0	62	0	0	0.0577626	A	0	12	0	0	0.264648	A	0	80	0	0	0.045064
3169404	chr_1	C	A	0	20	0	0	0.168433	A	0	33	0	0	0.105763	A	0	24	0	0	0.142474	A	0	17	0	0	0.195064
3169548	chr_1	C	T	0	23	0	0	0.148185	T	0	25	0	0	0.137185	T	0	28	0	0	0.123436	T	0	32	0	0	0.108881
3169560	chr_1	C	T	0	26	0	0	0.132275	T	0	34	0	0	0.102818	T	0	36	0	0	0.0973938	T	0	32	0	0	0.108881
3169581	chr_1	G	A	0	30	0	0	0.115703	A	0	38	0	0	0.0925128	A	0	49	0	0	0.0725193	A	0	24	0	0	0.142474
3169600	chr_1	G	A	0	27	0	0	0.127703	A	0	49	0	0	0.0725193	A	0	33	0	0	0.105763	A	0	17	0	0	0.195064
3169603	chr_1	A	T	0	27	0	0	0.127703	T	0	49	0	0	0.0725193	T	0	34	0	0	0.102818	T	0	17	0	0	0.195064
3169623	chr_1	T	C	0	41	0	0	0.0860438	C	0	63	0	0	0.0568724	C	0	50	0	0	0.0711217	C	0	28	0	0	0.123436
3169824	chr_1	G	C	0	56	0	0	0.0637501	C	0	46	0	0	0.0770618	C	2	62	0.03125	0.00380718	0.108371	C	0	36	0	0	0.0973938
3169884	chr_1	G	A	0	35	0	0	0.100032	A	1	32	0.030303	0.000766912	0.157594	A	2	23	0.08	0.00983959	0.260306	A	0	37	0	0	0.0948906
3169917	chr_1	C	T	0	55	0	0	0.0648708	T	0	36	0	0	0.0973938	T	0	45	0	0	0.0787051	T	0	43	0	0	0.0822111
3171340	chr_1	T	C	0	20	0	0	0.168433	C	0	19	0	0	0.176467	C	0	31	0	0	0.112189	C	1	34	0.0285714	0.000723104	0.149172
3172556	chr_1	G	A	0	51	0	0	0.069777	A	0	54	0	0	0.0660315	A	0	41	0	0	0.0860438	A	0	80	0	0	0.045064
3173665	chr_1	G	T	0	44	0	0	0.0804199	T	0	34	0	0	0.102818	T	0	32	0	0	0.108881	T	0	32	0	0	0.108881
3175306	chr_1	A	G	0	11	0	0	0.284914	G	0	15	0	0	0.218019	G	0	13	0	0	0.247053	G	0	20	0	0	0.168433
3180851	chr_1	G	A	0	150	0	0	0.0242926	A	0	152	0	0	0.0239768	A	0	142	0	0	0.0256435	A	0	59	0	0	0.0606089
3233954	chr_1	A	G	0	15	0	0	0.218019	G	0	12	0	0	0.264648	G	0	18	0	0	0.185302	G	0	17	0	0	0.195064
3334937	chr_1	C	T	0	12	0	0	0.264648	T	0	18	0	0	0.185302	T	0	14	0	0	0.231636	T	0	18	0	0	0.185302
3335183	chr_1	G	T	0	17	0	0	0.195064	T	0	11	0	0	0.284914	T	0	21	0	0	0.161098	T	0	20	0	0	0.168433
3336834	chr_1	A	G	0	440	0	0	0.00834877	G	0	382	0	0	0.00961028	G	1	868	0.00115075	2.91e-05	0.00639472	G	0	719	0	0	0.00511743
3337727	chr_1	G	C	1	62	0.015873	0.000401789	0.0852957	C	0	49	0	0	0.0725193	C	0	33	0	0	0.105763	C	0	63	0	0	0.0568724
3338230	chr_1	T	C	0	28	0	0	0.123436	C	0	52	0	0	0.0684822	C	0	39	0	0	0.0902511	C	0	73	0	0	0.0492771
3338306	chr_1	G	T	0	31	0	0	0.112189	T	1	23	0.0416667	0.00105435	0.211202	T	0	24	0	0	0.142474	T	0	50	0	0	0.0711217
3339224	chr_1	G	A	1	63	0.015625	0.000395513	0.0840103	A	0	44	0	0	0.0804199	A	0	37	0	0	0.0948906	A	0	37	0	0	0.0948906
3379731	chr_1	G	C	0	90	0	0	0.0401589	C	0	82	0	0	0.0439895	C	0	29	0	0	0.119445	C	0	42	0	0	0.0840839
3380536	chr_1	C	T	0	118	0	0	0.0307781	T	0	106	0	0	0.0342022	T	2	51	0.0377358	0.00460311	0.129758	T	1	90	0.010989	0.000278179	0.0597108
3380662	chr_1	A	G	0	88	0	0	0.0410526	G	0	87	0	0	0.0415146	G	0	30	0	0	0.115703	G	0	81	0	0	0.0445203
3380683	chr_1	T	C	0	81	0	0	0.0445203	C	0	63	0	0	0.0568724	C	0	28	0	0	0.123436	C	0	74	0	0	0.0486276
3380785	chr_1	A	G	0	96	0	0	0.0376969	G	2	111	0.0176991	0.00215068	0.0624742	G	0	45	0	0	0.0787051	G	0	54	0	0	0.0660315
3380794	chr_1	A	G	0	90	0	0	0.0401589	G	2	97	0.020202	0.00245599	0.0710761	G	0	54	0	0	0.0660315	G	0	51	0	0	0.069777
3380935	chr_1	G	A	0	96	0	0	0.0376969	A	1	86	0.0114943	0.000290967	0.0623843	A	0	46	0	0	0.0770618	A	0	42	0	0	0.0840839
3381067	chr_1	A	G	0	78	0	0	0.0461924	G	0	80	0	0	0.045064	G	0	68	0	0	0.052803	G	0	46	0	0	0.0770618
3401032	chr_1	GA	G	80	251	0.241692	0.196555	0.291518	G	73	413	0.150206	0.119622	0.185118	G	42	111	0.27451	0.205548	0.352425	G	65	204	0.241636	0.191722	0.29734
3401346	chr_1	A	G	1	543	0.00183823	4.65e-05	0.0101991	G	0	608	0	0	0.00604887	G	1	242	0.00411523	0.000104183	0.022714	G	0	477	0	0	0.00770367
3401388	chr_1	A	G	0	480	0	0	0.00765571	G	0	514	0	0	0.00715112	G	0	168	0	0	0.0217183	G	0	407	0	0	0.00902263
3433976	chr_1	G	A	0	94	0	0	0.0384834	A	0	84	0	0	0.0429649	A	0	60	0	0	0.0596295	A	0	28	0	0	0.123436
3434135	chr_1	T	C	1	137	0.00724638	0.000183446	0.0397118	C	0	93	0	0	0.038889	C	0	39	0	0	0.0902511	C	0	50	0	0	0.0711217
3435560	chr_1	C	T	0	179	0	0	0.0203974	T	0	196	0	0	0.0186448	T	2	105	0.0186916	0.00227171	0.0658919	T	0	81	0	0	0.0445203
3543388	chr_1	A	T	7	1890	0.00369004	0.00148483	0.00758802	T	1	2037	0.000490677	1.24e-05	0.00273081	T	7	1336	0.00521221	0.00209807	0.0107095	T	4	1501	0.00265781	0.000724623	0.00679094
3543487	chr_1	G	T	3	659	0.00453172	0.000935527	0.013186	T	2	715	0.0027894	0.000337988	0.0100396	T	2	433	0.0045977	0.000557289	0.016509	T	0	304	0	0	0.0120611
3543491	chr_1	G	C	3	659	0.00453172	0.000935527	0.013186	C	3	715	0.00417827	0.000862491	0.0121617	C	2	433	0.0045977	0.000557289	0.016509	C	0	304	0	0	0.0120611
3548571	chr_1	G	A	0	32	0	0	0.108881	A	0	51	0	0	0.069777	A	0	27	0	0	0.127703	A	0	16	0	0	0.205907
3548577	chr_1	G	A	0	32	0	0	0.108881	A	0	51	0	0	0.069777	A	0	19	0	0	0.176467	A	0	20	0	0	0.168433
3549257	chr_1	G	A	0	29	0	0	0.119445	A	0	25	0	0	0.137185	A	0	14	0	0	0.231636	A	0	24	0	0	0.142474
3568196	chr_1	C	G	0	49	0	0	0.0725193	G	0	69	0	0	0.0520581	G	0	54	0	0	0.0660315	G	0	35	0	0	0.100032
3568202	chr_1	A	C	0	45	0	0	0.0787051	C	0	68	0	0	0.052803	C	0	54	0	0	0.0660315	C	0	34	0	0	0.102818
3568205	chr_1	G	C	0	45	0	0	0.0787051	C	0	68	0	0	0.052803	C	0	53	0	0	0.0672345	C	0	34	0	0	0.102818
3568280	chr_1	T	C	0	63	0	0	0.0568724	C	0	59	0	0	0.0606089	C	0	63	0	0	0.0568724	C	2	48	0.04	0.00488143	0.137138
3568284	chr_1	A	C	0	63	0	0	0.0568724	C	0	59	0	0	0.0606089	C	0	63	0	0	0.0568724	C	0	47	0	0	0.0754857
3568289	chr_1	A	G	0	62	0	0	0.0577626	G	0	59	0	0	0.0606089	G	0	63	0	0	0.0568724	G	0	47	0	0	0.0754857
3568388	chr_1	C	T	0	121	0	0	0.0300266	T	0	117	0	0	0.031037	T	0	86	0	0	0.041987	T	0	77	0	0	0.0467781
3568394	chr_1	G	A	0	123	0	0	0.0295456	A	0	117	0	0	0.031037	A	0	89	0	0	0.0406009	A	0	83	0	0	0.0434712
3568412	chr_1	C	T	0	113	0	0	0.0321179	T	0	114	0	0	0.0318407	T	0	85	0	0	0.0424703	T	0	79	0	0	0.0456213
3568418	chr_1	G	A	0	91	0	0	0.0397265	A	0	97	0	0	0.0373156	A	0	75	0	0	0.0479951	A	0	70	0	0	0.0513338
3568433	chr_1	G	A	0	120	0	0	0.030273	A	0	100	0	0	0.0362167	A	0	114	0	0	0.0318407	A	0	101	0	0	0.0358646
3568473	chr_1	T	C	0	131	0	0	0.0277666	C	0	121	0	0	0.0300266	C	0	110	0	0	0.0329792	C	0	99	0	0	0.0365757
3568481	chr_1	G	A	0	126	0	0	0.0288524	A	0	115	0	0	0.0315682	A	0	72	0	0	0.0499441	A	0	84	0	0	0.0429649
3568505	chr_1	C	T	0	118	0	0	0.0307781	T	0	115	0	0	0.0315682	T	0	81	0	0	0.0445203	T	0	70	0	0	0.0513338
3568508	chr_1	T	C	0	118	0	0	0.0307781	C	0	115	0	0	0.0315682	C	0	81	0	0	0.0445203	C	0	70	0	0	0.0513338
3568561	chr_1	T	C	2	175	0.0112994	0.00137136	0.0402194	C	1	138	0.00719425	0.000182126	0.0394308	C	0	138	0	0	0.0263769	C	0	87	0	0	0.0415146
3568592	chr_1	A	G	0	145	0	0	0.0251197	G	0	109	0	0	0.0332767	G	0	139	0	0	0.0261896	G	0	95	0	0	0.0380861
3568613	chr_1	G	A	0	93	0	0	0.038889	A	0	78	0	0	0.0461924	A	0	81	0	0	0.0445203	A	0	67	0	0	0.0535697
3568637	chr_1	T	G	0	85	0	0	0.0424703	G	0	90	0	0	0.0401589	G	0	67	0	0	0.0535697	G	0	64	0	0	0.0560091
3568688	chr_1	T	A	0	122	0	0	0.0297842	A	0	126	0	0	0.0288524	A	0	87	0	0	0.0415146	A	0	77	0	0	0.0467781
3629735	chr_1	C	T	0	105	0	0	0.0345222	T	0	99	0	0	0.0365757	T	0	33	0	0	0.105763	T	0	61	0	0	0.0586812
3630006	chr_1	A	G	0	74	0	0	0.0486276	G	0	62	0	0	0.0577626	G	0	29	0	0	0.119445	G	0	50	0	0	0.0711217
3630012	chr_1	A	G	0	74	0	0	0.0486276	G	0	63	0	0	0.0568724	G	0	29	0	0	0.119445	G	0	50	0	0	0.0711217
3630059	chr_1	A	G	0	83	0	0	0.0434712	G	0	79	0	0	0.0456213	G	0	49	0	0	0.0725193	G	0	58	0	0	0.061621
3630141	chr_1	G	A	0	88	0	0	0.0410526	A	0	86	0	0	0.041987	A	0	31	0	0	0.112189	A	0	49	0	0	0.0725193
3630168	chr_1	C	T	0	78	0	0	0.0461924	T	0	96	0	0	0.0376969	T	0	49	0	0	0.0725193	T	0	53	0	0	0.0672345
3630189	chr_1	T	C	0	56	0	0	0.0637501	C	0	71	0	0	0.0506294	C	0	38	0	0	0.0925128	C	0	42	0	0	0.0840839
3700507	chr_1	A	C	1	252	0.00395257	0.000100065	0.0218244	C	0	215	0	0	0.0170112	C	0	159	0	0	0.0229334	C	0	148	0	0	0.0246168
3700523	chr_1	G	C	0	181	0	0	0.0201743	C	0	124	0	0	0.0293109	C	0	132	0	0	0.0275592	C	0	107	0	0	0.033888
3700595	chr_1	T	C	0	262	0	0	0.013981	C	0	270	0	0	0.0135696	C	0	179	0	0	0.0203974	C	0	170	0	0	0.0214656
3700630	chr_1	A	T	0	224	0	0	0.0163334	T	0	183	0	0	0.019956	T	0	152	0	0	0.0239768	T	0	112	0	0	0.0323999
3700868	chr_1	G	A	0	219	0	0	0.0167031	A	0	222	0	0	0.0164793	A	1	138	0.00719425	0.000182126	0.0394308	A	0	129	0	0	0.028191
3700881	chr_1	A	T	2	244	0.00813008	0.000986112	0.0290584	T	0	228	0	0	0.0160491	T	0	175	0	0	0.0208587	T	0	148	0	0	0.0246168
3702076	chr_1	C	T	2	248	0.008	0.00097031	0.0285983	T	1	195	0.00510204	0.000129164	0.0280974	T	0	189	0	0	0.0193286	T	0	167	0	0	0.0218469
3702244	chr_1	T	G	0	22	0	0	0.154373	G	0	22	0	0	0.154373	G	0	25	0	0	0.137185	G	0	23	0	0	0.148185
3702311	chr_1	G	C	0	170	0	0	0.0214656	C	0	152	0	0	0.0239768	C	0	88	0	0	0.0410526	C	0	102	0	0	0.0355193
3702662	chr_1	A	G	1	127	0.0078125	0.000197776	0.042759	G	2	120	0.0163934	0.00199153	0.0579642	G	0	51	0	0	0.069777	G	0	83	0	0	0.0434712
3702673	chr_1	G	A	2	111	0.0176991	0.00215068	0.0624742	A	0	112	0	0	0.0323999	A	0	45	0	0	0.0787051	A	0	73	0	0	0.0492771
3702796	chr_1	C	G	0	126	0	0	0.0288524	G	0	116	0	0	0.0313004	G	1	75	0.0131579	0.000333074	0.0711437	G	0	52	0	0	0.0684822
3702802	chr_1	G	A	0	131	0	0	0.0277666	A	0	121	0	0	0.0300266	A	1	82	0.0120482	0.000304987	0.0653084	A	0	53	0	0	0.0672345
3721801	chr_1	C	T	0	33	0	0	0.105763	T	0	48	0	0	0.0739728	T	0	26	0	0	0.132275	T	0	30	0	0	0.115703
3722305	chr_1	G	A	0	56	0	0	0.0637501	A	0	53	0	0	0.0672345	A	0	40	0	0	0.0880973	A	0	29	0	0	0.119445
3722361	chr_1	T	C	0	26	0	0	0.132275	C	1	43	0.0227273	0.000575239	0.120242	C	0	42	0	0	0.0840839	C	0	26	0	0	0.132275
3722492	chr_1	G	A	0	57	0	0	0.0626675	A	0	57	0	0	0.0626675	A	0	21	0	0	0.161098	A	0	32	0	0	0.108881
3722508	chr_1	T	C	0	52	0	0	0.0684822	C	0	73	0	0	0.0492771	C	0	36	0	0	0.0973938	C	0	33	0	0	0.105763
3722669	chr_1	T	G	0	65	0	0	0.0551716	G	0	46	0	0	0.0770618	G	0	31	0	0	0.112189	G	0	36	0	0	0.0973938
3722690	chr_1	T	C	0	55	0	0	0.0648708	C	0	53	0	0	0.0672345	C	0	28	0	0	0.123436	C	0	40	0	0	0.0880973
3722913	chr_1	A	G	0	81	0	0	0.0445203	G	0	63	0	0	0.0568724	G	0	66	0	0	0.0543588	G	0	41	0	0	0.0860438
3723110	chr_1	C	T	0	120	0	0	0.030273	T	0	92	0	0	0.0393033	T	0	99	0	0	0.0365757	T	0	43	0	0	0.0822111
3723242	chr_1	T	G	0	91	0	0	0.0397265	G	0	77	0	0	0.0467781	G	0	64	0	0	0.0560091	G	0	50	0	0	0.0711217
3723243	chr_1	A	G	2	89	0.021978	0.00267281	0.0771454	G	0	77	0	0	0.0467781	G	0	64	0	0	0.0560091	G	2	48	0.04	0.00488143	0.137138
3799546	chr_1	G	A	0	13	0	0	0.247053	A	0	18	0	0	0.185302	A	0	21	0	0	0.161098	A	0	31	0	0	0.112189
3801093	chr_1	C	T	0	13	0	0	0.247053	T	0	17	0	0	0.195064	T	0	13	0	0	0.247053	T	0	37	0	0	0.0948906
3801096	chr_1	A	C	0	13	0	0	0.247053	C	0	17	0	0	0.195064	C	0	13	0	0	0.247053	C	0	37	0	0	0.0948906
3801133	chr_1	G	T	0	25	0	0	0.137185	T	0	20	0	0	0.168433	T	0	12	0	0	0.264648	T	0	54	0	0	0.0660315
3801262	chr_1	A	G	0	15	0	0	0.218019	G	0	31	0	0	0.112189	G	0	16	0	0	0.205907	G	0	32	0	0	0.108881
3801324	chr_1	C	A	0	26	0	0	0.132275	A	0	34	0	0	0.102818	A	0	19	0	0	0.176467	A	0	39	0	0	0.0902511
3802473	chr_1	T	C	0	43	0	0	0.0822111	C	0	42	0	0	0.0840839	C	0	15	0	0	0.218019	C	0	31	0	0	0.112189
3818140	chr_1	A	T	0	346	0	0	0.0106049	T	0	335	0	0	0.0109512	T	0	367	0	0	0.0100011	T	0	324	0	0	0.0113209
3934762	chr_1	G	T	0	275	0	0	0.0133245	T	0	306	0	0	0.0119828	T	0	193	0	0	0.0189319	T	0	130	0	0	0.0279772
3956429	chr_1	G	A	0	18	0	0	0.185302	A	0	34	0	0	0.102818	A	0	45	0	0	0.0787051	A	0	23	0	0	0.148185
3956438	chr_1	A	G	0	16	0	0	0.205907	G	0	33	0	0	0.105763	G	0	48	0	0	0.0739728	G	0	27	0	0	0.127703
3956501	chr_1	T	C	1	37	0.0263158	0.000666036	0.138099	C	0	24	0	0	0.142474	C	0	32	0	0	0.108881	C	0	21	0	0	0.161098
3956680	chr_1	C	T	0	36	0	0	0.0973938	T	0	32	0	0	0.108881	T	0	18	0	0	0.185302	T	0	17	0	0	0.195064
3956714	chr_1	A	G	0	33	0	0	0.105763	G	0	45	0	0	0.0787051	G	1	16	0.0588235	0.00148817	0.286889	G	0	26	0	0	0.132275
3956768	chr_1	C	T	0	31	0	0	0.112189	T	0	26	0	0	0.132275	T	1	20	0.047619	0.00120488	0.23816	T	0	17	0	0	0.195064
3956777	chr_1	T	C	0	27	0	0	0.127703	C	0	23	0	0	0.148185	C	1	17	0.0555556	0.00140556	0.272944	C	0	15	0	0	0.218019
3956790	chr_1	A	T	0	23	0	0	0.148185	T	0	21	0	0	0.161098	T	0	33	0	0	0.105763	T	0	18	0	0	0.185302
3956798	chr_1	A	T	0	26	0	0	0.132275	T	0	28	0	0	0.123436	T	1	38	0.025641	0.000648964	0.134764	T	0	20	0	0	0.168433
3957053	chr_1	A	G	0	34	0	0	0.102818	G	0	22	0	0	0.154373	G	0	19	0	0	0.176467	G	0	45	0	0	0.0787051
3957767	chr_1	G	A	0	29	0	0	0.119445	A	0	27	0	0	0.127703	A	0	20	0	0	0.168433	A	0	30	0	0	0.115703
3988363	chr_1	C	G	0	146	0	0	0.0249498	G	0	147	0	0	0.0247822	G	0	47	0	0	0.0754857	G	0	67	0	0	0.0535697
3988801	chr_1	C	T	0	61	0	0	0.0586812	T	0	53	0	0	0.0672345	T	0	42	0	0	0.0840839	T	0	30	0	0	0.115703
3988803	chr_1	T	C	0	61	0	0	0.0586812	C	0	53	0	0	0.0672345	C	0	42	0	0	0.0840839	C	0	30	0	0	0.115703
3988807	chr_1	A	G	0	61	0	0	0.0586812	G	0	53	0	0	0.0672345	G	0	42	0	0	0.0840839	G	0	30	0	0	0.115703
3989089	chr_1	T	G	0	27	0	0	0.127703	G	0	53	0	0	0.0672345	G	0	28	0	0	0.123436	G	0	28	0	0	0.123436
3989113	chr_1	T	A	0	31	0	0	0.112189	A	0	56	0	0	0.0637501	A	0	23	0	0	0.148185	A	0	21	0	0	0.161098
3993419	chr_1	A	G	2	587	0.00339559	0.000411486	0.0122117	G	0	573	0	0	0.00641716	G	0	233	0	0	0.0157074	G	0	326	0	0	0.0112518
3993449	chr_1	G	A	0	604	0	0	0.0060888	A	1	654	0.00152672	3.87e-05	0.0084767	A	0	259	0	0	0.0141418	A	0	339	0	0	0.0108227
3993734	chr_1	A	G	1	529	0.00188679	4.78e-05	0.0104673	G	0	531	0	0	0.00692297	G	1	169	0.00588235	0.000148917	0.0323371	G	0	294	0	0	0.0124688
3993746	chr_1	A	G	0	527	0	0	0.00697533	G	0	539	0	0	0.00682057	G	1	161	0.00617284	0.000156271	0.0339115	G	0	292	0	0	0.0125537
3993803	chr_1	A	T	0	447	0	0	0.00821857	T	0	447	0	0	0.00821857	T	0	113	0	0	0.0321179	T	3	194	0.0152284	0.00315154	0.0438566
3993842	chr_1	G	A	0	399	0	0	0.00920271	A	0	333	0	0	0.0110166	A	0	115	0	0	0.0315682	A	0	164	0	0	0.0222421
3993920	chr_1	G	A	0	427	0	0	0.00860185	A	0	530	0	0	0.00693598	A	0	151	0	0	0.0241337	A	0	288	0	0	0.0127269
3993998	chr_1	A	G	0	379	0	0	0.00968598	G	0	403	0	0	0.00911178	G	0	133	0	0	0.0273548	G	0	193	0	0	0.0189319
3994220	chr_1	T	A	0	408	0	0	0.00900062	A	0	433	0	0	0.00848317	A	0	140	0	0	0.026005	A	0	211	0	0	0.0173309
3994301	chr_1	C	T	0	422	0	0	0.00870332	T	0	455	0	0	0.00807465	T	0	162	0	0	0.0225136	T	0	200	0	0	0.0182753
3994427	chr_1	A	G	0	533	0	0	0.00689708	G	1	604	0.00165289	4.18e-05	0.00917461	G	0	255	0	0	0.0143621	G	0	258	0	0	0.0141963
3994487	chr_1	T	A	0	413	0	0	0.00889214	A	1	484	0.00206186	5.22e-05	0.0114339	A	0	163	0	0	0.022377	A	0	247	0	0	0.0148238
3995266	chr_1	G	A	0	161	0	0	0.0226518	A	0	168	0	0	0.0217183	A	0	58	0	0	0.061621	A	0	121	0	0	0.0300266
3995267	chr_1	C	T	0	161	0	0	0.0226518	T	0	168	0	0	0.0217183	T	0	58	0	0	0.061621	T	0	121	0	0	0.0300266
3995288	chr_1	T	C	0	188	0	0	0.0194304	C	1	209	0.00476191	0.000120554	0.0262446	C	0	79	0	0	0.0456213	C	0	158	0	0	0.0230769
3995372	chr_1	G	A	0	109	0	0	0.0332767	A	0	129	0	0	0.028191	A	0	68	0	0	0.052803	A	0	120	0	0	0.030273
3995444	chr_1	G	T	0	155	0	0	0.0235183	T	0	135	0	0	0.0269551	T	0	82	0	0	0.0439895	T	0	114	0	0	0.0318407
3995461	chr_1	T	A	0	133	0	0	0.0273548	A	0	127	0	0	0.0286285	A	0	67	0	0	0.0535697	A	0	110	0	0	0.0329792
3995463	chr_1	T	C	0	133	0	0	0.0273548	C	0	127	0	0	0.0286285	C	0	67	0	0	0.0535697	C	1	110	0.00900901	0.000228062	0.0491734
3995570	chr_1	T	G	0	54	0	0	0.0660315	G	0	53	0	0	0.0672345	G	0	23	0	0	0.148185	G	0	44	0	0	0.0804199
3995571	chr_1	G	A	0	54	0	0	0.0660315	A	0	53	0	0	0.0672345	A	0	23	0	0	0.148185	A	0	44	0	0	0.0804199
3995572	chr_1	T	A	0	54	0	0	0.0660315	A	0	53	0	0	0.0672345	A	0	23	0	0	0.148185	A	0	44	0	0	0.0804199
4014664	chr_1	T	G	0	31	0	0	0.112189	G	0	43	0	0	0.0822111	G	0	35	0	0	0.100032	G	0	31	0	0	0.112189
4017927	chr_1	C	T	0	141	0	0	0.025823	T	0	132	0	0	0.0275592	T	0	214	0	0	0.01709	T	2	193	0.0102564	0.00124452	0.0365566
4057325	chr_1	C	T	0	46	0	0	0.0770618	T	0	55	0	0	0.0648708	T	0	34	0	0	0.102818	T	0	28	0	0	0.123436
4073925	chr_1	A	G	1	153	0.00649351	0.000164388	0.035647	G	0	239	0	0	0.0153161	G	2	143	0.0137931	0.0016748	0.0489358	G	0	127	0	0	0.0286285
4074264	chr_1	C	T	1	155	0.00641026	0.00016228	0.0351967	T	0	151	0	0	0.0241337	T	2	113	0.0173913	0.00211315	0.0614123	T	0	70	0	0	0.0513338
4074299	chr_1	C	G	0	130	0	0	0.0279772	G	0	116	0	0	0.0313004	G	0	84	0	0	0.0429649	G	0	66	0	0	0.0543588
[truncated: 5,082 more rows]

## Sheet: #4 Lineage_1123
Lineage_1123: Evolved Lineage under Stable temperature 23℃
			Replicate 1 at 17℃						Replicate 2 at 17℃						Replicate 1 at 23℃						Replicate 2 at 23℃
position	Chromosome	reference_allele	alternative_allele	reads_ref	reads_alt	frequency_ref	freq_CI_lower	freq_CI_higher	alternative_allele	reads_ref	reads_alt	frequency_ref	freq_CI_lower	freq_CI_higher	alternative_allele	reads_ref	reads_alt	frequency_ref	freq_CI_lower	freq_CI_higher	alternative_allele	reads_ref	reads_alt	frequency_ref	freq_CI_lower	freq_CI_higher
38066	chr_2	C	T	1	274	0.00363636	9.21e-05	0.0200929	T	0	208	0	0	0.0175787	T	0	676	0	0	0.00544206	T	0	234	0	0	0.0156408
187300	chr_2	G	A	0	58	0	0	0.061621	A	0	62	0	0	0.0577626	A	0	35	0	0	0.100032	A	0	30	0	0	0.115703
187312	chr_2	C	T	0	57	0	0	0.0626675	T	0	63	0	0	0.0568724	T	0	53	0	0	0.0672345	T	0	22	0	0	0.154373
187365	chr_2	T	C	0	63	0	0	0.0568724	C	0	80	0	0	0.045064	C	0	71	0	0	0.0506294	C	0	30	0	0	0.115703
187416	chr_2	T	C	0	88	0	0	0.0410526	C	0	82	0	0	0.0439895	C	0	68	0	0	0.052803	C	0	21	0	0	0.161098
187444	chr_2	G	A	0	73	0	0	0.0492771	A	0	93	0	0	0.038889	A	0	68	0	0	0.052803	A	0	28	0	0	0.123436
187477	chr_2	C	G	0	66	0	0	0.0543588	G	0	75	0	0	0.0479951	G	0	61	0	0	0.0586812	G	0	30	0	0	0.115703
287982	chr_2	A	G	0	22	0	0	0.154373	G	0	17	0	0	0.195064	G	0	15	0	0	0.218019	G	0	17	0	0	0.195064
287988	chr_2	A	G	0	22	0	0	0.154373	G	0	17	0	0	0.195064	G	0	15	0	0	0.218019	G	0	18	0	0	0.185302
288028	chr_2	G	A	0	16	0	0	0.205907	A	0	12	0	0	0.264648	A	0	15	0	0	0.218019	A	0	18	0	0	0.185302
288029	chr_2	T	C	0	16	0	0	0.205907	C	0	12	0	0	0.264648	C	0	15	0	0	0.218019	C	0	18	0	0	0.185302
288202	chr_2	T	C	0	13	0	0	0.247053	C	0	18	0	0	0.185302	C	0	16	0	0	0.205907	C	0	17	0	0	0.195064
288203	chr_2	C	T	0	13	0	0	0.247053	T	0	18	0	0	0.185302	T	0	16	0	0	0.205907	T	0	17	0	0	0.195064
288216	chr_2	T	C	0	19	0	0	0.176467	C	0	27	0	0	0.127703	C	0	23	0	0	0.148185	C	0	21	0	0	0.161098
316166	chr_2	G	C	0	27	0	0	0.127703	C	0	25	0	0	0.137185	C	0	13	0	0	0.247053	C	0	14	0	0	0.231636
316263	chr_2	G	A	0	48	0	0	0.0739728	A	0	58	0	0	0.061621	A	0	25	0	0	0.137185	A	0	26	0	0	0.132275
316271	chr_2	T	C	0	53	0	0	0.0672345	C	0	59	0	0	0.0606089	C	0	28	0	0	0.123436	C	0	29	0	0	0.119445
316385	chr_2	T	G	0	44	0	0	0.0804199	G	0	66	0	0	0.0543588	G	0	27	0	0	0.127703	G	0	23	0	0	0.148185
316409	chr_2	G	A	0	29	0	0	0.119445	A	0	67	0	0	0.0535697	A	0	26	0	0	0.132275	A	0	32	0	0	0.108881
316538	chr_2	C	T	0	48	0	0	0.0739728	T	0	67	0	0	0.0535697	T	0	32	0	0	0.108881	T	0	37	0	0	0.0948906
316565	chr_2	A	G	0	46	0	0	0.0770618	G	0	48	0	0	0.0739728	G	0	27	0	0	0.127703	G	0	42	0	0	0.0840839
316616	chr_2	C	T	0	21	0	0	0.161098	T	0	78	0	0	0.0461924	T	1	34	0.0285714	0.000723104	0.149172	T	0	27	0	0	0.127703
316643	chr_2	A	T	0	22	0	0	0.154373	T	0	93	0	0	0.038889	T	1	28	0.0344828	0.000872647	0.177644	T	0	31	0	0	0.112189
317098	chr_2	C	T	0	84	0	0	0.0429649	T	0	108	0	0	0.0335795	T	0	34	0	0	0.102818	T	0	25	0	0	0.137185
334527	chr_2	A	G	0	37	0	0	0.0948906	G	0	39	0	0	0.0902511	G	0	66	0	0	0.0543588	G	0	29	0	0	0.119445
334575	chr_2	A	C	0	41	0	0	0.0860438	C	0	44	0	0	0.0804199	C	0	63	0	0	0.0568724	C	0	28	0	0	0.123436
334583	chr_2	G	A	0	36	0	0	0.0973938	A	0	40	0	0	0.0880973	A	0	51	0	0	0.069777	A	0	26	0	0	0.132275
334691	chr_2	G	A	0	19	0	0	0.176467	A	0	18	0	0	0.185302	A	0	24	0	0	0.142474	A	0	17	0	0	0.195064
334706	chr_2	A	G	0	27	0	0	0.127703	G	0	22	0	0	0.154373	G	0	46	0	0	0.0770618	G	0	22	0	0	0.154373
334721	chr_2	T	C	0	28	0	0	0.123436	C	0	27	0	0	0.127703	C	0	56	0	0	0.0637501	C	0	31	0	0	0.112189
402119	chr_2	T	C	0	30	0	0	0.115703	C	0	45	0	0	0.0787051	C	0	85	0	0	0.0424703	C	0	81	0	0	0.0445203
419950	chr_2	A	G	0	180	0	0	0.0202852	G	0	308	0	0	0.0119054	G	0	127	0	0	0.0286285	G	0	56	0	0	0.0637501
419960	chr_2	A	G	0	211	0	0	0.0173309	G	0	341	0	0	0.0107595	G	0	134	0	0	0.0271535	G	0	76	0	0	0.0473788
419987	chr_2	C	T	0	171	0	0	0.0213414	T	0	285	0	0	0.01286	T	0	99	0	0	0.0365757	T	0	56	0	0	0.0637501
478690	chr_2	C	T	0	14	0	0	0.231636	T	0	14	0	0	0.231636	T	0	16	0	0	0.205907	T	0	13	0	0	0.247053
479909	chr_2	C	CA	0	14	0	0	0.231636	CA	0	24	0	0	0.142474	CA	0	15	0	0	0.218019	CA	0	19	0	0	0.176467
479936	chr_2	G	A	0	17	0	0	0.195064	A	0	21	0	0	0.161098	A	0	18	0	0	0.185302	A	0	22	0	0	0.154373
480031	chr_2	C	G	0	21	0	0	0.161098	G	0	15	0	0	0.218019	G	0	38	0	0	0.0925128	G	0	21	0	0	0.161098
480308	chr_2	T	C	0	15	0	0	0.218019	C	0	22	0	0	0.154373	C	0	34	0	0	0.102818	C	0	25	0	0	0.137185
480506	chr_2	A	G	0	21	0	0	0.161098	G	0	20	0	0	0.168433	G	0	33	0	0	0.105763	G	0	17	0	0	0.195064
480516	chr_2	C	T	0	23	0	0	0.148185	T	0	25	0	0	0.137185	T	0	46	0	0	0.0770618	T	0	18	0	0	0.185302
513094	chr_2	A	T	0	14	0	0	0.231636	T	0	16	0	0	0.205907	T	0	12	0	0	0.264648	T	1	12	0.0769231	0.00194563	0.360297
513101	chr_2	C	T	0	14	0	0	0.231636	T	0	16	0	0	0.205907	T	0	11	0	0	0.284914	T	1	12	0.0769231	0.00194563	0.360297
513116	chr_2	G	T	0	14	0	0	0.231636	T	0	16	0	0	0.205907	T	0	12	0	0	0.264648	T	0	17	0	0	0.195064
529384	chr_2	T	G	0	40	0	0	0.0880973	G	0	37	0	0	0.0948906	G	0	150	0	0	0.0242926	G	0	57	0	0	0.0626675
530062	chr_2	T	C	0	101	0	0	0.0358646	C	0	61	0	0	0.0586812	C	0	168	0	0	0.0217183	C	1	48	0.0204082	0.000516556	0.108542
536482	chr_2	C	A	0	28	0	0	0.123436	A	0	33	0	0	0.105763	A	0	67	0	0	0.0535697	A	0	35	0	0	0.100032
542873	chr_2	A	G	0	51	0	0	0.069777	G	0	54	0	0	0.0660315	G	0	46	0	0	0.0770618	G	0	35	0	0	0.100032
542889	chr_2	T	C	0	49	0	0	0.0725193	C	0	49	0	0	0.0725193	C	0	45	0	0	0.0787051	C	0	36	0	0	0.0973938
542892	chr_2	G	C	0	49	0	0	0.0725193	C	0	49	0	0	0.0725193	C	0	45	0	0	0.0787051	C	0	36	0	0	0.0973938
542910	chr_2	A	G	0	61	0	0	0.0586812	G	0	53	0	0	0.0672345	G	0	50	0	0	0.0711217	G	0	38	0	0	0.0925128
542932	chr_2	A	G	0	34	0	0	0.102818	G	0	41	0	0	0.0860438	G	0	46	0	0	0.0770618	G	0	37	0	0	0.0948906
542958	chr_2	T	C	0	59	0	0	0.0606089	C	0	49	0	0	0.0725193	C	0	75	0	0	0.0479951	C	0	44	0	0	0.0804199
542993	chr_2	T	C	0	63	0	0	0.0568724	C	0	53	0	0	0.0672345	C	0	89	0	0	0.0406009	C	0	38	0	0	0.0925128
543036	chr_2	G	A	0	57	0	0	0.0626675	A	0	49	0	0	0.0725193	A	0	51	0	0	0.069777	A	0	24	0	0	0.142474
543048	chr_2	A	G	0	56	0	0	0.0637501	G	0	39	0	0	0.0902511	G	0	58	0	0	0.061621	G	0	33	0	0	0.105763
543078	chr_2	T	C	0	37	0	0	0.0948906	C	0	40	0	0	0.0880973	C	0	41	0	0	0.0860438	C	0	42	0	0	0.0840839
543093	chr_2	G	A	0	48	0	0	0.0739728	A	0	40	0	0	0.0880973	A	0	36	0	0	0.0973938	A	0	38	0	0	0.0925128
543217	chr_2	C	T	0	40	0	0	0.0880973	T	0	41	0	0	0.0860438	T	0	52	0	0	0.0684822	T	0	28	0	0	0.123436
543284	chr_2	A	G	0	55	0	0	0.0648708	G	0	55	0	0	0.0648708	G	0	71	0	0	0.0506294	G	0	33	0	0	0.105763
543318	chr_2	T	C	0	27	0	0	0.127703	C	0	28	0	0	0.123436	C	0	23	0	0	0.148185	C	0	18	0	0	0.185302
543321	chr_2	T	C	0	27	0	0	0.127703	C	0	28	0	0	0.123436	C	0	23	0	0	0.148185	C	0	18	0	0	0.185302
543336	chr_2	A	G	0	35	0	0	0.100032	G	0	26	0	0	0.132275	G	0	33	0	0	0.105763	G	0	28	0	0	0.123436
543339	chr_2	C	T	0	33	0	0	0.105763	T	0	19	0	0	0.176467	T	0	31	0	0	0.112189	T	0	28	0	0	0.123436
543357	chr_2	T	G	0	38	0	0	0.0925128	G	0	17	0	0	0.195064	G	0	27	0	0	0.127703	G	0	21	0	0	0.161098
543372	chr_2	G	A	0	48	0	0	0.0739728	A	0	18	0	0	0.185302	A	0	32	0	0	0.108881	A	0	17	0	0	0.195064
543381	chr_2	A	G	0	51	0	0	0.069777	G	0	19	0	0	0.176467	G	0	35	0	0	0.100032	G	0	18	0	0	0.185302
543491	chr_2	A	G	0	53	0	0	0.0672345	G	0	47	0	0	0.0754857	G	0	62	0	0	0.0577626	G	0	39	0	0	0.0902511
546827	chr_2	G	A	0	37	0	0	0.0948906	A	0	33	0	0	0.105763	A	0	28	0	0	0.123436	A	0	23	0	0	0.148185
547274	chr_2	G	A	0	26	0	0	0.132275	A	1	18	0.0526316	0.00133163	0.260281	A	0	12	0	0	0.264648	A	0	11	0	0	0.284914
547306	chr_2	A	T	0	18	0	0	0.185302	T	0	33	0	0	0.105763	T	0	15	0	0	0.218019	T	0	13	0	0	0.247053
547412	chr_2	A	G	0	23	0	0	0.148185	G	0	27	0	0	0.127703	G	0	24	0	0	0.142474	G	0	16	0	0	0.205907
547717	chr_2	G	A	0	27	0	0	0.127703	A	0	28	0	0	0.123436	A	0	25	0	0	0.137185	A	0	23	0	0	0.148185
547745	chr_2	C	T	0	28	0	0	0.123436	T	0	37	0	0	0.0948906	T	0	27	0	0	0.127703	T	0	24	0	0	0.142474
547784	chr_2	T	C	0	36	0	0	0.0973938	C	0	27	0	0	0.127703	C	0	21	0	0	0.161098	C	0	21	0	0	0.161098
547790	chr_2	G	A	0	37	0	0	0.0948906	A	0	25	0	0	0.137185	A	0	20	0	0	0.168433	A	0	19	0	0	0.176467
547799	chr_2	G	A	0	38	0	0	0.0925128	A	0	21	0	0	0.161098	A	0	22	0	0	0.154373	A	0	21	0	0	0.161098
547816	chr_2	G	C	0	38	0	0	0.0925128	C	0	32	0	0	0.108881	C	0	20	0	0	0.168433	C	0	24	0	0	0.142474
547829	chr_2	G	A	0	46	0	0	0.0770618	A	0	35	0	0	0.100032	A	0	24	0	0	0.142474	A	0	30	0	0	0.115703
548025	chr_2	A	C	0	26	0	0	0.132275	C	0	40	0	0	0.0880973	C	1	22	0.0434783	0.00110017	0.219487	C	0	22	0	0	0.154373
548056	chr_2	T	C	0	27	0	0	0.127703	C	7	39	0.152174	0.0634443	0.288691	C	1	45	0.0217391	0.000550236	0.115272	C	0	21	0	0	0.161098
548128	chr_2	C	A	0	46	0	0	0.0770618	A	0	47	0	0	0.0754857	A	0	23	0	0	0.148185	A	0	20	0	0	0.168433
548295	chr_2	G	A	0	45	0	0	0.0787051	A	0	39	0	0	0.0902511	A	0	30	0	0	0.115703	A	0	16	0	0	0.205907
548346	chr_2	C	T	1	46	0.0212766	0.000538532	0.112938	T	0	41	0	0	0.0860438	T	0	42	0	0	0.0840839	T	0	25	0	0	0.137185
549967	chr_2	T	C	0	116	0	0	0.0313004	C	0	134	0	0	0.0271535	C	0	119	0	0	0.0305234	C	0	90	0	0	0.0401589
549976	chr_2	A	C	0	106	0	0	0.0342022	C	0	129	0	0	0.028191	C	0	106	0	0	0.0342022	C	0	78	0	0	0.0461924
549988	chr_2	C	T	0	102	0	0	0.0355193	T	0	114	0	0	0.0318407	T	0	98	0	0	0.036942	T	0	75	0	0	0.0479951
549997	chr_2	T	C	0	131	0	0	0.0277666	C	0	143	0	0	0.0254665	C	0	127	0	0	0.0286285	C	0	88	0	0	0.0410526
550120	chr_2	T	C	0	138	0	0	0.0263769	C	0	149	0	0	0.0244536	C	0	185	0	0	0.0197424	C	0	81	0	0	0.0445203
550186	chr_2	T	C	0	179	0	0	0.0203974	C	0	226	0	0	0.01619	C	0	174	0	0	0.0209773	C	0	99	0	0	0.0365757
550231	chr_2	C	T	0	190	0	0	0.0192279	T	0	187	0	0	0.0195333	T	0	170	0	0	0.0214656	T	0	83	0	0	0.0434712
550561	chr_2	T	A	0	320	0	0	0.0114616	A	0	453	0	0	0.00811016	A	0	323	0	0	0.0113557	A	0	153	0	0	0.023822
553027	chr_2	G	C	0	50	0	0	0.0711217	C	0	53	0	0	0.0672345	C	0	54	0	0	0.0660315	C	0	12	0	0	0.264648
553033	chr_2	A	G	0	52	0	0	0.0684822	G	0	54	0	0	0.0660315	G	0	54	0	0	0.0660315	G	0	12	0	0	0.264648
553057	chr_2	G	A	0	43	0	0	0.0822111	A	0	76	0	0	0.0473788	A	0	43	0	0	0.0822111	A	0	22	0	0	0.154373
553063	chr_2	C	T	0	43	0	0	0.0822111	T	0	76	0	0	0.0473788	T	0	42	0	0	0.0840839	T	0	22	0	0	0.154373
553072	chr_2	A	G	0	53	0	0	0.0672345	G	0	67	0	0	0.0535697	G	0	46	0	0	0.0770618	G	0	21	0	0	0.161098
553501	chr_2	C	T	0	50	0	0	0.0711217	T	0	59	0	0	0.0606089	T	1	45	0.0217391	0.000550236	0.115272	T	1	24	0.04	0.0010122	0.203517
553516	chr_2	C	T	0	41	0	0	0.0860438	T	0	37	0	0	0.0948906	T	0	37	0	0	0.0948906	T	1	15	0.0625	0.00158111	0.302321
553519	chr_2	G	A	0	41	0	0	0.0860438	A	0	37	0	0	0.0948906	A	0	37	0	0	0.0948906	A	1	15	0.0625	0.00158111	0.302321
553543	chr_2	G	A	0	81	0	0	0.0445203	A	0	58	0	0	0.061621	A	0	41	0	0	0.0860438	A	0	27	0	0	0.127703
553579	chr_2	T	A	1	71	0.0138889	0.000351574	0.0749713	A	0	55	0	0	0.0648708	A	0	39	0	0	0.0902511	A	0	30	0	0	0.115703
553588	chr_2	T	C	1	64	0.0153846	0.000389429	0.0827631	C	0	46	0	0	0.0770618	C	0	41	0	0	0.0860438	C	0	25	0	0	0.137185
553648	chr_2	A	G	0	38	0	0	0.0925128	G	0	26	0	0	0.132275	G	0	24	0	0	0.142474	G	0	15	0	0	0.218019
553915	chr_2	T	G	0	84	0	0	0.0429649	G	0	73	0	0	0.0492771	G	0	30	0	0	0.115703	G	0	30	0	0	0.115703
553954	chr_2	T	C	2	98	0.02	0.00243134	0.0703839	C	0	87	0	0	0.0415146	C	0	61	0	0	0.0586812	C	0	28	0	0	0.123436
554038	chr_2	A	G	0	85	0	0	0.0424703	G	0	50	0	0	0.0711217	G	0	67	0	0	0.0535697	G	0	35	0	0	0.100032
554041	chr_2	A	C	0	85	0	0	0.0424703	C	0	50	0	0	0.0711217	C	0	67	0	0	0.0535697	C	0	35	0	0	0.100032
554089	chr_2	C	T	1	94	0.0105263	0.000266468	0.057257	T	0	76	0	0	0.0473788	T	1	80	0.0123457	0.000312517	0.0668756	T	0	37	0	0	0.0948906
554152	chr_2	G	A	1	106	0.00934579	0.000236587	0.0509725	A	0	100	0	0	0.0362167	A	0	66	0	0	0.0543588	A	0	39	0	0	0.0902511
554320	chr_2	G	A	0	76	0	0	0.0473788	A	0	68	0	0	0.052803	A	0	43	0	0	0.0822111	A	0	38	0	0	0.0925128
554326	chr_2	A	G	0	79	0	0	0.0456213	G	0	70	0	0	0.0513338	G	0	43	0	0	0.0822111	G	0	38	0	0	0.0925128
554467	chr_2	A	G	0	39	0	0	0.0902511	G	0	37	0	0	0.0948906	G	0	42	0	0	0.0840839	G	0	26	0	0	0.132275
554476	chr_2	T	C	0	33	0	0	0.105763	C	0	31	0	0	0.112189	C	0	37	0	0	0.0948906	C	0	20	0	0	0.168433
554659	chr_2	A	G	0	83	0	0	0.0434712	G	0	67	0	0	0.0535697	G	0	35	0	0	0.100032	G	0	24	0	0	0.142474
554836	chr_2	C	T	1	62	0.015873	0.000401789	0.0852957	T	0	54	0	0	0.0660315	T	0	52	0	0	0.0684822	T	0	26	0	0	0.132275
554944	chr_2	A	G	0	48	0	0	0.0739728	G	0	34	0	0	0.102818	G	0	28	0	0	0.123436	G	0	21	0	0	0.161098
554950	chr_2	G	A	0	48	0	0	0.0739728	A	0	30	0	0	0.115703	A	0	25	0	0	0.137185	A	0	21	0	0	0.161098
554953	chr_2	G	A	0	48	0	0	0.0739728	A	0	32	0	0	0.108881	A	0	25	0	0	0.137185	A	0	21	0	0	0.161098
554956	chr_2	T	C	0	48	0	0	0.0739728	C	0	32	0	0	0.108881	C	0	25	0	0	0.137185	C	0	21	0	0	0.161098
554980	chr_2	T	C	0	81	0	0	0.0445203	C	0	57	0	0	0.0626675	C	0	49	0	0	0.0725193	C	0	35	0	0	0.100032
555094	chr_2	A	G	0	63	0	0	0.0568724	G	0	53	0	0	0.0672345	G	0	55	0	0	0.0648708	G	0	43	0	0	0.0822111
559752	chr_2	G	T	2	1161	0.00171969	0.00020833	0.00619818	T	0	1357	0	0	0.00271472	T	1	1164	0.000858369	2.17e-05	0.00477315	T	1	862	0.00115875	2.93e-05	0.00643906
559798	chr_2	T	A	4	1346	0.00296296	0.00080788	0.00756884	A	2	1630	0.00122549	0.000148447	0.00441981	A	9	1414	0.00632467	0.002896	0.0119721	A	3	1018	0.0029383	0.000606358	0.00856273
559858	chr_2	A	G	2	934	0.00213675	0.000258875	0.00769717	G	0	948	0	0	0.00388366	G	7	1183	0.00588235	0.00236818	0.0120821	G	5	1012	0.00491642	0.00159822	0.0114357
559876	chr_2	G	A	0	915	0	0	0.00402345	A	1	976	0.00102354	2.59e-05	0.00568948	A	4	1213	0.00328677	0.000896238	0.00839388	A	3	1072	0.0027907	0.000575879	0.00813375
559888	chr_2	A	T	0	935	0	0	0.00393755	T	0	1014	0	0	0.00363134	T	4	1259	0.00316706	0.000863571	0.00808892	T	2	1112	0.00179533	0.000217497	0.00647017
559939	chr_2	T	C	1	896	0.00111483	2.82e-05	0.00619561	C	0	756	0	0	0.00486758	C	0	1251	0	0	0.0029444	C	0	1097	0	0	0.00335705
560008	chr_2	T	G	1	815	0.00122549	3.1e-05	0.0068089	G	0	828	0	0	0.00444526	G	4	1231	0.00323887	0.000883165	0.00827185	G	3	1170	0.00255755	0.000527738	0.00745588
560191	chr_2	A	G	0	614	0	0	0.00598994	G	0	894	0	0	0.00411776	G	0	955	0	0	0.00385525	G	0	1059	0	0	0.0034773
560194	chr_2	C	T	0	618	0	0	0.00595128	T	3	896	0.00333704	0.000688708	0.00972101	T	0	954	0	0	0.00385928	T	4	1054	0.00378072	0.00103105	0.00965162
560215	chr_2	T	C	1	970	0.00102987	2.61e-05	0.00572456	C	0	1209	0	0	0.00304653	C	0	1494	0	0	0.00246608	C	0	973	0	0	0.00378407
560229	chr_2	G	A	18	1161	0.0152672	0.00907274	0.0240217	A	6	1360	0.00439239	0.00161358	0.00953569	A	4	1519	0.0026264	0.000716054	0.00671085	A	10	979	0.0101112	0.00485907	0.0185161
560283	chr_2	A	G	6	919	0.00648649	0.00238404	0.0140645	G	3	1437	0.00208333	0.00042984	0.0060762	G	2	1053	0.00189573	0.000229665	0.00683111	G	2	1001	0.00199402	0.000241576	0.00718434
560302	chr_2	A	G	2	638	0.003125	0.000378676	0.0112426	G	3	1225	0.002443	0.000504088	0.00712272	G	3	982	0.00304568	0.000628534	0.00887476	G	1	990	0.00100908	2.55e-05	0.00560929
560344	chr_2	G	A	0	1004	0	0	0.00366744	A	2	1153	0.0017316	0.000209774	0.00624101	A	1	972	0.00102775	2.6e-05	0.00571282	A	0	984	0	0	0.00374184
560509	chr_2	G	A	7	1229	0.00566343	0.00227993	0.0116338	A	0	1146	0	0	0.00321374	A	4	1218	0.00327332	0.000892568	0.00835962	A	2	940	0.00212314	0.000257226	0.00764828
560839	chr_2	G	A	3	1400	0.00213827	0.000441181	0.00623612	A	0	1050	0	0	0.00350705	A	0	1051	0	0	0.00350372	A	3	835	0.00357995	0.000738882	0.0104262
560878	chr_2	C	T	0	1073	0	0	0.00343201	T	2	1031	0.00193611	0.000234558	0.00697622	T	2	901	0.00221484	0.00026834	0.00797765	T	0	722	0	0	0.00509622
560932	chr_2	A	G	1	1658	0.000602773	1.53e-05	0.00335381	G	1	1677	0.000595948	1.51e-05	0.00331589	G	0	1463	0	0	0.00251827	G	0	1174	0	0	0.00313722
561296	chr_2	C	G	0	1225	0	0	0.0030068	G	0	1751	0	0	0.00210451	G	1	657	0.00151976	3.85e-05	0.00843819	G	1	683	0.00146199	3.7e-05	0.00811851
570354	chr_2	T	C	0	1370	0	0	0.00268899	C	5	2053	0.00242954	0.000789322	0.00566056	C	0	1325	0	0	0.00278019	C	0	774	0	0	0.00475465
570357	chr_2	C	T	1	1371	0.000728863	1.85e-05	0.0040542	T	0	2058	0	0	0.00179085	T	1	1326	0.00075358	1.91e-05	0.00419145	T	0	774	0	0	0.00475465
640024	chr_2	G	A	1	58	0.0169492	0.000429023	0.0908559	A	1	62	0.015873	0.000401789	0.0852957	A	0	40	0	0	0.0880973	A	0	20	0	0	0.168433
660141	chr_2	T	C	2	562	0.0035461	0.000429738	0.0127505	C	2	1055	0.00189215	0.00022923	0.00681822	C	4	987	0.00403633	0.00110082	0.0103021	C	3	660	0.00452489	0.000934114	0.0131662
660424	chr_2	A	G	3	492	0.00606061	0.00125159	0.0176087	G	1	631	0.00158228	4.01e-05	0.00878407	G	0	758	0	0	0.00485477	G	2	566	0.00352113	0.00042671	0.0126612
660463	chr_2	A	G	4	560	0.0070922	0.00193567	0.0180586	G	3	1088	0.00274977	0.000567428	0.00801478	G	1	1440	0.000693963	1.76e-05	0.00386038	G	3	763	0.00391645	0.000808395	0.0114025
660696	chr_2	A	G	4	481	0.00824742	0.00225158	0.0209811	G	2	632	0.00315457	0.000382262	0.0113485	G	1	667	0.00149701	3.79e-05	0.0083123	G	1	528	0.00189036	4.79e-05	0.010487
660723	chr_2	A	G	7	595	0.0116279	0.00468745	0.0238104	G	1	864	0.00115607	2.93e-05	0.00642421	G	1	1163	0.000859107	2.18e-05	0.00477725	G	1	665	0.0015015	3.8e-05	0.00833717
690167	chr_2	C	T	0	271	0	0	0.0135199	T	0	283	0	0	0.0129503	T	0	247	0	0	0.0148238	T	0	163	0	0	0.022377
690176	chr_2	C	A	1	319	0.003125	7.91e-05	0.0172875	A	0	320	0	0	0.0114616	A	0	278	0	0	0.0131817	A	1	176	0.00564972	0.000143028	0.0310747
690218	chr_2	G	A	0	386	0	0	0.00951116	A	0	442	0	0	0.00831115	A	0	314	0	0	0.0116793	A	2	229	0.00865801	0.00105025	0.030924
690461	chr_2	T	C	0	412	0	0	0.00891363	C	1	374	0.00266667	6.75e-05	0.0147675	C	2	272	0.00729927	0.000885201	0.0261173	C	2	211	0.00938967	0.00113916	0.0335053
690759	chr_2	A	T	0	168	0	0	0.0217183	T	0	200	0	0	0.0182753	T	0	79	0	0	0.0456213	T	0	69	0	0	0.0520581
690762	chr_2	C	A	0	183	0	0	0.019956	A	0	224	0	0	0.0163334	A	0	88	0	0	0.0410526	A	0	78	0	0	0.0461924
690765	chr_2	A	G	0	211	0	0	0.0173309	G	0	282	0	0	0.0129959	G	0	108	0	0	0.0335795	G	0	88	0	0	0.0410526
690783	chr_2	G	A	0	312	0	0	0.0117537	A	0	397	0	0	0.00924885	A	0	167	0	0	0.0218469	A	0	139	0	0	0.0261896
690789	chr_2	C	T	0	329	0	0	0.0111498	T	0	411	0	0	0.00893522	T	0	191	0	0	0.0191282	T	0	148	0	0	0.0246168
690819	chr_2	A	G	0	397	0	0	0.00924885	G	0	458	0	0	0.00802197	G	0	267	0	0	0.013721	G	0	186	0	0	0.0196373
690862	chr_2	T	C	0	416	0	0	0.0088283	C	0	487	0	0	0.00754609	C	0	267	0	0	0.013721	C	0	178	0	0	0.0205108
690870	chr_2	C	T	0	460	0	0	0.00798723	T	0	522	0	0	0.00704191	T	0	297	0	0	0.0123437	T	0	224	0	0	0.0163334
690879	chr_2	T	C	0	600	0	0	0.00612927	C	0	676	0	0	0.00544206	C	0	404	0	0	0.00908933	C	0	278	0	0	0.0131817
690921	chr_2	T	C	0	358	0	0	0.0102512	C	0	374	0	0	0.00981483	C	0	258	0	0	0.0141963	C	0	186	0	0	0.0196373
690930	chr_2	T	C	0	87	0	0	0.0415146	C	0	81	0	0	0.0445203	C	0	46	0	0	0.0770618	C	0	39	0	0	0.0902511
690933	chr_2	G	C	0	87	0	0	0.0415146	C	0	81	0	0	0.0445203	C	0	46	0	0	0.0770618	C	0	39	0	0	0.0902511
690936	chr_2	C	T	0	87	0	0	0.0415146	T	0	81	0	0	0.0445203	T	0	46	0	0	0.0770618	T	0	39	0	0	0.0902511
724025	chr_2	A	G	0	83	0	0	0.0434712	G	0	63	0	0	0.0568724	G	0	54	0	0	0.0660315	G	0	52	0	0	0.0684822
724042	chr_2	T	G	0	77	0	0	0.0467781	G	0	64	0	0	0.0560091	G	0	54	0	0	0.0660315	G	0	50	0	0	0.0711217
724066	chr_2	T	C	0	75	0	0	0.0479951	C	0	61	0	0	0.0586812	C	0	42	0	0	0.0840839	C	0	41	0	0	0.0860438
724186	chr_2	C	G	0	32	0	0	0.108881	G	0	58	0	0	0.061621	G	0	42	0	0	0.0840839	G	0	32	0	0	0.108881
724201	chr_2	C	T	0	31	0	0	0.112189	T	0	60	0	0	0.0596295	T	0	32	0	0	0.108881	T	0	34	0	0	0.102818
724252	chr_2	A	G	0	39	0	0	0.0902511	G	0	53	0	0	0.0672345	G	0	22	0	0	0.154373	G	0	27	0	0	0.127703
737149	chr_2	A	G	0	30	0	0	0.115703	G	0	39	0	0	0.0902511	G	0	54	0	0	0.0660315	G	0	82	0	0	0.0439895
737233	chr_2	A	C	0	24	0	0	0.142474	C	0	21	0	0	0.161098	C	0	43	0	0	0.0822111	C	0	50	0	0	0.0711217
737236	chr_2	A	G	0	24	0	0	0.142474	G	0	21	0	0	0.161098	G	0	43	0	0	0.0822111	G	0	50	0	0	0.0711217
737263	chr_2	G	A	0	32	0	0	0.108881	A	0	39	0	0	0.0902511	A	0	43	0	0	0.0822111	A	1	62	0.015873	0.000401789	0.0852957
737487	chr_2	C	G	0	17	0	0	0.195064	G	0	38	0	0	0.0925128	G	0	32	0	0	0.108881	G	1	47	0.0208333	0.000527315	0.110696
737499	chr_2	T	C	0	14	0	0	0.231636	C	0	25	0	0	0.137185	C	0	18	0	0	0.185302	C	1	26	0.037037	0.000937257	0.189706
737500	chr_2	C	T	0	14	0	0	0.231636	T	0	25	0	0	0.137185	T	0	18	0	0	0.185302	T	1	26	0.037037	0.000937257	0.189706
737532	chr_2	C	G	0	22	0	0	0.154373	G	0	37	0	0	0.0948906	G	0	25	0	0	0.137185	G	1	49	0.02	0.000506228	0.10647
737547	chr_2	C	G	0	32	0	0	0.108881	G	0	38	0	0	0.0925128	G	0	40	0	0	0.0880973	G	0	58	0	0	0.061621
780416	chr_2	C	T	3	488	0.00610998	0.0012618	0.0177514	T	0	740	0	0	0.00497257	T	0	508	0	0	0.00723527	T	0	387	0	0	0.0094867
780470	chr_2	G	A	0	433	0	0	0.00848317	A	2	688	0.00289855	0.000351221	0.010431	A	0	382	0	0	0.00961028	A	0	340	0	0	0.010791
780494	chr_2	G	A	0	529	0	0	0.00694905	A	0	798	0	0	0.00461199	A	0	479	0	0	0.00767163	A	2	338	0.00588235	0.000713176	0.0210864
780515	chr_2	G	T	0	593	0	0	0.0062014	T	0	951	0	0	0.00387143	T	1	646	0.0015456	3.91e-05	0.00858114	T	0	437	0	0	0.00840584
780713	chr_2	C	G	1	486	0.00205339	5.2e-05	0.0113872	G	0	784	0	0	0.00469415	G	0	581	0	0	0.00632908	G	0	439	0	0	0.00836771
799937	chr_2	C	G	0	40	0	0	0.0880973	G	0	61	0	0	0.0586812	G	0	104	0	0	0.0348483	G	0	56	0	0	0.0637501
911663	chr_2	G	C	0	84	0	0	0.0429649	C	0	51	0	0	0.069777	C	0	13	0	0	0.247053	C	0	19	0	0	0.176467
911924	chr_2	C	A	0	158	0	0	0.0230769	A	0	32	0	0	0.108881	A	0	25	0	0	0.137185	A	1	28	0.0344828	0.000872647	0.177644
913247	chr_2	A	G	0	85	0	0	0.0424703	G	0	60	0	0	0.0596295	G	0	24	0	0	0.142474	G	0	20	0	0	0.168433
913292	chr_2	T	C	0	148	0	0	0.0246168	C	0	102	0	0	0.0355193	C	0	40	0	0	0.0880973	C	0	34	0	0	0.102818
913379	chr_2	G	T	1	181	0.00549451	0.000139099	0.0302317	T	0	128	0	0	0.0284081	T	0	49	0	0	0.0725193	T	0	37	0	0	0.0948906
914185	chr_2	G	A	0	246	0	0	0.0148836	A	0	261	0	0	0.0140342	A	0	93	0	0	0.038889	A	0	56	0	0	0.0637501
987265	chr_2	T	C	1	238	0.0041841	0.000105927	0.0230906	C	0	345	0	0	0.0106354	C	0	243	0	0	0.0150659	C	1	143	0.00694444	0.000175803	0.0380833
987298	chr_2	G	A	0	174	0	0	0.0209773	A	0	289	0	0	0.0126832	A	1	185	0.00537634	0.000136108	0.0295895	A	1	131	0.00757576	0.000191783	0.0414857
987337	chr_2	T	C	0	177	0	0	0.0206255	C	0	277	0	0	0.013229	C	2	148	0.0133333	0.00161883	0.047333	C	0	116	0	0	0.0313004
987355	chr_2	A	G	0	187	0	0	0.0195333	G	0	267	0	0	0.013721	G	2	158	0.0125	0.00151741	0.044423	G	0	129	0	0	0.028191
987624	chr_2	G	A	1	158	0.00628931	0.000159219	0.0345421	A	0	213	0	0	0.0171696	A	1	141	0.00704225	0.000178279	0.0386111	A	0	97	0	0	0.0373156
987642	chr_2	G	A	1	157	0.00632911	0.000160226	0.0347576	A	0	221	0	0	0.0165532	A	1	145	0.00684931	0.000173395	0.0375698	A	0	112	0	0	0.0323999
1009010	chr_2	C	T	0	12	0	0	0.264648	T	0	12	0	0	0.264648	T	0	21	0	0	0.161098	T	0	14	0	0	0.231636
1009424	chr_2	C	G	0	13	0	0	0.247053	G	0	13	0	0	0.247053	G	0	28	0	0	0.123436	G	0	17	0	0	0.195064
1018014	chr_2	C	A	0	62	0	0	0.0577626	A	0	99	0	0	0.0365757	A	0	75	0	0	0.0479951	A	0	38	0	0	0.0925128
1083872	chr_2	G	A	0	42	0	0	0.0840839	A	0	43	0	0	0.0822111	A	0	30	0	0	0.115703	A	0	34	0	0	0.102818
1083875	chr_2	A	G	0	42	0	0	0.0840839	G	0	43	0	0	0.0822111	G	0	30	0	0	0.115703	G	0	34	0	0	0.102818
1084129	chr_2	G	A	0	58	0	0	0.061621	A	0	52	0	0	0.0684822	A	0	46	0	0	0.0770618	A	0	48	0	0	0.0739728
1084133	chr_2	T	C	0	58	0	0	0.061621	C	0	52	0	0	0.0684822	C	0	46	0	0	0.0770618	C	0	49	0	0	0.0725193
1139725	chr_2	G	A	0	60	0	0	0.0596295	A	0	20	0	0	0.168433	A	0	31	0	0	0.112189	A	0	16	0	0	0.205907
1139726	chr_2	A	G	0	60	0	0	0.0596295	G	0	20	0	0	0.168433	G	0	31	0	0	0.112189	G	0	16	0	0	0.205907
1140466	chr_2	G	C	0	75	0	0	0.0479951	C	0	53	0	0	0.0672345	C	0	51	0	0	0.069777	C	0	17	0	0	0.195064
1200702	chr_2	G	A	0	533	0	0	0.00689708	A	0	673	0	0	0.00546625	A	0	343	0	0	0.0106971	A	0	158	0	0	0.0230769
1200932	chr_2	G	A	1	699	0.00142857	3.62e-05	0.00793355	A	1	761	0.00131234	3.32e-05	0.00728997	A	2	474	0.00420168	0.000509249	0.0150948	A	0	181	0	0	0.0201743
1200971	chr_2	A	G	0	641	0	0	0.00573835	G	0	726	0	0	0.00506821	G	0	448	0	0	0.0082003	G	0	166	0	0	0.0219771
1201016	chr_2	G	A	0	549	0	0	0.00669675	A	0	599	0	0	0.00613947	A	0	379	0	0	0.00968598	A	0	136	0	0	0.0267596
1201021	chr_2	G	A	0	553	0	0	0.00664847	A	0	611	0	0	0.00601926	A	0	381	0	0	0.00963538	A	0	140	0	0	0.026005
1201406	chr_2	A	G	0	300	0	0	0.012221	G	0	283	0	0	0.0129503	G	0	276	0	0	0.0132766	G	0	98	0	0	0.036942
1201496	chr_2	G	A	0	250	0	0	0.0146472	A	0	289	0	0	0.0126832	A	0	222	0	0	0.0164793	A	0	86	0	0	0.041987
1214241	chr_2	C	G	0	94	0	0	0.0384834	G	0	133	0	0	0.0273548	G	0	73	0	0	0.0492771	G	0	33	0	0	0.105763
1215307	chr_2	C	G	0	48	0	0	0.0739728	G	0	81	0	0	0.0445203	G	0	50	0	0	0.0711217	G	0	22	0	0	0.154373
1221797	chr_2	A	G	0	490	0	0	0.00750006	G	0	787	0	0	0.0046763	G	0	481	0	0	0.00763986	G	0	260	0	0	0.0140878
1221875	chr_2	T	A	0	397	0	0	0.00924885	A	0	704	0	0	0.00522618	A	2	452	0.00440529	0.000533947	0.0158221	A	0	205	0	0	0.0178336
1221902	chr_2	T	C	1	475	0.00210084	5.32e-05	0.0116491	C	0	793	0	0	0.004641	C	0	469	0	0	0.00783456	C	0	244	0	0	0.0150046
1221923	chr_2	G	A	2	499	0.00399202	0.000483818	0.0143455	A	0	816	0	0	0.00451048	A	0	441	0	0	0.00832992	A	0	249	0	0	0.0147056
1222190	chr_2	A	G	1	334	0.00298507	7.56e-05	0.0165187	G	0	558	0	0	0.00658909	G	0	427	0	0	0.00860185	G	0	228	0	0	0.0160491
1222214	chr_2	T	C	0	316	0	0	0.0116058	C	0	503	0	0	0.00730693	C	0	381	0	0	0.00963538	C	0	186	0	0	0.0196373
1222220	chr_2	A	G	0	311	0	0	0.0117913	G	0	487	0	0	0.00754609	G	0	376	0	0	0.00976288	G	0	185	0	0	0.0197424
1225626	chr_2	A	C	1	65	0.0151515	0.00038353	0.0815523	C	1	104	0.00952381	0.000241093	0.0519224	C	1	71	0.0138889	0.000351574	0.0749713	C	3	191	0.0154639	0.00320046	0.0445247
1225739	chr_2	A	G	0	47	0	0	0.0754857	G	1	80	0.0123457	0.000312517	0.0668756	G	1	43	0.0227273	0.000575239	0.120242	G	3	199	0.0148515	0.00307327	0.0427866
1225748	chr_2	T	C	0	44	0	0	0.0804199	C	1	81	0.0121951	0.000308706	0.0660827	C	1	46	0.0212766	0.000538532	0.112938	C	3	190	0.015544	0.0032171	0.044752
1225812	chr_2	G	A	2	30	0.0625	0.00766074	0.208069	A	2	101	0.0194175	0.00236026	0.0683859	A	2	44	0.0434783	0.00530948	0.148387	A	1	195	0.00510204	0.000129164	0.0280974
1226036	chr_2	A	G	0	26	0	0	0.132275	G	1	55	0.0178571	0.000452002	0.0955259	G	0	35	0	0	0.100032	G	0	31	0	0	0.112189
1227725	chr_2	C	T	0	22	0	0	0.154373	T	0	30	0	0	0.115703	T	0	31	0	0	0.112189	T	0	19	0	0	0.176467
1227738	chr_2	C	T	0	25	0	0	0.137185	T	0	26	0	0	0.132275	T	0	24	0	0	0.142474	T	0	17	0	0	0.195064
1227804	chr_2	C	G	0	27	0	0	0.127703	G	1	19	0.05	0.00126509	0.248733	G	1	15	0.0625	0.00158111	0.302321	G	0	13	0	0	0.247053
1227876	chr_2	T	C	0	30	0	0	0.115703	C	0	45	0	0	0.0787051	C	1	32	0.030303	0.000766912	0.157594	C	0	17	0	0	0.195064
1295897	chr_2	T	C	0	11	0	0	0.284914	C	0	32	0	0	0.108881	C	0	46	0	0	0.0770618	C	0	22	0	0	0.154373
1295898	chr_2	T	G	0	11	0	0	0.284914	G	0	32	0	0	0.108881	G	0	46	0	0	0.0770618	G	0	22	0	0	0.154373
1296190	chr_2	A	G	0	16	0	0	0.205907	G	0	18	0	0	0.185302	G	0	31	0	0	0.112189	G	0	15	0	0	0.218019
1296380	chr_2	G	C	0	19	0	0	0.176467	C	0	15	0	0	0.218019	C	0	39	0	0	0.0902511	C	0	30	0	0	0.115703
1407994	chr_2	C	T	2	64	0.030303	0.00369114	0.105217	T	0	97	0	0	0.0373156	T	0	39	0	0	0.0902511	T	0	23	0	0	0.148185
1417673	chr_2	T	TTTGCAGAC	0	12	0	0	0.264648	TTTGCAGAC	0	30	0	0	0.115703	TTTGCAGAC	0	41	0	0	0.0860438	TTTGCAGAC	0	17	0	0	0.195064
1417905	chr_2	T	A	0	46	0	0	0.0770618	A	0	59	0	0	0.0606089	A	0	74	0	0	0.0486276	A	0	18	0	0	0.185302
1484028	chr_2	C	T	0	34	0	0	0.102818	T	0	65	0	0	0.0551716	T	0	63	0	0	0.0568724	T	0	54	0	0	0.0660315
1525523	chr_2	G	T	0	19	0	0	0.176467	T	0	20	0	0	0.168433	T	0	19	0	0	0.176467	T	0	11	0	0	0.284914
1528792	chr_2	C	G	0	19	0	0	0.176467	G	0	12	0	0	0.264648	G	0	34	0	0	0.102818	G	0	28	0	0	0.123436
1528938	chr_2	C	A	0	28	0	0	0.123436	A	0	27	0	0	0.127703	A	0	109	0	0	0.0332767	A	0	68	0	0	0.052803
1528950	chr_2	T	C	0	25	0	0	0.137185	C	0	34	0	0	0.102818	C	0	101	0	0	0.0358646	C	0	60	0	0	0.0596295
1529145	chr_2	G	A	0	33	0	0	0.105763	A	0	17	0	0	0.195064	A	0	77	0	0	0.0467781	A	0	54	0	0	0.0660315
1529171	chr_2	G	C	0	43	0	0	0.0822111	C	0	21	0	0	0.161098	C	0	70	0	0	0.0513338	C	0	61	0	0	0.0586812
1529243	chr_2	G	A	0	34	0	0	0.102818	A	0	37	0	0	0.0948906	A	0	103	0	0	0.0351806	A	0	76	0	0	0.0473788
1529274	chr_2	C	A	0	26	0	0	0.132275	A	0	32	0	0	0.108881	A	0	98	0	0	0.036942	A	0	48	0	0	0.0739728
1529411	chr_2	C	T	0	34	0	0	0.102818	T	0	26	0	0	0.132275	T	0	89	0	0	0.0406009	T	0	80	0	0	0.045064
1529434	chr_2	C	A	3	32	0.0857143	0.0180376	0.230575	A	0	42	0	0	0.0840839	A	0	60	0	0	0.0596295	A	0	84	0	0	0.0429649
1529451	chr_2	C	T	0	41	0	0	0.0860438	T	0	35	0	0	0.100032	T	0	69	0	0	0.0520581	T	0	74	0	0	0.0486276
1529478	chr_2	A	C	0	35	0	0	0.100032	C	0	24	0	0	0.142474	C	0	73	0	0	0.0492771	C	0	72	0	0	0.0499441
1529486	chr_2	C	T	0	36	0	0	0.0973938	T	0	20	0	0	0.168433	T	0	75	0	0	0.0479951	T	0	71	0	0	0.0506294
1529658	chr_2	T	A	0	36	0	0	0.0973938	A	0	29	0	0	0.119445	A	0	103	0	0	0.0351806	A	0	67	0	0	0.0535697
1529756	chr_2	T	C	0	32	0	0	0.108881	C	0	47	0	0	0.0754857	C	0	121	0	0	0.0300266	C	0	64	0	0	0.0560091
1529768	chr_2	C	A	0	44	0	0	0.0804199	A	0	38	0	0	0.0925128	A	0	120	0	0	0.030273	A	0	75	0	0	0.0479951
1529960	chr_2	T	C	0	56	0	0	0.0637501	C	0	46	0	0	0.0770618	C	0	164	0	0	0.0222421	C	0	100	0	0	0.0362167
1546840	chr_2	T	C	0	119	0	0	0.0305234	C	0	182	0	0	0.0200645	C	0	103	0	0	0.0351806	C	1	34	0.0285714	0.000723104	0.149172
1637476	chr_2	G	A	0	13	0	0	0.247053	A	0	11	0	0	0.284914	A	0	33	0	0	0.105763	A	0	15	0	0	0.218019
1637479	chr_2	A	C	0	13	0	0	0.247053	C	0	11	0	0	0.284914	C	0	33	0	0	0.105763	C	0	15	0	0	0.218019
1637545	chr_2	C	T	0	26	0	0	0.132275	T	0	28	0	0	0.123436	T	0	18	0	0	0.185302	T	0	27	0	0	0.127703
1637599	chr_2	T	C	0	21	0	0	0.161098	C	0	13	0	0	0.247053	C	0	36	0	0	0.0973938	C	1	13	0.0714286	0.00180678	0.338684
1637793	chr_2	T	C	0	16	0	0	0.205907	C	0	13	0	0	0.247053	C	0	30	0	0	0.115703	C	0	23	0	0	0.148185
1638005	chr_2	G	A	0	18	0	0	0.185302	A	0	19	0	0	0.176467	A	0	25	0	0	0.137185	A	0	12	0	0	0.264648
1638007	chr_2	C	T	0	18	0	0	0.185302	T	0	19	0	0	0.176467	T	0	25	0	0	0.137185	T	0	12	0	0	0.264648
1638082	chr_2	T	C	0	24	0	0	0.142474	C	0	15	0	0	0.218019	C	0	26	0	0	0.132275	C	0	17	0	0	0.195064
1638115	chr_2	T	C	0	19	0	0	0.176467	C	0	11	0	0	0.284914	C	0	13	0	0	0.247053	C	0	14	0	0	0.231636
1638173	chr_2	C	T	0	13	0	0	0.247053	T	0	17	0	0	0.195064	T	0	25	0	0	0.137185	T	0	15	0	0	0.218019
1638177	chr_2	C	T	0	13	0	0	0.247053	T	0	17	0	0	0.195064	T	0	25	0	0	0.137185	T	0	15	0	0	0.218019
1638464	chr_2	T	C	0	29	0	0	0.119445	C	0	13	0	0	0.247053	C	0	29	0	0	0.119445	C	0	11	0	0	0.284914
1638476	chr_2	G	A	0	29	0	0	0.119445	A	0	12	0	0	0.264648	A	0	29	0	0	0.119445	A	0	14	0	0	0.231636
1646854	chr_2	A	T	0	90	0	0	0.0401589	T	0	100	0	0	0.0362167	T	0	73	0	0	0.0492771	T	1	43	0.0227273	0.000575239	0.120242
1655439	chr_2	C	T	1	210	0.00473934	0.000119982	0.0261216	T	0	312	0	0	0.0117537	T	1	196	0.00507614	0.000128509	0.0279565	T	2	76	0.025641	0.00312047	0.0895733
1655497	chr_2	T	TG	0	120	0	0	0.030273	TG	0	172	0	0	0.0212186	TG	2	78	0.025	0.00304209	0.0874072	TG	0	31	0	0	0.112189
1655502	chr_2	T	A	0	120	0	0	0.030273	A	0	172	0	0	0.0212186	A	2	78	0.025	0.00304209	0.0874072	A	0	31	0	0	0.112189
1655503	chr_2	C	T	0	120	0	0	0.030273	T	0	172	0	0	0.0212186	T	2	78	0.025	0.00304209	0.0874072	T	0	31	0	0	0.112189
1655508	chr_2	C	T	0	121	0	0	0.0300266	T	0	172	0	0	0.0212186	T	1	78	0.0126582	0.000320427	0.0685199	T	0	31	0	0	0.112189
1655609	chr_2	A	G	0	107	0	0	0.033888	G	1	185	0.00537634	0.000136108	0.0295895	G	0	73	0	0	0.0492771	G	0	31	0	0	0.112189
1778189	chr_2	A	G	0	192	0	0	0.0190295	G	0	252	0	0	0.0145318	G	0	22	0	0	0.154373	G	0	13	0	0	0.247053
1947664	chr_2	G	A	0	136	0	0	0.0267596	A	0	171	0	0	0.0213414	A	0	50	0	0	0.0711217	A	0	47	0	0	0.0754857
1947679	chr_2	A	ATT	0	84	0	0	0.0429649	ATT	0	106	0	0	0.0342022	ATT	0	35	0	0	0.100032	ATT	0	30	0	0	0.115703
1947685	chr_2	G	T	0	26	0	0	0.132275	T	0	30	0	0	0.115703	T	0	19	0	0	0.176467	T	0	13	0	0	0.247053
1947713	chr_2	G	A	1	92	0.0107527	0.000272197	0.0584582	A	0	100	0	0	0.0362167	A	0	36	0	0	0.0973938	A	0	37	0	0	0.0948906
1947739	chr_2	G	A	0	88	0	0	0.0410526	A	0	105	0	0	0.0345222	A	0	31	0	0	0.112189	A	0	36	0	0	0.0973938
1947741	chr_2	A	T	0	90	0	0	0.0401589	T	0	110	0	0	0.0329792	T	0	31	0	0	0.112189	T	0	39	0	0	0.0902511
1947759	chr_2	A	G	0	146	0	0	0.0249498	G	0	181	0	0	0.0201743	G	0	46	0	0	0.0770618	G	0	66	0	0	0.0543588
1947772	chr_2	C	T	2	124	0.015873	0.00192811	0.0561622	T	0	161	0	0	0.0226518	T	0	49	0	0	0.0725193	T	0	53	0	0	0.0672345
1947779	chr_2	A	C	0	124	0	0	0.0293109	C	0	161	0	0	0.0226518	C	0	48	0	0	0.0739728	C	0	49	0	0	0.0725193
1948228	chr_2	A	G	2	96	0.0204082	0.00248115	0.0717821	G	0	68	0	0	0.052803	G	0	26	0	0	0.132275	G	0	56	0	0	0.0637501
1948560	chr_2	A	G	0	117	0	0	0.031037	G	0	77	0	0	0.0467781	G	0	28	0	0	0.123436	G	0	51	0	0	0.069777
1948734	chr_2	G	C	0	128	0	0	0.0284081	C	0	69	0	0	0.0520581	C	0	17	0	0	0.195064	C	0	61	0	0	0.0586812
1949203	chr_2	CAA	C	0	84	0	0	0.0429649	C	0	83	0	0	0.0434712	C	0	17	0	0	0.195064	C	0	32	0	0	0.108881
1949243	chr_2	C	T	0	173	0	0	0.0210973	T	0	147	0	0	0.0247822	T	0	32	0	0	0.108881	T	1	58	0.0169492	0.000429023	0.0908559
1949280	chr_2	G	A	0	136	0	0	0.0267596	A	0	146	0	0	0.0249498	A	0	32	0	0	0.108881	A	1	57	0.0172414	0.000436419	0.0923611
1949299	chr_2	C	A	1	114	0.00869565	0.000220131	0.0474969	A	0	113	0	0	0.0321179	A	0	25	0	0	0.137185	A	0	38	0	0	0.0925128
1949316	chr_2	T	G	1	175	0.00568182	0.000143841	0.031249	G	0	167	0	0	0.0218469	G	0	51	0	0	0.069777	G	0	66	0	0	0.0543588
2022199	chr_2	G	A	0	70	0	0	0.0513338	A	0	38	0	0	0.0925128	A	0	27	0	0	0.127703	A	0	14	0	0	0.231636
2022268	chr_2	A	G	0	96	0	0	0.0376969	G	0	73	0	0	0.0492771	G	0	37	0	0	0.0948906	G	0	28	0	0	0.123436
2022457	chr_2	C	T	0	80	0	0	0.045064	T	0	97	0	0	0.0373156	T	0	58	0	0	0.061621	T	0	30	0	0	0.115703
2022616	chr_2	C	T	5	72	0.0649351	0.0214187	0.145067	T	0	78	0	0	0.0461924	T	5	70	0.0666667	0.0219993	0.14876	T	0	33	0	0	0.105763
2038132	chr_2	T	G	0	63	0	0	0.0568724	G	1	64	0.0153846	0.000389429	0.0827631	G	0	50	0	0	0.0711217	G	0	35	0	0	0.100032
2038147	chr_2	T	A	0	52	0	0	0.0684822	A	0	50	0	0	0.0711217	A	0	40	0	0	0.0880973	A	0	31	0	0	0.112189
2038150	chr_2	A	C	0	52	0	0	0.0684822	C	0	50	0	0	0.0711217	C	0	40	0	0	0.0880973	C	0	31	0	0	0.112189
2038186	chr_2	G	C	0	46	0	0	0.0770618	C	0	58	0	0	0.061621	C	0	51	0	0	0.069777	C	0	41	0	0	0.0860438
2038189	chr_2	T	C	0	46	0	0	0.0770618	C	0	58	0	0	0.061621	C	0	51	0	0	0.069777	C	0	41	0	0	0.0860438
2038207	chr_2	C	A	0	62	0	0	0.0577626	A	0	74	0	0	0.0486276	A	0	61	0	0	0.0586812	A	0	45	0	0	0.0787051
2038270	chr_2	A	G	0	40	0	0	0.0880973	G	0	67	0	0	0.0535697	G	1	47	0.0208333	0.000527315	0.110696	G	0	25	0	0	0.137185
2038300	chr_2	A	G	0	43	0	0	0.0822111	G	0	92	0	0	0.0393033	G	1	60	0.0163934	0.00041496	0.0879881	G	0	29	0	0	0.119445
2038408	chr_2	C	A	0	69	0	0	0.0520581	A	1	61	0.016129	0.000408268	0.086621	A	1	47	0.0208333	0.000527315	0.110696	A	0	41	0	0	0.0860438
2092631	chr_2	T	G	0	25	0	0	0.137185	G	0	39	0	0	0.0902511	G	0	13	0	0	0.247053	G	0	13	0	0	0.247053
2176324	chr_2	T	C	0	12	0	0	0.264648	C	0	18	0	0	0.185302	C	0	19	0	0	0.176467	C	0	19	0	0	0.176467
2176344	chr_2	G	A	0	16	0	0	0.205907	A	0	29	0	0	0.119445	A	0	24	0	0	0.142474	A	0	28	0	0	0.123436
2176376	chr_2	T	A	0	19	0	0	0.176467	A	0	23	0	0	0.148185	A	0	40	0	0	0.0880973	A	0	33	0	0	0.105763
2176382	chr_2	T	C	0	20	0	0	0.168433	C	0	23	0	0	0.148185	C	0	39	0	0	0.0902511	C	0	33	0	0	0.105763
2176394	chr_2	G	A	0	20	0	0	0.168433	A	0	19	0	0	0.176467	A	0	36	0	0	0.0973938	A	0	29	0	0	0.119445
2176397	chr_2	T	C	0	18	0	0	0.185302	C	0	18	0	0	0.185302	C	0	36	0	0	0.0973938	C	0	29	0	0	0.119445
2176480	chr_2	T	C	0	20	0	0	0.168433	C	0	18	0	0	0.185302	C	0	30	0	0	0.115703	C	0	11	0	0	0.284914
2176481	chr_2	G	A	0	20	0	0	0.168433	A	0	18	0	0	0.185302	A	0	30	0	0	0.115703	A	0	11	0	0	0.284914
2176559	chr_2	C	G	0	26	0	0	0.132275	G	0	15	0	0	0.218019	G	1	17	0.0555556	0.00140556	0.272944	G	0	21	0	0	0.161098
2208822	chr_2	G	A	2	176	0.011236	0.00136363	0.0399968	A	1	200	0.00497512	0.000125951	0.0274064	A	2	133	0.0148148	0.0017992	0.0524906	A	1	79	0.0125	0.000316423	0.0676878
2209169	chr_2	A	C	0	204	0	0	0.0179202	C	0	219	0	0	0.0167031	C	0	178	0	0	0.0205108	C	0	130	0	0	0.0279772
2249447	chr_2	C	A	0	251	0	0	0.0145893	A	0	256	0	0	0.0143064	A	0	46	0	0	0.0770618	A	0	96	0	0	0.0376969
2249459	chr_2	G	T	0	305	0	0	0.0120218	T	0	292	0	0	0.0125537	T	0	51	0	0	0.069777	T	0	102	0	0	0.0355193
2249563	chr_2	G	A	0	287	0	0	0.012771	A	0	244	0	0	0.0150046	A	0	73	0	0	0.0492771	A	0	109	0	0	0.0332767
2249594	chr_2	A	C	0	247	0	0	0.0148238	C	0	174	0	0	0.0209773	C	0	54	0	0	0.0660315	C	0	95	0	0	0.0380861
2249621	chr_2	T	G	0	189	0	0	0.0193286	G	0	146	0	0	0.0249498	G	0	37	0	0	0.0948906	G	0	64	0	0	0.0560091
2249645	chr_2	A	G	0	186	0	0	0.0196373	G	0	160	0	0	0.0227917	G	0	46	0	0	0.0770618	G	0	61	0	0	0.0586812
2249707	chr_2	C	A	0	324	0	0	0.0113209	A	0	244	0	0	0.0150046	A	0	90	0	0	0.0401589	A	0	89	0	0	0.0406009
2249755	chr_2	C	G	1	263	0.00378788	9.59e-05	0.0209229	G	0	202	0	0	0.018096	G	0	78	0	0	0.0461924	G	0	101	0	0	0.0358646
2249789	chr_2	A	T	0	245	0	0	0.0149439	T	0	147	0	0	0.0247822	T	0	78	0	0	0.0461924	T	0	95	0	0	0.0380861
2249924	chr_2	T	A	0	252	0	0	0.0145318	A	0	181	0	0	0.0201743	A	0	51	0	0	0.069777	A	0	91	0	0	0.0397265
2249978	chr_2	G	A	2	264	0.0075188	0.000911862	0.026895	A	0	190	0	0	0.0192279	A	0	77	0	0	0.0467781	A	0	97	0	0	0.0373156
2323887	chr_2	G	A	0	19	0	0	0.176467	A	0	28	0	0	0.123436	A	0	12	0	0	0.264648	A	0	18	0	0	0.185302
2333295	chr_2	A	C	1	86	0.0114943	0.000290967	0.0623843	C	0	134	0	0	0.0271535	C	0	92	0	0	0.0393033	C	0	47	0	0	0.0754857
2333298	chr_2	C	T	1	87	0.0113636	0.000287661	0.0616938	T	0	134	0	0	0.0271535	T	0	92	0	0	0.0393033	T	0	47	0	0	0.0754857
2333308	chr_2	A	C	1	133	0.00746269	0.000188921	0.040877	C	0	193	0	0	0.0189319	C	0	114	0	0	0.0318407	C	0	69	0	0	0.0520581
2337009	chr_2	C	T	0	288	0	0	0.0127269	T	0	288	0	0	0.0127269	T	0	295	0	0	0.0124268	T	0	184	0	0	0.0198486
2338604	chr_2	A	G	0	202	0	0	0.018096	G	0	158	0	0	0.0230769	G	0	214	0	0	0.01709	G	0	123	0	0	0.0295456
2341183	chr_2	G	A	0	98	0	0	0.036942	A	0	58	0	0	0.061621	A	0	85	0	0	0.0424703	A	1	74	0.0133333	0.000337514	0.0720635
2341258	chr_2	T	A	0	120	0	0	0.030273	A	0	102	0	0	0.0355193	A	1	134	0.00740741	0.000187522	0.0405794	A	1	109	0.00909091	0.000230135	0.0496112
2341305	chr_2	G	A	0	117	0	0	0.031037	A	0	94	0	0	0.0384834	A	0	153	0	0	0.023822	A	0	105	0	0	0.0345222
2353380	chr_2	C	T	0	1083	0	0	0.00340037	T	3	1581	0.00189394	0.000390746	0.00552483	T	0	932	0	0	0.0039502	T	0	567	0	0	0.00648484
2353485	chr_2	T	G	0	899	0	0	0.00409491	G	0	1126	0	0	0.00327073	G	0	663	0	0	0.00554847	G	1	481	0.00207469	5.25e-05	0.0115048
2353692	chr_2	G	A	7	779	0.00890585	0.0035879	0.0182629	A	3	985	0.00303644	0.000626625	0.00884789	A	1	618	0.00161551	4.09e-05	0.00896787	A	2	493	0.0040404	0.000489687	0.0145185
2353854	chr_2	G	A	0	642	0	0	0.00572944	A	0	841	0	0	0.0043767	A	0	605	0	0	0.00607877	A	0	460	0	0	0.00798723
2354158	chr_2	G	A	0	153	0	0	0.023822	A	0	161	0	0	0.0226518	A	0	293	0	0	0.0125111	A	0	108	0	0	0.0335795
2354164	chr_2	G	A	0	150	0	0	0.0242926	A	0	158	0	0	0.0230769	A	0	288	0	0	0.0127269	A	0	108	0	0	0.0335795
2361987	chr_2	T	G	0	220	0	0	0.0166278	G	0	231	0	0	0.0158423	G	0	154	0	0	0.0236691	G	0	90	0	0	0.0401589
2361991	chr_2	T	C	0	220	0	0	0.0166278	C	0	231	0	0	0.0158423	C	0	154	0	0	0.0236691	C	0	90	0	0	0.0401589
2362006	chr_2	G	A	0	261	0	0	0.0140342	A	1	274	0.00363636	9.21e-05	0.0200929	A	0	177	0	0	0.0206255	A	0	124	0	0	0.0293109
2372372	chr_2	C	T	8	42	0.16	0.0717008	0.291126	T	3	92	0.0315789	0.00656029	0.0895225	T	3	37	0.075	0.0157422	0.203865	T	4	32	0.111111	0.0311161	0.260611
2372563	chr_2	A	G	6	677	0.00878477	0.00323048	0.0190221	G	3	1223	0.00244698	0.000504911	0.00713432	G	2	618	0.00322581	0.000390899	0.0116037	G	3	331	0.00898204	0.00185616	0.0260235
2372612	chr_2	T	A	6	864	0.00689655	0.00253499	0.0149501	A	2	1467	0.00136147	0.000164923	0.00490936	A	4	791	0.00503145	0.00137255	0.012832	A	1	337	0.00295858	7.49e-05	0.0163731
2372623	chr_2	C	T	6	945	0.00630915	0.00231876	0.0136814	T	2	1587	0.00125865	0.000152465	0.00453922	T	3	844	0.00354191	0.000731024	0.0103158	T	2	366	0.00543478	0.000658856	0.0194934
2380053	chr_2	G	A	0	16	0	0	0.205907	A	0	25	0	0	0.137185	A	0	16	0	0	0.205907	A	0	13	0	0	0.247053
2380074	chr_2	G	A	0	16	0	0	0.205907	A	0	32	0	0	0.108881	A	0	13	0	0	0.247053	A	0	12	0	0	0.264648
2380086	chr_2	T	C	0	17	0	0	0.195064	C	0	34	0	0	0.102818	C	0	15	0	0	0.218019	C	0	13	0	0	0.247053
2384151	chr_2	T	C	0	126	0	0	0.0288524	C	0	143	0	0	0.0254665	C	0	80	0	0	0.045064	C	0	35	0	0	0.100032
2384167	chr_2	A	G	0	97	0	0	0.0373156	G	0	124	0	0	0.0293109	G	0	52	0	0	0.0684822	G	0	27	0	0	0.127703
2384169	chr_2	T	C	0	97	0	0	0.0373156	C	0	124	0	0	0.0293109	C	0	52	0	0	0.0684822	C	0	27	0	0	0.127703
2384223	chr_2	T	C	0	85	0	0	0.0424703	C	0	126	0	0	0.0288524	C	0	50	0	0	0.0711217	C	0	14	0	0	0.231636
2384385	chr_2	G	A	0	139	0	0	0.0261896	A	0	186	0	0	0.0196373	A	0	68	0	0	0.052803	A	0	38	0	0	0.0925128
2384451	chr_2	C	T	0	104	0	0	0.0348483	T	0	156	0	0	0.0233693	T	1	55	0.0178571	0.000452002	0.0955259	T	0	31	0	0	0.112189
2384463	chr_2	C	T	0	88	0	0	0.0410526	T	0	152	0	0	0.0239768	T	1	51	0.0192308	0.000486762	0.102554	T	0	29	0	0	0.119445
2384519	chr_2	C	T	0	177	0	0	0.0206255	T	0	342	0	0	0.0107282	T	0	120	0	0	0.030273	T	0	59	0	0	0.0606089
2384529	chr_2	A	G	0	197	0	0	0.018551	G	0	369	0	0	0.00994716	G	0	124	0	0	0.0293109	G	0	63	0	0	0.0568724
2384556	chr_2	G	C	0	197	0	0	0.018551	C	0	264	0	0	0.0138759	C	0	102	0	0	0.0355193	C	0	63	0	0	0.0568724
2384637	chr_2	A	C	0	148	0	0	0.0246168	C	0	247	0	0	0.0148238	C	0	69	0	0	0.0520581	C	0	30	0	0	0.115703
2384655	chr_2	T	C	0	185	0	0	0.0197424	C	1	258	0.003861	9.77e-05	0.0213232	C	0	70	0	0	0.0513338	C	0	33	0	0	0.105763
2384729	chr_2	TG	T	0	159	0	0	0.0229334	T	2	259	0.00766283	0.000929356	0.0274051	T	1	77	0.0128205	0.000324535	0.0693727	T	0	44	0	0	0.0804199
2384778	chr_2	G	C	0	171	0	0	0.0213414	C	1	192	0.00518135	0.000131172	0.028529	C	1	67	0.0147059	0.000372251	0.079234	C	0	59	0	0	0.0606089
2428642	chr_2	G	A	0	61	0	0	0.0586812	A	1	70	0.0140845	0.000356525	0.0759934	A	0	11	0	0	0.284914	A	0	12	0	0	0.264648
2428957	chr_2	A	G	0	37	0	0	0.0948906	G	0	69	0	0	0.0520581	G	0	24	0	0	0.142474	G	0	27	0	0	0.127703
2517690	chr_2	G	A	0	121	0	0	0.0300266	A	0	149	0	0	0.0244536	A	0	88	0	0	0.0410526	A	0	25	0	0	0.137185
2517828	chr_2	A	G	0	138	0	0	0.0263769	G	0	157	0	0	0.0232222	G	0	94	0	0	0.0384834	G	0	34	0	0	0.102818
2546733	chr_2	T	C	0	171	0	0	0.0213414	C	0	343	0	0	0.0106971	C	0	271	0	0	0.0135199	C	0	121	0	0	0.0300266
2575644	chr_2	C	G	0	288	0	0	0.0127269	G	0	479	0	0	0.00767163	G	0	205	0	0	0.0178336	G	1	296	0.003367	8.52e-05	0.018616
2575665	chr_2	T	C	0	257	0	0	0.0142511	C	0	432	0	0	0.00850272	C	0	206	0	0	0.0177478	C	0	272	0	0	0.0134705
2575854	chr_2	T	C	0	113	0	0	0.0321179	C	1	169	0.00588235	0.000148917	0.0323371	C	0	61	0	0	0.0586812	C	0	124	0	0	0.0293109
2587543	chr_2	C	T	0	94	0	0	0.0384834	T	0	99	0	0	0.0365757	T	0	42	0	0	0.0840839	T	0	41	0	0	0.0860438
2587579	chr_2	G	A	1	89	0.0111111	0.000281269	0.0603575	A	1	129	0.00769231	0.000194733	0.0421127	A	0	41	0	0	0.0860438	A	0	41	0	0	0.0860438
2587594	chr_2	G	T	1	52	0.0188679	0.00047758	0.100702	T	0	107	0	0	0.033888	T	0	33	0	0	0.105763	T	0	39	0	0	0.0902511
2587597	chr_2	A	G	1	51	0.0192308	0.000486762	0.102554	G	0	107	0	0	0.033888	G	0	33	0	0	0.105763	G	0	39	0	0	0.0902511
2587726	chr_2	G	A	1	76	0.012987	0.000328749	0.0702471	A	0	59	0	0	0.0606089	A	0	44	0	0	0.0804199	A	0	29	0	0	0.119445
2588227	chr_2	A	G	0	40	0	0	0.0880973	G	0	35	0	0	0.100032	G	0	18	0	0	0.185302	G	0	14	0	0	0.231636
2639297	chr_2	T	C	6	1522	0.0039267	0.00144235	0.00852705	C	6	1817	0.00329128	0.00120877	0.00714986	C	2	976	0.00204499	0.000247754	0.0073675	C	1	434	0.00229885	5.82e-05	0.0127413
2677606	chr_2	T	G	0	92	0	0	0.0393033	G	0	95	0	0	0.0380861	G	0	55	0	0	0.0648708	G	0	37	0	0	0.0948906
2712624	chr_2	T	A	1	909	0.0010989	2.78e-05	0.00610733	A	2	1064	0.00187617	0.000227294	0.00676079	A	1	664	0.00150376	3.81e-05	0.00834967	A	1	683	0.00146199	3.7e-05	0.00811851
2712654	chr_2	T	C	1	850	0.00117509	2.98e-05	0.00652961	C	1	1035	0.000965251	2.44e-05	0.00536618	C	1	644	0.00155039	3.93e-05	0.00860766	C	1	641	0.00155763	3.94e-05	0.00864774
2833123	chr_2	G	A	0	588	0	0	0.00625397	A	0	697	0	0	0.00527853	A	0	486	0	0	0.00756155	A	0	365	0	0	0.0100556
2833288	chr_2	T	C	0	572	0	0	0.00642834	C	0	615	0	0	0.00598022	C	0	580	0	0	0.00633995	C	0	283	0	0	0.0129503
2848837	chr_2	G	A	0	31	0	0	0.112189	A	0	30	0	0	0.115703	A	1	27	0.0357143	0.000903799	0.183478	A	0	14	0	0	0.231636
2849636	chr_2	T	A	0	39	0	0	0.0902511	A	1	60	0.0163934	0.00041496	0.0879881	A	0	24	0	0	0.142474	A	0	15	0	0	0.218019
2857116	chr_2	T	C	0	77	0	0	0.0467781	C	0	102	0	0	0.0355193	C	0	48	0	0	0.0739728	C	0	29	0	0	0.119445
2857122	chr_2	C	T	0	71	0	0	0.0506294	T	0	98	0	0	0.036942	T	0	47	0	0	0.0754857	T	0	29	0	0	0.119445
2857125	chr_2	C	T	0	71	0	0	0.0506294	T	1	97	0.0102041	0.000258312	0.055545	T	0	47	0	0	0.0754857	T	0	29	0	0	0.119445
2857199	chr_2	T	G	0	45	0	0	0.0787051	G	1	78	0.0126582	0.000320427	0.0685199	G	1	20	0.047619	0.00120488	0.23816	G	0	18	0	0	0.185302
2857205	chr_2	A	T	0	43	0	0	0.0822111	T	1	76	0.012987	0.000328749	0.0702471	T	1	18	0.0526316	0.00133163	0.260281	T	0	17	0	0	0.195064
2857206	chr_2	C	G	0	43	0	0	0.0822111	G	1	76	0.012987	0.000328749	0.0702471	G	1	18	0.0526316	0.00133163	0.260281	G	0	17	0	0	0.195064
2857209	chr_2	G	T	0	43	0	0	0.0822111	T	1	76	0.012987	0.000328749	0.0702471	T	1	18	0.0526316	0.00133163	0.260281	T	0	17	0	0	0.195064
2857221	chr_2	A	G	0	67	0	0	0.0535697	G	1	128	0.00775194	0.000196243	0.0424334	G	1	37	0.0263158	0.000666036	0.138099	G	0	24	0	0	0.142474
2857251	chr_2	C	T	0	107	0	0	0.033888	T	2	173	0.0114286	0.00138706	0.0406722	T	0	90	0	0	0.0401589	T	0	29	0	0	0.119445
2857271	chr_2	C	T	3	127	0.0230769	0.00478454	0.065959	T	1	184	0.00540541	0.000136844	0.0297475	T	0	94	0	0	0.0384834	T	0	28	0	0	0.123436
2857275	chr_2	T	G	3	127	0.0230769	0.00478454	0.065959	G	1	184	0.00540541	0.000136844	0.0297475	G	0	94	0	0	0.0384834	G	0	27	0	0	0.127703
2857311	chr_2	A	G	3	124	0.023622	0.00489818	0.0674816	G	1	180	0.00552486	0.000139868	0.0303966	G	0	97	0	0	0.0373156	G	0	43	0	0	0.0822111
2857320	chr_2	G	C	3	97	0.03	0.00622997	0.0851761	C	0	136	0	0	0.0267596	C	0	62	0	0	0.0577626	C	0	37	0	0	0.0948906
2857323	chr_2	T	C	3	97	0.03	0.00622997	0.0851761	C	0	136	0	0	0.0267596	C	0	62	0	0	0.0577626	C	0	37	0	0	0.0948906
2857341	chr_2	A	G	3	157	0.01875	0.00388352	0.0538156	G	0	202	0	0	0.018096	G	0	73	0	0	0.0492771	G	0	68	0	0	0.052803
2857368	chr_2	A	G	3	158	0.0186335	0.00385929	0.0534874	G	0	204	0	0	0.0179202	G	1	63	0.015625	0.000395513	0.0840103	G	0	58	0	0	0.061621
2857451	chr_2	G	A	0	165	0	0	0.0221088	A	0	183	0	0	0.019956	A	0	96	0	0	0.0376969	A	0	33	0	0	0.105763
2857608	chr_2	G	A	0	139	0	0	0.0261896	A	0	219	0	0	0.0167031	A	1	94	0.0105263	0.000266468	0.057257	A	0	74	0	0	0.0486276
2857638	chr_2	G	A	0	136	0	0	0.0267596	A	0	217	0	0	0.0168558	A	1	65	0.0151515	0.00038353	0.0815523	A	0	68	0	0	0.052803
2857719	chr_2	G	A	0	97	0	0	0.0373156	A	0	137	0	0	0.0265669	A	1	47	0.0208333	0.000527315	0.110696	A	0	33	0	0	0.105763
2857722	chr_2	T	C	0	98	0	0	0.036942	C	0	137	0	0	0.0265669	C	1	47	0.0208333	0.000527315	0.110696	C	0	33	0	0	0.105763
2857734	chr_2	G	A	0	158	0	0	0.0230769	A	0	197	0	0	0.018551	A	1	76	0.012987	0.000328749	0.0702471	A	0	41	0	0	0.0860438
2857779	chr_2	C	G	0	101	0	0	0.0358646	G	0	112	0	0	0.0323999	G	0	60	0	0	0.0596295	G	0	22	0	0	0.154373
2858516	chr_2	G	A	1	208	0.00478469	0.000121131	0.0263688	A	0	220	0	0	0.0166278	A	0	105	0	0	0.0345222	A	0	69	0	0	0.0520581
2858642	chr_2	T	C	0	81	0	0	0.0445203	C	0	103	0	0	0.0351806	C	0	48	0	0	0.0739728	C	0	30	0	0	0.115703
2858666	chr_2	G	A	1	33	0.0294118	0.000744364	0.153268	A	0	39	0	0	0.0902511	A	0	22	0	0	0.154373	A	0	12	0	0	0.264648
2858669	chr_2	G	A	1	33	0.0294118	0.000744364	0.153268	A	0	39	0	0	0.0902511	A	0	22	0	0	0.154373	A	0	12	0	0	0.264648
2858672	chr_2	G	C	1	33	0.0294118	0.000744364	0.153268	C	0	39	0	0	0.0902511	C	0	22	0	0	0.154373	C	0	12	0	0	0.264648
2858680	chr_2	G	A	1	88	0.011236	0.000284429	0.0610183	A	0	120	0	0	0.030273	A	0	55	0	0	0.0648708	A	1	48	0.0204082	0.000516556	0.108542
2858693	chr_2	A	C	1	111	0.00892857	0.000226026	0.0487433	C	0	132	0	0	0.0275592	C	0	60	0	0	0.0596295	C	1	55	0.0178571	0.000452002	0.0955259
2858906	chr_2	G	A	0	104	0	0	0.0348483	A	1	99	0.01	0.000253146	0.0544594	A	0	49	0	0	0.0725193	A	0	37	0	0	0.0948906
2859158	chr_2	T	C	0	83	0	0	0.0434712	C	0	58	0	0	0.061621	C	2	47	0.0408163	0.00498184	0.139787	C	1	27	0.0357143	0.000903799	0.183478
2984576	chr_2	G	A	0	119	0	0	0.0305234	A	1	224	0.00444444	0.000112517	0.0245127	A	0	206	0	0	0.0177478	A	0	87	0	0	0.0415146
3008236	chr_2	A	G	0	18	0	0	0.185302	G	0	33	0	0	0.105763	G	0	21	0	0	0.161098	G	0	13	0	0	0.247053
3133223	chr_2	C	T	0	32	0	0	0.108881	T	0	58	0	0	0.061621	T	0	55	0	0	0.0648708	T	0	41	0	0	0.0860438
3341287	chr_2	A	C	0	11	0	0	0.284914	C	0	46	0	0	0.0770618	C	0	61	0	0	0.0586812	C	0	38	0	0	0.0925128
3341291	chr_2	T	G	0	11	0	0	0.284914	G	0	46	0	0	0.0770618	G	0	61	0	0	0.0586812	G	0	38	0	0	0.0925128
3341292	chr_2	T	C	0	11	0	0	0.284914	C	0	46	0	0	0.0770618	C	0	61	0	0	0.0586812	C	1	38	0.025641	0.000648964	0.134764
3341344	chr_2	A	C	0	30	0	0	0.115703	C	0	41	0	0	0.0860438	C	0	74	0	0	0.0486276	C	0	58	0	0	0.061621
3341380	chr_2	C	A	0	16	0	0	0.205907	A	0	13	0	0	0.247053	A	0	32	0	0	0.108881	A	0	34	0	0	0.102818
3341713	chr_2	A	G	0	14	0	0	0.231636	G	0	15	0	0	0.218019	G	0	29	0	0	0.119445	G	0	22	0	0	0.154373
3341716	chr_2	C	T	0	14	0	0	0.231636	T	0	15	0	0	0.218019	T	0	29	0	0	0.119445	T	0	22	0	0	0.154373
3341737	chr_2	A	G	0	30	0	0	0.115703	G	0	38	0	0	0.0925128	G	0	79	0	0	0.0456213	G	0	44	0	0	0.0804199
3341746	chr_2	A	G	0	37	0	0	0.0948906	G	0	41	0	0	0.0860438	G	0	94	0	0	0.0384834	G	0	47	0	0	0.0754857
3341773	chr_2	C	G	0	37	0	0	0.0948906	G	0	35	0	0	0.100032	G	0	85	0	0	0.0424703	G	0	47	0	0	0.0754857
3341800	chr_2	A	G	0	20	0	0	0.168433	G	0	14	0	0	0.231636	G	0	37	0	0	0.0948906	G	0	26	0	0	0.132275
3342013	chr_2	A	C	0	33	0	0	0.105763	C	0	27	0	0	0.127703	C	0	68	0	0	0.052803	C	0	66	0	0	0.0543588
3343135	chr_2	G	C	1	2487	0.000401929	1.02e-05	0.00223735	C	0	1861	0	0	0.00198024	C	0	2477	0	0	0.00148814	C	0	2378	0	0	0.00155005
3343871	chr_2	T	G	3	186	0.015873	0.00328544	0.0456846	G	0	831	0	0	0.00442925	G	0	463	0	0	0.00793569	G	0	651	0	0	0.00565046
3343872	chr_2	T	A	0	189	0	0	0.0193286	A	0	831	0	0	0.00442925	A	0	463	0	0	0.00793569	A	0	651	0	0	0.00565046
3344219	chr_2	A	G	1	917	0.00108932	2.76e-05	0.00605424	G	0	707	0	0	0.00520406	G	0	528	0	0	0.00696217	G	1	663	0.00150602	3.81e-05	0.0083622
3344222	chr_2	G	A	1	917	0.00108932	2.76e-05	0.00605424	A	0	708	0	0	0.00519673	A	0	528	0	0	0.00696217	A	1	663	0.00150602	3.81e-05	0.0083622
3344294	chr_2	A	G	2	2168	0.000921659	0.000111637	0.00332534	G	0	1584	0	0	0.00232613	G	0	696	0	0	0.00528609	G	0	1443	0	0	0.00255313
3344303	chr_2	T	C	0	2305	0	0	0.0015991	C	0	1641	0	0	0.00224542	C	0	793	0	0	0.004641	C	1	1589	0.000628931	1.59e-05	0.00349914
3344384	chr_2	C	T	1	2189	0.000456621	1.16e-05	0.00254148	T	0	993	0	0	0.00370799	T	0	478	0	0	0.00768762	T	0	1118	0	0	0.0032941
3349045	chr_2	A	G	0	64	0	0	0.0560091	G	0	34	0	0	0.102818	G	0	38	0	0	0.0925128	G	0	44	0	0	0.0804199
3349096	chr_2	C	T	0	47	0	0	0.0754857	T	0	41	0	0	0.0860438	T	0	46	0	0	0.0770618	T	0	33	0	0	0.105763
3349148	chr_2	A	G	0	37	0	0	0.0948906	G	0	38	0	0	0.0925128	G	0	34	0	0	0.102818	G	0	28	0	0	0.123436
3349153	chr_2	T	C	0	36	0	0	0.0973938	C	0	38	0	0	0.0925128	C	0	34	0	0	0.102818	C	0	26	0	0	0.132275
3349327	chr_2	A	G	0	55	0	0	0.0648708	G	0	29	0	0	0.119445	G	0	39	0	0	0.0902511	G	0	29	0	0	0.119445
3349340	chr_2	A	G	0	44	0	0	0.0804199	G	0	22	0	0	0.154373	G	0	32	0	0	0.108881	G	0	24	0	0	0.142474
3349341	chr_2	A	G	0	44	0	0	0.0804199	G	0	22	0	0	0.154373	G	0	32	0	0	0.108881	G	0	24	0	0	0.142474
3349378	chr_2	T	C	0	48	0	0	0.0739728	C	0	31	0	0	0.112189	C	0	22	0	0	0.154373	C	0	36	0	0	0.0973938
3349384	chr_2	A	G	0	48	0	0	0.0739728	G	0	31	0	0	0.112189	G	0	19	0	0	0.176467	G	0	37	0	0	0.0948906
3349408	chr_2	C	T	0	56	0	0	0.0637501	T	0	34	0	0	0.102818	T	0	31	0	0	0.112189	T	0	36	0	0	0.0973938
3349447	chr_2	C	T	0	39	0	0	0.0902511	T	0	31	0	0	0.112189	T	0	49	0	0	0.0725193	T	0	50	0	0	0.0711217
3349480	chr_2	A	G	0	36	0	0	0.0973938	G	0	27	0	0	0.127703	G	0	53	0	0	0.0672345	G	0	50	0	0	0.0711217
3349525	chr_2	A	G	0	42	0	0	0.0840839	G	0	43	0	0	0.0822111	G	0	39	0	0	0.0902511	G	0	33	0	0	0.105763
3349535	chr_2	C	G	0	33	0	0	0.105763	G	0	33	0	0	0.105763	G	0	23	0	0	0.148185	G	0	25	0	0	0.137185
3349537	chr_2	T	G	0	33	0	0	0.105763	G	0	33	0	0	0.105763	G	0	23	0	0	0.148185	G	0	25	0	0	0.137185
3349610	chr_2	T	C	0	51	0	0	0.069777	C	0	57	0	0	0.0626675	C	0	59	0	0	0.0606089	C	0	64	0	0	0.0560091
3349669	chr_2	T	G	0	61	0	0	0.0586812	G	0	47	0	0	0.0754857	G	0	70	0	0	0.0513338	G	0	67	0	0	0.0535697
3349762	chr_2	C	T	0	33	0	0	0.105763	T	0	44	0	0	0.0804199	T	0	43	0	0	0.0822111	T	0	36	0	0	0.0973938
3349772	chr_2	A	G	0	35	0	0	0.100032	G	0	44	0	0	0.0804199	G	0	44	0	0	0.0804199	G	0	41	0	0	0.0860438
3349795	chr_2	C	T	0	36	0	0	0.0973938	T	0	43	0	0	0.0822111	T	0	52	0	0	0.0684822	T	0	34	0	0	0.102818
3349798	chr_2	G	A	0	36	0	0	0.0973938	A	0	43	0	0	0.0822111	A	0	52	0	0	0.0684822	A	0	34	0	0	0.102818
3349810	chr_2	C	T	0	58	0	0	0.061621	T	0	50	0	0	0.0711217	T	0	63	0	0	0.0568724	T	0	49	0	0	0.0725193
3349829	chr_2	T	C	0	54	0	0	0.0660315	C	0	42	0	0	0.0840839	C	0	66	0	0	0.0543588	C	0	46	0	0	0.0770618
3353279	chr_2	T	A	0	40	0	0	0.0880973	A	0	26	0	0	0.132275	A	0	17	0	0	0.195064	A	0	12	0	0	0.264648
3353332	chr_2	T	C	0	11	0	0	0.284914	C	0	17	0	0	0.195064	C	0	17	0	0	0.195064	C	0	13	0	0	0.247053
3353333	chr_2	C	G	0	11	0	0	0.284914	G	0	17	0	0	0.195064	G	0	17	0	0	0.195064	G	0	13	0	0	0.247053
3353365	chr_2	C	T	0	15	0	0	0.218019	T	0	14	0	0	0.231636	T	0	12	0	0	0.264648	T	0	11	0	0	0.284914
3353390	chr_2	A	C	0	23	0	0	0.148185	C	0	26	0	0	0.132275	C	0	17	0	0	0.195064	C	0	11	0	0	0.284914
3353396	chr_2	A	C	0	23	0	0	0.148185	C	0	25	0	0	0.137185	C	0	15	0	0	0.218019	C	0	11	0	0	0.284914
3353435	chr_2	G	A	0	26	0	0	0.132275	A	0	25	0	0	0.137185	A	0	34	0	0	0.102818	A	0	12	0	0	0.264648
3353442	chr_2	T	C	0	22	0	0	0.154373	C	0	25	0	0	0.137185	C	0	33	0	0	0.105763	C	0	13	0	0	0.247053
3353462	chr_2	T	A	0	26	0	0	0.132275	A	0	25	0	0	0.137185	A	0	30	0	0	0.115703	A	0	18	0	0	0.185302
3353483	chr_2	T	A	0	33	0	0	0.105763	A	0	30	0	0	0.115703	A	0	16	0	0	0.205907	A	0	16	0	0	0.205907
3353669	chr_2	T	C	0	15	0	0	0.218019	C	0	23	0	0	0.148185	C	0	23	0	0	0.148185	C	0	11	0	0	0.284914
3353738	chr_2	C	T	0	24	0	0	0.142474	T	0	31	0	0	0.112189	T	0	16	0	0	0.205907	T	0	21	0	0	0.161098
3353747	chr_2	T	C	0	24	0	0	0.142474	C	0	33	0	0	0.105763	C	0	19	0	0	0.176467	C	0	27	0	0	0.127703
3354888	chr_2	A	G	1	21	0.0454545	0.00115015	0.228444	G	0	52	0	0	0.0684822	G	0	31	0	0	0.112189	G	0	14	0	0	0.231636
3523232	chr_2	A	G	0	109	0	0	0.0332767	G	0	64	0	0	0.0560091	G	0	111	0	0	0.032687	G	0	22	0	0	0.154373
3556118	chr_2	T	C	0	27	0	0	0.127703	C	0	34	0	0	0.102818	C	0	36	0	0	0.0973938	C	0	39	0	0	0.0902511
3671324	chr_2	T	C	0	137	0	0	0.0265669	C	0	152	0	0	0.0239768	C	0	72	0	0	0.0499441	C	0	57	0	0	0.0626675
3671390	chr_2	T	C	0	106	0	0	0.0342022	C	0	112	0	0	0.0323999	C	0	61	0	0	0.0586812	C	1	42	0.0232558	0.000588613	0.12289
3671462	chr_2	G	A	0	159	0	0	0.0229334	A	0	187	0	0	0.0195333	A	0	101	0	0	0.0358646	A	0	49	0	0	0.0725193
3671483	chr_2	G	A	0	126	0	0	0.0288524	A	1	159	0.00625	0.000158224	0.0343293	A	0	97	0	0	0.0373156	A	0	50	0	0	0.0711217
3671863	chr_2	C	A	2	207	0.00956938	0.001161	0.0341385	A	0	218	0	0	0.0167791	A	0	81	0	0	0.0445203	A	0	90	0	0	0.0401589
3671995	chr_2	G	A	0	165	0	0	0.0221088	A	0	210	0	0	0.0174127	A	0	92	0	0	0.0393033	A	0	71	0	0	0.0506294
3672298	chr_2	C	T	0	169	0	0	0.0215912	T	0	149	0	0	0.0244536	T	0	87	0	0	0.0415146	T	0	65	0	0	0.0551716
3672415	chr_2	G	A	0	157	0	0	0.0232222	A	2	148	0.0133333	0.00161883	0.047333	A	0	120	0	0	0.030273	A	0	71	0	0	0.0506294
3672611	chr_2	G	A	0	107	0	0	0.033888	A	2	139	0.0141844	0.00172244	0.0502983	A	0	82	0	0	0.0439895	A	0	70	0	0	0.0513338
3672655	chr_2	T	G	0	128	0	0	0.0284081	G	1	125	0.00793651	0.000200915	0.0434255	G	1	81	0.0121951	0.000308706	0.0660827	G	0	38	0	0	0.0925128
3672685	chr_2	A	T	0	137	0	0	0.0265669	T	1	138	0.00719425	0.000182126	0.0394308	T	1	102	0.00970874	0.000245774	0.0529083	T	0	42	0	0	0.0840839
3672793	chr_2	G	T	0	154	0	0	0.0236691	T	0	173	0	0	0.0210973	T	1	118	0.00840336	0.000212732	0.045931	T	0	63	0	0	0.0568724
3673003	chr_2	A	G	0	96	0	0	0.0376969	G	0	100	0	0	0.0362167	G	0	62	0	0	0.0577626	G	0	30	0	0	0.115703
3673021	chr_2	A	C	0	64	0	0	0.0560091	C	0	65	0	0	0.0551716	C	0	42	0	0	0.0840839	C	0	19	0	0	0.176467
3673033	chr_2	G	A	0	35	0	0	0.100032	A	0	26	0	0	0.132275	A	0	23	0	0	0.148185	A	0	11	0	0	0.284914
3673129	chr_2	C	T	0	111	0	0	0.032687	T	0	90	0	0	0.0401589	T	0	93	0	0	0.038889	T	0	46	0	0	0.0770618
3673132	chr_2	T	C	0	111	0	0	0.032687	C	0	90	0	0	0.0401589	C	0	93	0	0	0.038889	C	0	46	0	0	0.0770618
3673144	chr_2	A	G	0	158	0	0	0.0230769	G	0	126	0	0	0.0288524	G	0	111	0	0	0.032687	G	0	65	0	0	0.0551716
3673186	chr_2	G	A	0	125	0	0	0.0290798	A	0	100	0	0	0.0362167	A	0	58	0	0	0.061621	A	0	54	0	0	0.0660315
3673198	chr_2	G	T	0	103	0	0	0.0351806	T	0	99	0	0	0.0365757	T	0	61	0	0	0.0586812	T	0	48	0	0	0.0739728
3673237	chr_2	G	A	0	126	0	0	0.0288524	A	0	109	0	0	0.0332767	A	0	60	0	0	0.0596295	A	0	56	0	0	0.0637501
3673291	chr_2	T	C	0	88	0	0	0.0410526	C	1	95	0.0104167	0.000263692	0.0566747	C	0	67	0	0	0.0535697	C	0	43	0	0	0.0822111
3673309	chr_2	G	A	0	118	0	0	0.0307781	A	0	119	0	0	0.0305234	A	0	79	0	0	0.0456213	A	0	46	0	0	0.0770618
3673321	chr_2	T	C	0	115	0	0	0.0315682	C	0	105	0	0	0.0345222	C	0	80	0	0	0.045064	C	0	43	0	0	0.0822111
3673378	chr_2	C	T	0	77	0	0	0.0467781	T	0	96	0	0	0.0376969	T	0	63	0	0	0.0568724	T	0	50	0	0	0.0711217
3673415	chr_2	G	T	0	145	0	0	0.0251197	T	0	177	0	0	0.0206255	T	2	90	0.0217391	0.00264364	0.0763307	T	0	55	0	0	0.0648708
3673718	chr_2	T	G	1	128	0.00775194	0.000196243	0.0424334	G	0	133	0	0	0.0273548	G	1	116	0.00854701	0.000216368	0.0467009	G	0	48	0	0	0.0739728
3673837	chr_2	T	C	0	126	0	0	0.0288524	C	0	120	0	0	0.030273	C	0	78	0	0	0.0461924	C	0	45	0	0	0.0787051
3673891	chr_2	G	A	0	97	0	0	0.0373156	A	0	97	0	0	0.0373156	A	0	51	0	0	0.069777	A	0	34	0	0	0.102818
3673965	chr_2	A	G	0	95	0	0	0.0380861	G	0	102	0	0	0.0355193	G	0	83	0	0	0.0434712	G	0	34	0	0	0.102818
3673966	chr_2	A	G	0	95	0	0	0.0380861	G	0	102	0	0	0.0355193	G	0	83	0	0	0.0434712	G	0	34	0	0	0.102818
3674004	chr_2	T	G	0	106	0	0	0.0342022	G	0	111	0	0	0.032687	G	0	113	0	0	0.0321179	G	0	43	0	0	0.0822111
3674010	chr_2	G	T	0	104	0	0	0.0348483	T	0	111	0	0	0.032687	T	0	113	0	0	0.0321179	T	0	44	0	0	0.0804199
3674140	chr_2	C	G	1	74	0.0133333	0.000337514	0.0720635	G	0	95	0	0	0.0380861	G	0	51	0	0	0.069777	G	0	51	0	0	0.069777
3674194	chr_2	G	A	0	75	0	0	0.0479951	A	0	49	0	0	0.0725193	A	0	75	0	0	0.0479951	A	0	12	0	0	0.264648
3674200	chr_2	A	G	0	73	0	0	0.0492771	G	0	52	0	0	0.0684822	G	0	74	0	0	0.0486276	G	0	13	0	0	0.247053
3680747	chr_2	G	A	0	24	0	0	0.142474	A	0	28	0	0	0.123436	A	0	25	0	0	0.137185	A	0	24	0	0	0.142474
3681800	chr_2	T	C	0	13	0	0	0.247053	C	0	22	0	0	0.154373	C	0	35	0	0	0.100032	C	0	17	0	0	0.195064
3682063	chr_2	T	C	0	27	0	0	0.127703	C	0	30	0	0	0.115703	C	0	28	0	0	0.123436	C	0	17	0	0	0.195064
3754239	chr_2	A	T	0	36	0	0	0.0973938	T	0	14	0	0	0.231636	T	0	51	0	0	0.069777	T	0	56	0	0	0.0637501
3754269	chr_2	T	C	0	39	0	0	0.0902511	C	0	16	0	0	0.205907	C	0	37	0	0	0.0948906	C	0	65	0	0	0.0551716
3754287	chr_2	G	A	0	41	0	0	0.0860438	A	0	11	0	0	0.284914	A	0	50	0	0	0.0711217	A	0	63	0	0	0.0568724
3754337	chr_2	G	C	0	34	0	0	0.102818	C	0	12	0	0	0.264648	C	0	62	0	0	0.0577626	C	0	90	0	0	0.0401589
3754503	chr_2	A	G	0	20	0	0	0.168433	G	0	13	0	0	0.247053	G	1	61	0.016129	0.000408268	0.086621	G	0	94	0	0	0.0384834
3754632	chr_2	T	C	0	23	0	0	0.148185	C	0	11	0	0	0.284914	C	0	44	0	0	0.0804199	C	0	40	0	0	0.0880973
3754635	chr_2	T	C	0	23	0	0	0.148185	C	0	11	0	0	0.284914	C	0	44	0	0	0.0804199	C	0	40	0	0	0.0880973
3754644	chr_2	G	A	0	32	0	0	0.108881	A	0	12	0	0	0.264648	A	0	52	0	0	0.0684822	A	0	57	0	0	0.0626675
3754715	chr_2	G	A	0	28	0	0	0.123436	A	0	15	0	0	0.218019	A	0	76	0	0	0.0473788	A	0	69	0	0	0.0520581
3754727	chr_2	A	G	0	36	0	0	0.0973938	G	0	18	0	0	0.185302	G	0	76	0	0	0.0473788	G	0	80	0	0	0.045064
3754926	chr_2	T	C	0	30	0	0	0.115703	C	0	18	0	0	0.185302	C	0	39	0	0	0.0902511	C	0	49	0	0	0.0725193
3754929	chr_2	T	A	0	30	0	0	0.115703	A	0	18	0	0	0.185302	A	0	39	0	0	0.0902511	A	0	49	0	0	0.0725193
3754930	chr_2	T	C	0	30	0	0	0.115703	C	0	18	0	0	0.185302	C	0	39	0	0	0.0902511	C	0	49	0	0	0.0725193
3768906	chr_2	G	GA	0	31	0	0	0.112189	GA	0	25	0	0	0.137185	GA	0	16	0	0	0.205907	GA	0	45	0	0	0.0787051
3769873	chr_2	T	C	0	238	0	0	0.01538	C	1	131	0.00757576	0.000191783	0.0414857	C	0	138	0	0	0.0263769	C	0	213	0	0	0.0171696
3769957	chr_2	T	C	0	290	0	0	0.0126397	C	0	204	0	0	0.0179202	C	0	190	0	0	0.0192279	C	1	214	0.00465116	0.00011775	0.0256408
3769966	chr_2	C	T	0	279	0	0	0.0131348	T	0	190	0	0	0.0192279	T	0	183	0	0	0.019956	T	0	223	0	0	0.016406
80250	chr_3	C	T	0	116	0	0	0.0313004	T	2	135	0.0145985	0.00177287	0.0517389	T	0	226	0	0	0.01619	T	0	111	0	0	0.032687
80274	chr_3	G	T	0	92	0	0	0.0393033	T	0	112	0	0	0.0323999	T	0	210	0	0	0.0174127	T	0	93	0	0	0.038889
199985	chr_3	G	A	0	209	0	0	0.0174953	A	0	373	0	0	0.00984101	A	0	132	0	0	0.0275592	A	0	69	0	0	0.0520581
200150	chr_3	A	G	1	153	0.00649351	0.000164388	0.035647	G	0	284	0	0	0.012905	G	0	142	0	0	0.0256435	G	0	55	0	0	0.0648708
200171	chr_3	A	G	1	154	0.00645161	0.000163327	0.0354204	G	1	317	0.00314465	7.96e-05	0.0173955	G	1	166	0.00598802	0.000151592	0.03291	G	1	58	0.0169492	0.000429023	0.0908559
255911	chr_3	T	C	0	328	0	0	0.0111836	C	1	426	0.00234192	5.93e-05	0.0129787	C	0	448	0	0	0.0082003	C	0	377	0	0	0.00973711
256141	chr_3	C	A	0	592	0	0	0.00621184	A	0	776	0	0	0.00474243	A	0	1000	0	0	0.00368208	A	2	672	0.00296736	0.000359563	0.0106777
256146	chr_3	G	C	0	590	0	0	0.00623283	C	0	766	0	0	0.00480419	C	0	997	0	0	0.00369314	C	0	668	0	0	0.00550706
256182	chr_3	G	C	0	507	0	0	0.00724949	C	0	661	0	0	0.00556521	C	0	736	0	0	0.00499953	C	0	557	0	0	0.00660088
256215	chr_3	A	T	0	266	0	0	0.0137723	T	0	377	0	0	0.00973711	T	0	295	0	0	0.0124268	T	0	299	0	0	0.0122616
269746	chr_3	C	T	0	198	0	0	0.0184582	T	0	163	0	0	0.022377	T	0	46	0	0	0.0770618	T	0	88	0	0	0.0410526
269824	chr_3	A	G	0	216	0	0	0.0169331	G	0	184	0	0	0.0198486	G	0	90	0	0	0.0401589	G	0	75	0	0	0.0479951
269830	chr_3	C	T	0	222	0	0	0.0164793	T	0	190	0	0	0.0192279	T	0	93	0	0	0.038889	T	0	75	0	0	0.0479951
270036	chr_3	T	C	0	367	0	0	0.0100011	C	0	254	0	0	0.0144182	C	0	135	0	0	0.0269551	C	1	106	0.00934579	0.000236587	0.0509725
270138	chr_3	T	C	0	289	0	0	0.0126832	C	0	194	0	0	0.0188352	C	0	99	0	0	0.0365757	C	0	113	0	0	0.0321179
270147	chr_3	T	C	0	267	0	0	0.013721	C	0	178	0	0	0.0205108	C	0	79	0	0	0.0456213	C	0	103	0	0	0.0351806
270153	chr_3	G	A	0	275	0	0	0.0133245	A	0	187	0	0	0.0195333	A	0	83	0	0	0.0434712	A	0	121	0	0	0.0300266
296337	chr_3	G	T	2	268	0.00740741	0.000898334	0.0265005	T	0	290	0	0	0.0126397	T	0	149	0	0	0.0244536	T	1	113	0.00877193	0.000222061	0.0479053
296357	chr_3	A	G	0	275	0	0	0.0133245	G	0	287	0	0	0.012771	G	0	133	0	0	0.0273548	G	0	116	0	0	0.0313004
296382	chr_3	T	C	3	233	0.0127119	0.0026292	0.036698	C	0	247	0	0	0.0148238	C	0	129	0	0	0.028191	C	0	98	0	0	0.036942
296415	chr_3	G	C	3	47	0.06	0.0125486	0.165482	C	0	58	0	0	0.061621	C	0	47	0	0	0.0754857	C	0	25	0	0	0.137185
296421	chr_3	G	A	3	47	0.06	0.0125486	0.165482	A	0	56	0	0	0.0637501	A	0	47	0	0	0.0754857	A	0	23	0	0	0.148185
296436	chr_3	T	C	0	35	0	0	0.100032	C	0	30	0	0	0.115703	C	0	23	0	0	0.148185	C	0	16	0	0	0.205907
296464	chr_3	T	C	0	113	0	0	0.0321179	C	0	189	0	0	0.0193286	C	0	80	0	0	0.045064	C	0	49	0	0	0.0725193
296478	chr_3	G	A	0	138	0	0	0.0263769	A	0	212	0	0	0.0172499	A	0	95	0	0	0.0380861	A	0	49	0	0	0.0725193
296484	chr_3	G	C	0	148	0	0	0.0246168	C	0	221	0	0	0.0165532	C	0	99	0	0	0.0365757	C	0	54	0	0	0.0660315
296505	chr_3	C	T	0	192	0	0	0.0190295	T	0	264	0	0	0.0138759	T	0	141	0	0	0.025823	T	0	66	0	0	0.0543588
296619	chr_3	G	A	3	44	0.0638298	0.0133618	0.175392	A	0	144	0	0	0.0252919	A	0	72	0	0	0.0499441	A	0	44	0	0	0.0804199
296625	chr_3	A	G	3	44	0.0638298	0.0133618	0.175392	G	0	145	0	0	0.0251197	G	0	72	0	0	0.0499441	G	0	44	0	0	0.0804199
296715	chr_3	G	C	0	92	0	0	0.0393033	C	0	112	0	0	0.0323999	C	1	102	0.00970874	0.000245774	0.0529083	C	0	59	0	0	0.0606089
296718	chr_3	C	G	0	92	0	0	0.0393033	G	0	112	0	0	0.0323999	G	1	102	0.00970874	0.000245774	0.0529083	G	0	59	0	0	0.0606089
296769	chr_3	A	G	0	98	0	0	0.036942	G	0	128	0	0	0.0284081	G	0	102	0	0	0.0355193	G	0	43	0	0	0.0822111
296889	chr_3	T	C	0	85	0	0	0.0424703	C	0	53	0	0	0.0672345	C	0	51	0	0	0.069777	C	0	52	0	0	0.0684822
296997	chr_3	T	C	0	74	0	0	0.0486276	C	0	98	0	0	0.036942	C	0	37	0	0	0.0948906	C	0	21	0	0	0.161098
297158	chr_3	A	C	0	115	0	0	0.0315682	C	0	127	0	0	0.0286285	C	0	59	0	0	0.0606089	C	0	51	0	0	0.069777
297168	chr_3	G	A	4	105	0.0366972	0.0100877	0.0912983	A	0	131	0	0	0.0277666	A	0	64	0	0	0.0560091	A	0	52	0	0	0.0684822
297177	chr_3	G	T	0	84	0	0	0.0429649	T	0	110	0	0	0.0329792	T	0	52	0	0	0.0684822	T	0	42	0	0	0.0840839
297183	chr_3	T	C	0	86	0	0	0.041987	C	0	116	0	0	0.0313004	C	1	55	0.0178571	0.000452002	0.0955259	C	0	45	0	0	0.0787051
297252	chr_3	G	A	0	99	0	0	0.0365757	A	0	117	0	0	0.031037	A	0	62	0	0	0.0577626	A	0	43	0	0	0.0822111
437436	chr_3	T	C	0	56	0	0	0.0637501	C	0	91	0	0	0.0397265	C	0	22	0	0	0.154373	C	1	11	0.0833333	0.00210759	0.384796
508152	chr_3	G	A	1	700	0.00142653	3.61e-05	0.00792227	A	0	438	0	0	0.00838673	A	0	230	0	0	0.0159107	A	0	203	0	0	0.0180077
508366	chr_3	T	C	6	539	0.0110092	0.00405059	0.0238074	C	2	308	0.00645161	0.000782277	0.0231099	C	1	192	0.00518135	0.000131172	0.028529	C	1	175	0.00568182	0.000143841	0.031249
508545	chr_3	G	A	1	427	0.00233645	5.92e-05	0.0129485	A	0	233	0	0	0.0157074	A	1	155	0.00641026	0.00016228	0.0351967	A	0	117	0	0	0.031037
508582	chr_3	T	C	0	442	0	0	0.00831115	C	0	206	0	0	0.0177478	C	0	163	0	0	0.022377	C	0	120	0	0	0.030273
508945	chr_3	G	C	0	268	0	0	0.0136702	C	1	142	0.00699301	0.000177032	0.0383454	C	0	90	0	0	0.0401589	C	0	79	0	0	0.0456213
509371	chr_3	T	C	0	383	0	0	0.0095853	C	0	185	0	0	0.0197424	C	0	139	0	0	0.0261896	C	0	107	0	0	0.033888
509464	chr_3	G	T	0	336	0	0	0.0109188	T	0	153	0	0	0.023822	T	0	138	0	0	0.0263769	T	0	86	0	0	0.041987
509530	chr_3	T	C	0	82	0	0	0.0439895	C	0	41	0	0	0.0860438	C	0	11	0	0	0.284914	C	0	30	0	0	0.115703
509692	chr_3	G	A	0	199	0	0	0.0183663	A	0	98	0	0	0.036942	A	0	81	0	0	0.0445203	A	1	61	0.016129	0.000408268	0.086621
509734	chr_3	A	G	0	199	0	0	0.0183663	G	0	100	0	0	0.0362167	G	0	85	0	0	0.0424703	G	0	49	0	0	0.0725193
509890	chr_3	A	G	0	228	0	0	0.0160491	G	0	69	0	0	0.0520581	G	0	68	0	0	0.052803	G	0	72	0	0	0.0499441
509899	chr_3	G	A	0	186	0	0	0.0196373	A	0	55	0	0	0.0648708	A	0	56	0	0	0.0637501	A	0	58	0	0	0.061621
509902	chr_3	G	C	0	186	0	0	0.0196373	C	0	55	0	0	0.0648708	C	0	56	0	0	0.0637501	C	0	58	0	0	0.061621
509938	chr_3	G	A	0	138	0	0	0.0263769	A	0	49	0	0	0.0725193	A	0	66	0	0	0.0543588	A	0	50	0	0	0.0711217
509947	chr_3	G	T	0	119	0	0	0.0305234	T	0	53	0	0	0.0672345	T	0	55	0	0	0.0648708	T	0	57	0	0	0.0626675
509956	chr_3	A	G	0	157	0	0	0.0232222	G	0	74	0	0	0.0486276	G	0	66	0	0	0.0543588	G	0	70	0	0	0.0513338
510001	chr_3	G	A	0	157	0	0	0.0232222	A	0	73	0	0	0.0492771	A	0	66	0	0	0.0543588	A	0	50	0	0	0.0711217
510004	chr_3	G	A	0	157	0	0	0.0232222	A	0	73	0	0	0.0492771	A	0	66	0	0	0.0543588	A	0	50	0	0	0.0711217
510037	chr_3	A	G	0	138	0	0	0.0263769	G	0	55	0	0	0.0648708	G	0	45	0	0	0.0787051	G	0	37	0	0	0.0948906
510045	chr_3	G	T	0	143	0	0	0.0254665	T	0	55	0	0	0.0648708	T	0	52	0	0	0.0684822	T	0	36	0	0	0.0973938
510058	chr_3	A	G	0	122	0	0	0.0297842	G	0	49	0	0	0.0725193	G	0	36	0	0	0.0973938	G	0	29	0	0	0.119445
510061	chr_3	G	T	0	122	0	0	0.0297842	T	0	49	0	0	0.0725193	T	0	36	0	0	0.0973938	T	0	29	0	0	0.119445
510064	chr_3	A	T	0	122	0	0	0.0297842	T	0	49	0	0	0.0725193	T	0	36	0	0	0.0973938	T	0	29	0	0	0.119445
510184	chr_3	G	A	0	191	0	0	0.0191282	A	1	85	0.0116279	0.00029435	0.0630905	A	0	66	0	0	0.0543588	A	1	85	0.0116279	0.00029435	0.0630905
510193	chr_3	T	C	0	187	0	0	0.0195333	C	1	74	0.0133333	0.000337514	0.0720635	C	0	67	0	0	0.0535697	C	1	72	0.0136986	0.000346759	0.0739763
510253	chr_3	A	G	0	190	0	0	0.0192279	G	0	62	0	0	0.0577626	G	0	55	0	0	0.0648708	G	0	61	0	0	0.0586812
510346	chr_3	G	A	0	165	0	0	0.0221088	A	0	69	0	0	0.0520581	A	0	80	0	0	0.045064	A	0	77	0	0	0.0467781
510358	chr_3	G	A	0	168	0	0	0.0217183	A	0	79	0	0	0.0456213	A	0	82	0	0	0.0439895	A	0	78	0	0	0.0461924
510412	chr_3	A	G	0	97	0	0	0.0373156	G	1	32	0.030303	0.000766912	0.157594	G	0	36	0	0	0.0973938	G	0	53	0	0	0.0672345
510418	chr_3	G	A	0	96	0	0	0.0376969	A	1	31	0.03125	0.000790869	0.162171	A	0	34	0	0	0.102818	A	0	53	0	0	0.0672345
510421	chr_3	C	G	0	96	0	0	0.0376969	G	1	31	0.03125	0.000790869	0.162171	G	0	34	0	0	0.102818	G	0	54	0	0	0.0660315
510424	chr_3	A	G	0	96	0	0	0.0376969	G	1	31	0.03125	0.000790869	0.162171	G	0	34	0	0	0.102818	G	0	54	0	0	0.0660315
510439	chr_3	C	T	0	164	0	0	0.0222421	T	1	44	0.0222222	0.00056246	0.117704	T	0	53	0	0	0.0672345	T	0	76	0	0	0.0473788
510487	chr_3	G	A	0	162	0	0	0.0225136	A	0	57	0	0	0.0626675	A	0	44	0	0	0.0804199	A	0	42	0	0	0.0840839
510700	chr_3	C	T	1	48	0.0204082	0.000516556	0.108542	T	0	23	0	0	0.148185	T	0	22	0	0	0.154373	T	0	14	0	0	0.231636
510871	chr_3	C	A	1	122	0.00813008	0.000205815	0.044465	A	0	41	0	0	0.0860438	A	0	49	0	0	0.0725193	A	0	56	0	0	0.0637501
510877	chr_3	C	T	1	120	0.00826446	0.000209216	0.0451861	T	0	41	0	0	0.0860438	T	0	49	0	0	0.0725193	T	0	55	0	0	0.0648708
510892	chr_3	T	G	1	131	0.00757576	0.000191783	0.0414857	G	0	46	0	0	0.0770618	G	0	60	0	0	0.0596295	G	0	75	0	0	0.0479951
510940	chr_3	C	A	1	165	0.0060241	0.000152505	0.0331056	A	0	42	0	0	0.0840839	A	0	67	0	0	0.0535697	A	0	61	0	0	0.0586812
516964	chr_3	C	T	0	21	0	0	0.161098	T	0	19	0	0	0.176467	T	0	11	0	0	0.284914	T	0	11	0	0	0.284914
516967	chr_3	G	A	0	21	0	0	0.161098	A	0	19	0	0	0.176467	A	0	11	0	0	0.284914	A	0	11	0	0	0.284914
527959	chr_3	A	AT	492	107	0.821369	0.788298	0.851232	AT	568	97	0.854135	0.824988	0.880094	AT	413	72	0.851546	0.816736	0.881996	AT	232	58	0.8	0.749266	0.844486
528071	chr_3	G	A	3	581	0.00513699	0.00106063	0.0149385	A	3	703	0.00424929	0.000877165	0.0123676	A	3	386	0.00771208	0.00159325	0.0223714	A	1	286	0.00348432	8.82e-05	0.0192595
528083	chr_3	AC	A	3	489	0.00609756	0.00125923	0.0177155	A	4	586	0.00677966	0.00185023	0.017267	A	3	40	0.0697674	0.0146255	0.190607	A	2	31	0.0606061	0.00742584	0.202264
528099	chr_3	C	T	5	237	0.0206612	0.00674185	0.0475549	T	2	271	0.00732601	0.000888448	0.026212	T	3	297	0.01	0.00206701	0.0289445	T	4	108	0.0357143	0.00981516	0.0889215
528108	chr_3	G	C	3	318	0.00934579	0.00193149	0.027068	C	4	338	0.0116959	0.00319568	0.0296738	C	2	372	0.00534759	0.000648276	0.0191829	C	2	141	0.013986	0.00169828	0.0496077
528240	chr_3	T	C	1	879	0.00113636	2.88e-05	0.00631499	C	1	855	0.00116822	2.96e-05	0.00649158	C	0	544	0	0	0.00675809	C	1	310	0.00321543	8.14e-05	0.0177841
528249	chr_3	A	G	1	698	0.00143062	3.62e-05	0.00794486	G	1	711	0.00140449	3.56e-05	0.00780026	G	0	494	0	0	0.00743956	G	0	265	0	0	0.0138239
528264	chr_3	A	G	0	647	0	0	0.00568529	G	1	654	0.00152672	3.87e-05	0.0084767	G	0	416	0	0	0.0088283	G	0	261	0	0	0.0140342
528279	chr_3	G	A	1	508	0.00196464	4.97e-05	0.0108972	A	1	521	0.00191571	4.85e-05	0.010627	A	0	319	0	0	0.0114973	A	0	215	0	0	0.0170112
528282	chr_3	G	A	1	507	0.0019685	4.98e-05	0.0109186	A	0	520	0	0	0.0070689	A	3	317	0.009375	0.00193754	0.0271518	A	1	215	0.00462963	0.000117205	0.0255233
528297	chr_3	T	G	1	670	0.00149031	3.77e-05	0.00827526	G	0	667	0	0	0.00551529	G	0	400	0	0	0.0091798	G	0	263	0	0	0.0139282
528327	chr_3	T	C	2	989	0.00201816	0.000244502	0.00727111	C	0	1010	0	0	0.00364569	C	0	584	0	0	0.00629667	C	0	365	0	0	0.0100556
528492	chr_3	T	A	0	1000	0	0	0.00368208	A	0	820	0	0	0.00448853	A	1	413	0.00241546	6.12e-05	0.013384	A	1	264	0.00377358	9.55e-05	0.0208446
528495	chr_3	A	G	0	1001	0	0	0.00367841	G	0	820	0	0	0.00448853	G	1	413	0.00241546	6.12e-05	0.013384	G	1	264	0.00377358	9.55e-05	0.0208446
528618	chr_3	G	A	1	647	0.00154321	3.91e-05	0.00856795	A	0	563	0	0	0.00653077	A	1	276	0.00361011	9.14e-05	0.019949	A	1	222	0.00448431	0.000113526	0.0247303
528636	chr_3	A	G	1	326	0.0030581	7.74e-05	0.01692	G	0	287	0	0	0.012771	G	1	163	0.00609756	0.000154365	0.0335037	G	3	122	0.024	0.00497699	0.0685363
528639	chr_3	G	A	1	345	0.00289017	7.32e-05	0.015997	A	0	304	0	0	0.0120611	A	1	167	0.00595238	0.00015069	0.0327168	A	1	129	0.00769231	0.000194733	0.0421127
528651	chr_3	T	G	1	332	0.003003	7.6e-05	0.0166173	G	0	299	0	0	0.0122616	G	1	161	0.00617284	0.000156271	0.0339115	G	3	122	0.024	0.00497699	0.0685363
528654	chr_3	G	C	1	295	0.00337838	8.55e-05	0.0186784	C	2	262	0.00757576	0.00091878	0.0270968	C	0	151	0	0	0.0241337	C	3	100	0.0291262	0.00604728	0.0827649
528666	chr_3	A	G	1	499	0.002	5.06e-05	0.0110925	G	0	390	0	0	0.00941407	G	0	217	0	0	0.0168558	G	3	184	0.0160428	0.00332071	0.0461657
528714	chr_3	C	A	2	672	0.00296736	0.000359563	0.0106777	A	1	573	0.00174216	4.41e-05	0.00966813	A	0	287	0	0	0.012771	A	4	264	0.0149254	0.00408124	0.0377718
528726	chr_3	A	G	2	581	0.00343053	0.000415724	0.0123369	G	1	500	0.00199601	5.05e-05	0.0110704	G	0	246	0	0	0.0148836	G	3	211	0.0140187	0.00290037	0.0404197
528741	chr_3	A	G	2	317	0.00626959	0.000760181	0.0224632	G	1	254	0.00392157	9.93e-05	0.0216547	G	2	132	0.0149254	0.00181267	0.0528747	G	2	124	0.015873	0.00192811	0.0561622
528744	chr_3	A	G	2	335	0.00593472	0.000719532	0.0212727	G	1	264	0.00377358	9.55e-05	0.0208446	G	2	139	0.0141844	0.00172244	0.0502983	G	2	131	0.0150376	0.00182634	0.0532644
528756	chr_3	G	T	3	351	0.00847458	0.00175108	0.0245653	T	0	271	0	0	0.0135199	T	2	160	0.0123457	0.00149863	0.0438834	T	2	145	0.0136054	0.00165195	0.0482818
528768	chr_3	A	C	3	238	0.0124481	0.0025745	0.0359457	C	0	170	0	0	0.0214656	C	2	96	0.0204082	0.00248115	0.0717821	C	0	101	0	0	0.0358646
528771	chr_3	G	C	3	238	0.0124481	0.0025745	0.0359457	C	0	170	0	0	0.0214656	C	2	96	0.0204082	0.00248115	0.0717821	C	0	101	0	0	0.0358646
528807	chr_3	T	G	4	662	0.00600601	0.00163879	0.0153058	G	0	511	0	0	0.00719295	G	2	253	0.00784314	0.000951256	0.0280433	G	1	231	0.00431035	0.000109123	0.0237804
528831	chr_3	T	C	2	685	0.00291121	0.000352755	0.0104764	C	0	502	0	0	0.00732143	C	0	238	0	0	0.01538	C	2	266	0.00746269	0.000905047	0.0266963
528855	chr_3	T	G	2	539	0.00369686	0.000448021	0.01329	G	0	404	0	0	0.00908933	G	0	210	0	0	0.0174127	G	2	229	0.00865801	0.00105025	0.030924
528894	chr_3	A	G	0	525	0	0	0.00700181	G	0	340	0	0	0.010791	G	0	176	0	0	0.0207414	G	0	237	0	0	0.0154444
528912	chr_3	A	G	0	393	0	0	0.00934255	G	0	220	0	0	0.0166278	G	1	126	0.00787402	0.000199333	0.0430897	G	0	169	0	0	0.0215912
528918	chr_3	A	T	0	384	0	0	0.00956046	T	0	217	0	0	0.0168558	T	1	124	0.008	0.000202522	0.0437665	T	0	169	0	0	0.0215912
528921	chr_3	G	A	0	385	0	0	0.00953575	A	2	218	0.00909091	0.00110285	0.0324518	A	1	124	0.008	0.000202522	0.0437665	A	0	169	0	0	0.0215912
528942	chr_3	G	A	0	517	0	0	0.00710977	A	0	305	0	0	0.0120218	A	1	150	0.00662252	0.000167654	0.0363446	A	0	186	0	0	0.0196373
528981	chr_3	G	A	5	477	0.0103734	0.00337657	0.0240411	A	0	326	0	0	0.0112518	A	0	153	0	0	0.023822	A	0	179	0	0	0.0203974
529020	chr_3	G	A	4	332	0.0119048	0.00325291	0.0301988	A	0	224	0	0	0.0163334	A	0	98	0	0	0.036942	A	0	146	0	0	0.0249498
529023	chr_3	C	G	3	332	0.00895522	0.0018506	0.0259465	G	0	224	0	0	0.0163334	G	0	98	0	0	0.036942	G	0	146	0	0	0.0249498
529053	chr_3	C	G	0	191	0	0	0.0191282	G	0	118	0	0	0.0307781	G	0	47	0	0	0.0754857	G	0	97	0	0	0.0373156
529055	chr_3	A	G	0	191	0	0	0.0191282	G	0	118	0	0	0.0307781	G	0	47	0	0	0.0754857	G	0	97	0	0	0.0373156
529071	chr_3	A	G	0	231	0	0	0.0158423	G	0	147	0	0	0.0247822	G	1	56	0.0175439	0.000444073	0.0939168	G	0	123	0	0	0.0295456
529080	chr_3	A	G	0	216	0	0	0.0169331	G	0	152	0	0	0.0239768	G	1	55	0.0178571	0.000452002	0.0955259	G	0	113	0	0	0.0321179
529101	chr_3	G	A	0	239	0	0	0.0153161	A	0	203	0	0	0.0180077	A	1	79	0.0125	0.000316423	0.0676878	A	0	119	0	0	0.0305234
529113	chr_3	G	T	0	281	0	0	0.0130419	T	0	211	0	0	0.0173309	T	0	80	0	0	0.045064	T	0	155	0	0	0.0235183
529122	chr_3	A	G	0	318	0	0	0.0115332	G	0	238	0	0	0.01538	G	0	89	0	0	0.0406009	G	0	178	0	0	0.0205108
529194	chr_3	A	G	0	392	0	0	0.00936627	G	0	213	0	0	0.0171696	G	0	76	0	0	0.0473788	G	0	164	0	0	0.0222421
529200	chr_3	C	T	0	385	0	0	0.00953575	T	0	209	0	0	0.0174953	T	0	72	0	0	0.0499441	T	1	162	0.00613497	0.000155312	0.0337063
529278	chr_3	G	A	0	90	0	0	0.0401589	A	0	46	0	0	0.0770618	A	0	25	0	0	0.137185	A	0	50	0	0	0.0711217
529371	chr_3	C	G	0	239	0	0	0.0153161	G	0	183	0	0	0.019956	G	0	82	0	0	0.0439895	G	0	159	0	0	0.0229334
649741	chr_3	G	T	2	33	0.0571429	0.00699676	0.191571	T	0	37	0	0	0.0948906	T	0	25	0	0	0.137185	T	0	50	0	0	0.0711217
649939	chr_3	T	C	0	32	0	0	0.108881	C	0	41	0	0	0.0860438	C	0	36	0	0	0.0973938	C	0	41	0	0	0.0860438
650020	chr_3	G	T	0	43	0	0	0.0822111	T	0	42	0	0	0.0840839	T	0	20	0	0	0.168433	T	0	29	0	0	0.119445
650044	chr_3	A	G	0	42	0	0	0.0840839	G	0	39	0	0	0.0902511	G	1	23	0.0416667	0.00105435	0.211202	G	0	25	0	0	0.137185
650176	chr_3	G	A	0	32	0	0	0.108881	A	0	39	0	0	0.0902511	A	0	33	0	0	0.105763	A	0	57	0	0	0.0626675
732708	chr_3	T	G	0	99	0	0	0.0365757	G	0	122	0	0	0.0297842	G	1	145	0.00684931	0.000173395	0.0375698	G	0	52	0	0	0.0684822
732954	chr_3	T	C	0	136	0	0	0.0267596	C	0	139	0	0	0.0261896	C	0	126	0	0	0.0288524	C	0	96	0	0	0.0376969
733017	chr_3	G	T	0	130	0	0	0.0279772	T	1	88	0.011236	0.000284429	0.0610183	T	0	102	0	0	0.0355193	T	0	103	0	0	0.0351806
733059	chr_3	G	A	0	143	0	0	0.0254665	A	0	123	0	0	0.0295456	A	0	131	0	0	0.0277666	A	0	125	0	0	0.0290798
733088	chr_3	C	T	1	148	0.00671141	0.000169904	0.0368249	T	1	133	0.00746269	0.000188921	0.040877	T	0	144	0	0	0.0252919	T	0	101	0	0	0.0358646
733167	chr_3	G	A	1	133	0.00746269	0.000188921	0.040877	A	0	98	0	0	0.036942	A	0	108	0	0	0.0335795	A	0	71	0	0	0.0506294
733191	chr_3	C	T	1	158	0.00628931	0.000159219	0.0345421	T	0	121	0	0	0.0300266	T	0	124	0	0	0.0293109	T	0	97	0	0	0.0373156
733206	chr_3	A	T	1	177	0.00561798	0.000142225	0.0309023	T	1	133	0.00746269	0.000188921	0.040877	T	0	131	0	0	0.0277666	T	0	111	0	0	0.032687
733299	chr_3	G	A	0	126	0	0	0.0288524	A	0	92	0	0	0.0393033	A	0	115	0	0	0.0315682	A	0	98	0	0	0.036942
733305	chr_3	G	A	0	123	0	0	0.0295456	A	2	91	0.0215054	0.0026151	0.075533	A	0	114	0	0	0.0318407	A	2	100	0.0196078	0.00238348	0.0690392
733329	chr_3	A	G	0	121	0	0	0.0300266	G	0	104	0	0	0.0348483	G	0	122	0	0	0.0297842	G	1	118	0.00840336	0.000212732	0.045931
733341	chr_3	G	A	0	112	0	0	0.0323999	A	2	96	0.0204082	0.00248115	0.0717821	A	0	93	0	0	0.038889	A	1	114	0.00869565	0.000220131	0.0474969
733367	chr_3	A	G	0	122	0	0	0.0297842	G	0	118	0	0	0.0307781	G	0	110	0	0	0.0329792	G	1	98	0.010101	0.000255703	0.0549968
733377	chr_3	C	G	0	129	0	0	0.028191	G	0	123	0	0	0.0295456	G	0	105	0	0	0.0345222	G	1	97	0.0102041	0.000258312	0.055545
733428	chr_3	C	T	2	119	0.0165289	0.00200804	0.0584329	T	0	135	0	0	0.0269551	T	0	114	0	0	0.0318407	T	0	87	0	0	0.0415146
733797	chr_3	G	A	1	139	0.00714286	0.000180825	0.0391537	A	0	116	0	0	0.0313004	A	0	148	0	0	0.0246168	A	0	126	0	0	0.0288524
733896	chr_3	G	A	1	141	0.00704225	0.000178279	0.0386111	A	0	122	0	0	0.0297842	A	0	123	0	0	0.0295456	A	0	105	0	0	0.0345222
734034	chr_3	G	C	0	129	0	0	0.028191	C	0	108	0	0	0.0335795	C	0	115	0	0	0.0315682	C	0	120	0	0	0.030273
734046	chr_3	C	G	0	128	0	0	0.0284081	G	0	94	0	0	0.0384834	G	0	105	0	0	0.0345222	G	0	93	0	0	0.038889
734064	chr_3	C	T	0	163	0	0	0.022377	T	0	109	0	0	0.0332767	T	0	107	0	0	0.033888	T	0	119	0	0	0.0305234
734082	chr_3	T	C	0	121	0	0	0.0300266	C	0	87	0	0	0.0415146	C	0	77	0	0	0.0467781	C	0	91	0	0	0.0397265
734088	chr_3	C	G	0	122	0	0	0.0297842	G	2	85	0.0229885	0.00279624	0.0805859	G	0	71	0	0	0.0506294	G	0	89	0	0	0.0406009
734213	chr_3	G	T	1	114	0.00869565	0.000220131	0.0474969	T	2	88	0.0222222	0.00270264	0.0779777	T	0	85	0	0	0.0424703	T	0	75	0	0	0.0479951
734247	chr_3	A	G	0	129	0	0	0.028191	G	2	98	0.02	0.00243134	0.0703839	G	0	94	0	0	0.0384834	G	0	94	0	0	0.0384834
734541	chr_3	A	G	1	103	0.00961539	0.000243411	0.0524107	G	2	71	0.0273973	0.00333533	0.0954892	G	1	88	0.011236	0.000284429	0.0610183	G	0	78	0	0	0.0461924
734637	chr_3	A	C	0	90	0	0	0.0401589	C	0	68	0	0	0.052803	C	0	79	0	0	0.0456213	C	0	113	0	0	0.0321179
734664	chr_3	A	C	0	67	0	0	0.0535697	C	0	50	0	0	0.0711217	C	0	62	0	0	0.0577626	C	0	58	0	0	0.061621
734670	chr_3	A	G	0	62	0	0	0.0577626	G	0	49	0	0	0.0725193	G	0	66	0	0	0.0543588	G	0	52	0	0	0.0684822
734676	chr_3	G	A	0	62	0	0	0.0577626	A	0	50	0	0	0.0711217	A	0	67	0	0	0.0535697	A	0	50	0	0	0.0711217
741636	chr_3	C	T	0	89	0	0	0.0406009	T	0	172	0	0	0.0212186	T	1	212	0.00469484	0.000118856	0.025879	T	0	106	0	0	0.0342022
741727	chr_3	A	G	0	80	0	0	0.045064	G	0	150	0	0	0.0242926	G	0	210	0	0	0.0174127	G	0	112	0	0	0.0323999
741852	chr_3	A	G	0	98	0	0	0.036942	G	0	195	0	0	0.0187395	G	0	285	0	0	0.01286	G	0	138	0	0	0.0263769
741908	chr_3	G	T	0	77	0	0	0.0467781	T	0	174	0	0	0.0209773	T	0	185	0	0	0.0197424	T	0	68	0	0	0.052803
741933	chr_3	A	G	1	53	0.0185185	0.000468738	0.0989152	G	0	91	0	0	0.0397265	G	0	109	0	0	0.0332767	G	0	47	0	0	0.0754857
742008	chr_3	C	A	0	34	0	0	0.102818	A	0	65	0	0	0.0551716	A	0	77	0	0	0.0467781	A	0	51	0	0	0.069777
742013	chr_3	C	T	0	35	0	0	0.100032	T	0	65	0	0	0.0551716	T	0	76	0	0	0.0473788	T	0	51	0	0	0.069777
742014	chr_3	G	A	0	35	0	0	0.100032	A	0	65	0	0	0.0551716	A	0	76	0	0	0.0473788	A	0	51	0	0	0.069777
742020	chr_3	C	T	0	36	0	0	0.0973938	T	0	79	0	0	0.0456213	T	0	79	0	0	0.0456213	T	0	51	0	0	0.069777
742065	chr_3	G	A	0	70	0	0	0.0513338	A	0	136	0	0	0.0267596	A	0	157	0	0	0.0232222	A	0	111	0	0	0.032687
742077	chr_3	C	G	0	83	0	0	0.0434712	G	0	124	0	0	0.0293109	G	0	171	0	0	0.0213414	G	0	123	0	0	0.0295456
742088	chr_3	G	C	0	79	0	0	0.0456213	C	0	113	0	0	0.0321179	C	0	166	0	0	0.0219771	C	0	119	0	0	0.0305234
742611	chr_3	T	G	0	32	0	0	0.108881	G	0	62	0	0	0.0577626	G	0	84	0	0	0.0429649	G	0	82	0	0	0.0439895
742650	chr_3	A	G	0	21	0	0	0.161098	G	0	52	0	0	0.0684822	G	0	78	0	0	0.0461924	G	0	46	0	0	0.0770618
751540	chr_3	G	A	0	107	0	0	0.033888	A	0	215	0	0	0.0170112	A	0	111	0	0	0.032687	A	0	282	0	0	0.0129959
777649	chr_3	G	A	0	141	0	0	0.025823	A	0	144	0	0	0.0252919	A	0	212	0	0	0.0172499	A	0	407	0	0	0.00902263
777650	chr_3	C	G	0	141	0	0	0.025823	G	0	144	0	0	0.0252919	G	0	212	0	0	0.0172499	G	0	407	0	0	0.00902263
780645	chr_3	G	A	0	15	0	0	0.218019	A	0	27	0	0	0.127703	A	0	268	0	0	0.0136702	A	0	404	0	0	0.00908933
780662	chr_3	G	A	0	23	0	0	0.148185	A	0	37	0	0	0.0948906	A	0	310	0	0	0.0118291	A	0	392	0	0	0.00936627
780731	chr_3	G	A	1	19	0.05	0.00126509	0.248733	A	0	28	0	0	0.123436	A	3	293	0.0101351	0.00209501	0.0293318	A	0	492	0	0	0.00746969
925594	chr_3	C	A	1	123	0.00806452	0.000204155	0.044113	A	0	110	0	0	0.0329792	A	2	43	0.0444444	0.00542849	0.151493	A	0	47	0	0	0.0754857
925684	chr_3	G	A	0	283	0	0	0.0129503	A	0	344	0	0	0.0106662	A	0	189	0	0	0.0193286	A	0	162	0	0	0.0225136
925729	chr_3	T	C	0	245	0	0	0.0149439	C	0	238	0	0	0.01538	C	0	185	0	0	0.0197424	C	0	131	0	0	0.0277666
925744	chr_3	C	A	0	276	0	0	0.0132766	A	0	295	0	0	0.0124268	A	0	210	0	0	0.0174127	A	0	122	0	0	0.0297842
925771	chr_3	G	A	0	333	0	0	0.0110166	A	0	387	0	0	0.0094867	A	0	276	0	0	0.0132766	A	0	145	0	0	0.0251197
925816	chr_3	A	G	0	273	0	0	0.0134215	G	0	321	0	0	0.0114261	G	0	197	0	0	0.018551	G	0	154	0	0	0.0236691
925877	chr_3	C	T	2	252	0.00787402	0.000955006	0.0281526	T	0	266	0	0	0.0137723	T	2	172	0.0114943	0.00139505	0.0409025	T	1	135	0.00735294	0.000186143	0.040286
925885	chr_3	C	T	3	251	0.011811	0.00244237	0.0341269	T	0	274	0	0	0.0133728	T	2	168	0.0117647	0.00142795	0.0418501	T	1	133	0.00746269	0.000188921	0.040877
925914	chr_3	C	T	5	284	0.017301	0.00564087	0.0399108	T	1	266	0.00374532	9.48e-05	0.0206898	T	1	178	0.00558659	0.00014143	0.0307319	T	1	131	0.00757576	0.000191783	0.0414857
926014	chr_3	G	A	0	164	0	0	0.0222421	A	0	171	0	0	0.0213414	A	0	125	0	0	0.0290798	A	0	89	0	0	0.0406009
926016	chr_3	T	C	0	164	0	0	0.0222421	C	0	171	0	0	0.0213414	C	0	125	0	0	0.0290798	C	0	89	0	0	0.0406009
926080	chr_3	A	G	2	187	0.010582	0.00128411	0.0377011	G	0	198	0	0	0.0184582	G	0	180	0	0	0.0202852	G	0	119	0	0	0.0305234
926092	chr_3	T	C	2	205	0.00966184	0.00117224	0.0344642	C	0	217	0	0	0.0168558	C	0	174	0	0	0.0209773	C	0	114	0	0	0.0318407
926104	chr_3	T	C	1	187	0.00531915	0.00013466	0.0292786	C	0	227	0	0	0.0161192	C	0	184	0	0	0.0198486	C	0	108	0	0	0.0335795
926137	chr_3	G	A	1	148	0.00671141	0.000169904	0.0368249	A	0	198	0	0	0.0184582	A	0	148	0	0	0.0246168	A	1	102	0.00970874	0.000245774	0.0529083
926143	chr_3	G	T	1	149	0.00666667	0.000168771	0.0365832	T	0	192	0	0	0.0190295	T	0	138	0	0	0.0263769	T	1	99	0.01	0.000253146	0.0544594
926190	chr_3	C	A	4	171	0.0228571	0.00626211	0.0574867	A	0	196	0	0	0.0186448	A	1	177	0.00561798	0.000142225	0.0309023	A	0	103	0	0	0.0351806
926233	chr_3	A	G	0	152	0	0	0.0239768	G	0	168	0	0	0.0217183	G	0	158	0	0	0.0230769	G	1	79	0.0125	0.000316423	0.0676878
926370	chr_3	T	G	0	175	0	0	0.0208587	G	0	173	0	0	0.0210973	G	0	154	0	0	0.0236691	G	0	94	0	0	0.0384834
926379	chr_3	C	G	0	198	0	0	0.0184582	G	0	156	0	0	0.0233693	G	0	185	0	0	0.0197424	G	0	115	0	0	0.0315682
926397	chr_3	T	C	0	204	0	0	0.0179202	C	0	148	0	0	0.0246168	C	0	184	0	0	0.0198486	C	0	116	0	0	0.0313004
937185	chr_3	A	G	0	19	0	0	0.176467	G	0	12	0	0	0.264648	G	0	13	0	0	0.247053	G	0	18	0	0	0.185302
1052676	chr_3	G	A	0	26	0	0	0.132275	A	0	24	0	0	0.142474	A	0	23	0	0	0.148185	A	0	16	0	0	0.205907
1052681	chr_3	T	C	0	24	0	0	0.142474	C	0	24	0	0	0.142474	C	0	23	0	0	0.148185	C	0	17	0	0	0.195064
1052924	chr_3	C	T	0	22	0	0	0.154373	T	0	30	0	0	0.115703	T	0	27	0	0	0.127703	T	0	22	0	0	0.154373
1053078	chr_3	C	T	1	36	0.027027	0.000684031	0.141603	T	0	27	0	0	0.127703	T	0	43	0	0	0.0822111	T	0	26	0	0	0.132275
1053099	chr_3	G	T	0	37	0	0	0.0948906	T	0	29	0	0	0.119445	T	0	52	0	0	0.0684822	T	0	40	0	0	0.0880973
1053147	chr_3	T	G	0	24	0	0	0.142474	G	0	23	0	0	0.148185	G	0	38	0	0	0.0925128	G	0	33	0	0	0.105763
1053153	chr_3	T	G	0	26	0	0	0.132275	G	0	21	0	0	0.161098	G	0	38	0	0	0.0925128	G	0	36	0	0	0.0973938
1053165	chr_3	C	T	0	29	0	0	0.119445	T	0	21	0	0	0.161098	T	0	43	0	0	0.0822111	T	0	29	0	0	0.119445
1053202	chr_3	T	G	0	31	0	0	0.112189	G	0	25	0	0	0.137185	G	0	36	0	0	0.0973938	G	0	20	0	0	0.168433
1053219	chr_3	T	C	0	28	0	0	0.123436	C	0	24	0	0	0.142474	C	0	33	0	0	0.105763	C	0	18	0	0	0.185302
1053228	chr_3	A	T	0	25	0	0	0.137185	T	0	22	0	0	0.154373	T	0	29	0	0	0.119445	T	0	14	0	0	0.231636
1053480	chr_3	G	C	0	41	0	0	0.0860438	C	0	31	0	0	0.112189	C	0	59	0	0	0.0606089	C	0	45	0	0	0.0787051
1096952	chr_3	T	C	0	139	0	0	0.0261896	C	0	229	0	0	0.0159796	C	0	173	0	0	0.0210973	C	0	120	0	0	0.030273
1097336	chr_3	C	T	1	170	0.00584795	0.000148046	0.0321505	T	0	210	0	0	0.0174127	T	0	108	0	0	0.0335795	T	0	132	0	0	0.0275592
1097483	chr_3	T	C	0	176	0	0	0.0207414	C	0	183	0	0	0.019956	C	1	146	0.00680272	0.000172215	0.0373182	C	0	195	0	0	0.0187395
1097654	chr_3	A	G	1	171	0.00581395	0.000147186	0.031966	G	0	164	0	0	0.0222421	G	4	173	0.0225989	0.00619097	0.0568487	G	0	158	0	0	0.0230769
1097699	chr_3	G	A	2	190	0.0104167	0.00126401	0.0371201	A	0	162	0	0	0.0225136	A	0	169	0	0	0.0215912	A	0	127	0	0	0.0286285
1097864	chr_3	G	A	2	156	0.0126582	0.00153666	0.0449761	A	0	148	0	0	0.0246168	A	3	130	0.0225564	0.00467605	0.0645035	A	0	131	0	0	0.0277666
1097897	chr_3	C	G	1	157	0.00632911	0.000160226	0.0347576	G	0	208	0	0	0.0175787	G	1	190	0.0052356	0.000132545	0.0288242	G	0	169	0	0	0.0215912
1097936	chr_3	G	A	1	192	0.00518135	0.000131172	0.028529	A	0	268	0	0	0.0136702	A	0	221	0	0	0.0165532	A	1	227	0.00438597	0.000111037	0.0241934
1097993	chr_3	T	G	0	192	0	0	0.0190295	G	0	183	0	0	0.019956	G	0	178	0	0	0.0205108	G	0	189	0	0	0.0193286
1098128	chr_3	A	G	0	205	0	0	0.0178336	G	0	226	0	0	0.01619	G	0	203	0	0	0.0180077	G	5	219	0.0223214	0.00728651	0.0513192
1098923	chr_3	G	A	0	200	0	0	0.0182753	A	0	131	0	0	0.0277666	A	0	113	0	0	0.0321179	A	2	154	0.0128205	0.00155641	0.045543
1098942	chr_3	G	A	2	212	0.00934579	0.00113383	0.0333506	A	0	170	0	0	0.0214656	A	0	146	0	0	0.0249498	A	2	215	0.00921659	0.00111813	0.0328951
1099109	chr_3	T	C	1	162	0.00613497	0.000155312	0.0337063	C	0	114	0	0	0.0318407	C	0	82	0	0	0.0439895	C	0	137	0	0	0.0265669
1099529	chr_3	T	C	0	164	0	0	0.0222421	C	1	148	0.00671141	0.000169904	0.0368249	C	0	160	0	0	0.0227917	C	0	137	0	0	0.0265669
1099709	chr_3	G	A	0	168	0	0	0.0217183	A	1	164	0.00606061	0.000153429	0.0333034	A	0	172	0	0	0.0212186	A	0	219	0	0	0.0167031
1101417	chr_3	A	G	0	167	0	0	0.0218469	G	0	173	0	0	0.0210973	G	0	224	0	0	0.0163334	G	0	218	0	0	0.0167791
1101615	chr_3	A	G	0	162	0	0	0.0225136	G	0	126	0	0	0.0288524	G	0	163	0	0	0.022377	G	0	196	0	0	0.0186448
1102031	chr_3	G	A	0	161	0	0	0.0226518	A	0	97	0	0	0.0373156	A	0	72	0	0	0.0499441	A	0	124	0	0	0.0293109
1103289	chr_3	T	A	1	134	0.00740741	0.000187522	0.0405794	A	0	114	0	0	0.0318407	A	1	108	0.00917431	0.000232246	0.0500568	A	0	151	0	0	0.0241337
1113974	chr_3	C	T	0	38	0	0	0.0925128	T	0	41	0	0	0.0860438	T	0	12	0	0	0.264648	T	0	15	0	0	0.218019
1115861	chr_3	C	T	0	33	0	0	0.105763	T	0	34	0	0	0.102818	T	0	12	0	0	0.264648	T	0	23	0	0	0.148185
1200015	chr_3	G	A	0	100	0	0	0.0362167	A	0	56	0	0	0.0637501	A	0	89	0	0	0.0406009	A	0	92	0	0	0.0393033
1200226	chr_3	A	C	1	72	0.0136986	0.000346759	0.0739763	C	0	49	0	0	0.0725193	C	0	72	0	0	0.0499441	C	0	75	0	0	0.0479951
1202223	chr_3	G	C	0	82	0	0	0.0439895	C	0	60	0	0	0.0596295	C	0	49	0	0	0.0725193	C	0	75	0	0	0.0479951
1202466	chr_3	C	T	0	131	0	0	0.0277666	T	0	99	0	0	0.0365757	T	0	83	0	0	0.0434712	T	0	84	0	0	0.0429649
1263059	chr_3	C	T	0	68	0	0	0.052803	T	0	110	0	0	0.0329792	T	0	99	0	0	0.0365757	T	0	62	0	0	0.0577626
1269367	chr_3	C	G	3	587	0.00508475	0.00104983	0.0147873	G	1	908	0.00110011	2.79e-05	0.00611403	G	2	822	0.00242718	0.000294079	0.00874007	G	1	473	0.0021097	5.34e-05	0.011698
1366993	chr_3	T	G	0	333	0	0	0.0110166	G	0	632	0	0	0.00581983	G	0	155	0	0	0.0235183	G	0	47	0	0	0.0754857
1371312	chr_3	T	C	0	14	0	0	0.231636	C	0	14	0	0	0.231636	C	0	19	0	0	0.176467	C	0	17	0	0	0.195064
1371339	chr_3	T	C	0	20	0	0	0.168433	C	0	13	0	0	0.247053	C	0	22	0	0	0.154373	C	0	16	0	0	0.205907
1371621	chr_3	C	A	0	23	0	0	0.148185	A	0	35	0	0	0.100032	A	0	61	0	0	0.0586812	A	0	16	0	0	0.205907
1371771	chr_3	G	T	0	14	0	0	0.231636	T	0	16	0	0	0.205907	T	0	32	0	0	0.108881	T	0	16	0	0	0.205907
1371797	chr_3	C	A	0	16	0	0	0.205907	A	0	22	0	0	0.154373	A	0	38	0	0	0.0925128	A	0	20	0	0	0.168433
1411458	chr_3	G	A	1	43	0.0227273	0.000575239	0.120242	A	0	58	0	0	0.061621	A	0	46	0	0	0.0770618	A	0	48	0	0	0.0739728
1411636	chr_3	C	A	2	36	0.0526316	0.00643872	0.177491	A	1	37	0.0263158	0.000666036	0.138099	A	0	41	0	0	0.0860438	A	0	31	0	0	0.112189
1427224	chr_3	G	A	0	26	0	0	0.132275	A	0	32	0	0	0.108881	A	0	17	0	0	0.195064	A	0	20	0	0	0.168433
1427225	chr_3	C	G	0	26	0	0	0.132275	G	0	32	0	0	0.108881	G	0	17	0	0	0.195064	G	0	20	0	0	0.168433
1427231	chr_3	G	A	0	26	0	0	0.132275	A	0	32	0	0	0.108881	A	0	17	0	0	0.195064	A	0	20	0	0	0.168433
1427236	chr_3	C	T	0	26	0	0	0.132275	T	0	32	0	0	0.108881	T	0	17	0	0	0.195064	T	0	20	0	0	0.168433
1427286	chr_3	C	T	1	655	0.00152439	3.86e-05	0.00846382	T	2	750	0.00265957	0.000322249	0.00957398	T	3	546	0.00546448	0.00112833	0.0158858	T	1	604	0.00165289	4.18e-05	0.00917461
1427427	chr_3	T	C	0	1108	0	0	0.00332378	C	0	982	0	0	0.00374945	C	2	1454	0.00137363	0.000166396	0.00495312	C	0	1785	0	0	0.00206447
1428215	chr_3	T	C	6	35	0.146341	0.0556574	0.29173	C	10	56	0.151515	0.0751246	0.261041	C	3	33	0.0833333	0.0175265	0.22469	C	2	31	0.0606061	0.00742584	0.202264
1428870	chr_3	T	C	2	188	0.0105263	0.00127734	0.0375054	C	0	258	0	0	0.0141963	C	1	392	0.00254453	6.44e-05	0.014095	C	8	32	0.2	0.0905224	0.356478
1428873	chr_3	T	A	2	188	0.0105263	0.00127734	0.0375054	A	0	258	0	0	0.0141963	A	2	392	0.00507614	0.000615337	0.0182156	A	9	32	0.219512	0.105608	0.376137
1429902	chr_3	G	A	0	58	0	0	0.061621	A	0	72	0	0	0.0499441	A	0	37	0	0	0.0948906	A	0	24	0	0	0.142474
1429926	chr_3	G	A	0	47	0	0	0.0754857	A	3	51	0.0555556	0.0116068	0.153885	A	0	24	0	0	0.142474	A	0	29	0	0	0.119445
1430001	chr_3	G	A	0	63	0	0	0.0568724	A	0	77	0	0	0.0467781	A	0	31	0	0	0.112189	A	0	26	0	0	0.132275
1430003	chr_3	C	T	0	63	0	0	0.0568724	T	0	77	0	0	0.0467781	T	0	31	0	0	0.112189	T	0	26	0	0	0.132275
1430049	chr_3	G	A	0	99	0	0	0.0365757	A	0	96	0	0	0.0376969	A	0	70	0	0	0.0513338	A	0	34	0	0	0.102818
1430067	chr_3	C	T	0	78	0	0	0.0461924	T	0	86	0	0	0.041987	T	0	58	0	0	0.061621	T	0	32	0	0	0.108881
1430099	chr_3	A	G	0	61	0	0	0.0586812	G	0	77	0	0	0.0467781	G	0	34	0	0	0.102818	G	0	24	0	0	0.142474
1430118	chr_3	A	G	0	57	0	0	0.0626675	G	0	90	0	0	0.0401589	G	0	35	0	0	0.100032	G	0	28	0	0	0.123436
1430136	chr_3	C	A	0	53	0	0	0.0672345	A	0	66	0	0	0.0543588	A	0	35	0	0	0.100032	A	0	37	0	0	0.0948906
1430142	chr_3	A	G	0	50	0	0	0.0711217	G	0	65	0	0	0.0551716	G	0	35	0	0	0.100032	G	0	37	0	0	0.0948906
1430148	chr_3	T	A	0	53	0	0	0.0672345	A	0	70	0	0	0.0513338	A	0	39	0	0	0.0902511	A	0	46	0	0	0.0770618
1430202	chr_3	G	A	0	71	0	0	0.0506294	A	0	84	0	0	0.0429649	A	0	54	0	0	0.0660315	A	0	40	0	0	0.0880973
1430277	chr_3	G	A	0	61	0	0	0.0586812	A	0	87	0	0	0.0415146	A	0	25	0	0	0.137185	A	0	23	0	0	0.148185
1483291	chr_3	T	C	0	50	0	0	0.0711217	C	0	74	0	0	0.0486276	C	0	126	0	0	0.0288524	C	0	45	0	0	0.0787051
1483306	chr_3	C	T	0	58	0	0	0.061621	T	0	69	0	0	0.0520581	T	0	115	0	0	0.0315682	T	0	37	0	0	0.0948906
1483369	chr_3	A	G	0	68	0	0	0.052803	G	0	71	0	0	0.0506294	G	1	134	0.00740741	0.000187522	0.0405794	G	0	40	0	0	0.0880973
1483405	chr_3	T	G	1	76	0.012987	0.000328749	0.0702471	G	0	109	0	0	0.0332767	G	0	133	0	0	0.0273548	G	0	44	0	0	0.0804199
1483414	chr_3	G	A	1	76	0.012987	0.000328749	0.0702471	A	0	100	0	0	0.0362167	A	0	134	0	0	0.0271535	A	0	46	0	0	0.0770618
1483456	chr_3	C	G	1	61	0.016129	0.000408268	0.086621	G	0	66	0	0	0.0543588	G	0	148	0	0	0.0246168	G	0	56	0	0	0.0637501
1483465	chr_3	C	T	1	78	0.0126582	0.000320427	0.0685199	T	0	82	0	0	0.0439895	T	0	167	0	0	0.0218469	T	0	63	0	0	0.0568724
1483540	chr_3	G	T	0	91	0	0	0.0397265	T	0	118	0	0	0.0307781	T	1	156	0.00636943	0.000161247	0.0349758	T	0	52	0	0	0.0684822
1483642	chr_3	T	G	0	82	0	0	0.0439895	G	1	77	0.0128205	0.000324535	0.0693727	G	0	125	0	0	0.0290798	G	1	73	0.0135135	0.000342074	0.0730074
1483807	chr_3	A	G	0	62	0	0	0.0577626	G	0	95	0	0	0.0380861	G	0	124	0	0	0.0293109	G	1	51	0.0192308	0.000486762	0.102554
1483882	chr_3	T	C	0	80	0	0	0.045064	C	0	81	0	0	0.0445203	C	0	158	0	0	0.0230769	C	0	41	0	0	0.0860438
1483915	chr_3	G	A	0	58	0	0	0.061621	A	0	97	0	0	0.0373156	A	0	108	0	0	0.0335795	A	0	34	0	0	0.102818
1483921	chr_3	C	T	0	60	0	0	0.0596295	T	0	96	0	0	0.0376969	T	0	104	0	0	0.0348483	T	0	37	0	0	0.0948906
1484224	chr_3	G	A	0	53	0	0	0.0672345	A	0	95	0	0	0.0380861	A	0	111	0	0	0.032687	A	0	39	0	0	0.0902511
1484271	chr_3	C	A	0	59	0	0	0.0606089	A	0	108	0	0	0.0335795	A	0	105	0	0	0.0345222	A	0	41	0	0	0.0860438
1484371	chr_3	G	A	0	46	0	0	0.0770618	A	0	74	0	0	0.0486276	A	0	81	0	0	0.0445203	A	0	28	0	0	0.123436
1484377	chr_3	T	C	0	45	0	0	0.0787051	C	0	70	0	0	0.0513338	C	0	79	0	0	0.0456213	C	0	28	0	0	0.123436
1484380	chr_3	C	T	0	45	0	0	0.0787051	T	0	70	0	0	0.0513338	T	0	79	0	0	0.0456213	T	0	28	0	0	0.123436
1484389	chr_3	T	C	0	60	0	0	0.0596295	C	0	87	0	0	0.0415146	C	0	120	0	0	0.030273	C	0	44	0	0	0.0804199
1484423	chr_3	T	C	0	43	0	0	0.0822111	C	0	82	0	0	0.0439895	C	0	151	0	0	0.0241337	C	0	50	0	0	0.0711217
1484455	chr_3	C	T	0	47	0	0	0.0754857	T	0	89	0	0	0.0406009	T	0	160	0	0	0.0227917	T	0	73	0	0	0.0492771
1484491	chr_3	T	C	0	78	0	0	0.0461924	C	0	82	0	0	0.0439895	C	0	121	0	0	0.0300266	C	1	76	0.012987	0.000328749	0.0702471
1484729	chr_3	G	C	0	44	0	0	0.0804199	C	0	37	0	0	0.0948906	C	0	105	0	0	0.0345222	C	0	48	0	0	0.0739728
1484948	chr_3	G	A	0	23	0	0	0.148185	A	0	51	0	0	0.069777	A	0	86	0	0	0.041987	A	1	31	0.03125	0.000790869	0.162171
1484954	chr_3	C	T	0	20	0	0	0.168433	T	0	48	0	0	0.0739728	T	0	81	0	0	0.0445203	T	1	30	0.0322581	0.00081637	0.167021
1485005	chr_3	A	G	0	30	0	0	0.115703	G	0	39	0	0	0.0902511	G	0	68	0	0	0.052803	G	0	41	0	0	0.0860438
1485046	chr_3	G	A	0	46	0	0	0.0770618	A	0	36	0	0	0.0973938	A	0	66	0	0	0.0543588	A	0	43	0	0	0.0822111
1485077	chr_3	G	C	0	28	0	0	0.123436	C	0	30	0	0	0.115703	C	0	47	0	0	0.0754857	C	0	35	0	0	0.100032
1622621	chr_3	C	T	0	95	0	0	0.0380861	T	0	64	0	0	0.0560091	T	0	27	0	0	0.127703	T	0	11	0	0	0.284914
1622627	chr_3	T	C	0	95	0	0	0.0380861	C	0	64	0	0	0.0560091	C	0	27	0	0	0.127703	C	0	11	0	0	0.284914
1622669	chr_3	C	T	0	126	0	0	0.0288524	T	0	71	0	0	0.0506294	T	0	22	0	0	0.154373	T	0	15	0	0	0.218019
1622828	chr_3	C	T	0	187	0	0	0.0195333	T	0	86	0	0	0.041987	T	0	40	0	0	0.0880973	T	0	14	0	0	0.231636
1622846	chr_3	T	A	0	176	0	0	0.0207414	A	0	91	0	0	0.0397265	A	0	38	0	0	0.0925128	A	0	12	0	0	0.264648
1623176	chr_3	T	C	3	287	0.0103448	0.00213845	0.0299327	C	0	175	0	0	0.0208587	C	0	69	0	0	0.0520581	C	0	25	0	0	0.137185
1624948	chr_3	T	C	0	470	0	0	0.00781796	C	3	597	0.005	0.00103231	0.014542	C	0	330	0	0	0.0111162	C	0	248	0	0	0.0147644
1625122	chr_3	A	G	0	501	0	0	0.00733599	G	1	533	0.00187266	4.74e-05	0.0103892	G	0	305	0	0	0.0120218	G	0	281	0	0	0.0130419
1625194	chr_3	T	G	0	492	0	0	0.00746969	G	0	565	0	0	0.00650772	G	0	270	0	0	0.0135696	G	0	270	0	0	0.0135696
1625230	chr_3	G	A	0	371	0	0	0.0098938	A	0	415	0	0	0.00884948	A	0	262	0	0	0.013981	A	0	197	0	0	0.018551
1625237	chr_3	T	C	0	373	0	0	0.00984101	C	0	401	0	0	0.00915702	C	0	257	0	0	0.0142511	C	0	199	0	0	0.0183663
1625368	chr_3	A	G	4	317	0.0124611	0.00340537	0.0315962	G	0	343	0	0	0.0106971	G	0	193	0	0	0.0189319	G	0	228	0	0	0.0160491
1625370	chr_3	T	C	3	317	0.009375	0.00193754	0.0271518	C	0	343	0	0	0.0106971	C	0	193	0	0	0.0189319	C	0	228	0	0	0.0160491
1625371	chr_3	G	A	3	317	0.009375	0.00193754	0.0271518	A	0	343	0	0	0.0106971	A	0	193	0	0	0.0189319	A	0	228	0	0	0.0160491
1625380	chr_3	A	G	0	433	0	0	0.00848317	G	0	474	0	0	0.00775224	G	0	248	0	0	0.0147644	G	0	330	0	0	0.0111162
1625406	chr_3	G	T	0	457	0	0	0.00803946	T	0	494	0	0	0.00743956	T	0	255	0	0	0.0143621	T	2	356	0.00558659	0.00067728	0.020034
1625521	chr_3	C	G	2	448	0.00444444	0.000538697	0.0159619	G	0	454	0	0	0.00809236	G	0	296	0	0	0.0123851	G	0	307	0	0	0.011944
1625662	chr_3	G	A	1	419	0.00238095	6.03e-05	0.0131938	A	1	553	0.00180505	4.57e-05	0.0100157	A	1	288	0.00346021	8.76e-05	0.0191272	A	0	353	0	0	0.0103957
1625685	chr_3	A	G	1	482	0.00207039	5.24e-05	0.011481	G	0	610	0	0	0.00602909	G	0	348	0	0	0.0105442	G	0	395	0	0	0.00929546
1625728	chr_3	C	T	3	404	0.00737101	0.00152267	0.0213891	T	1	488	0.00204499	5.18e-05	0.0113408	T	1	295	0.00337838	8.55e-05	0.0186784	T	0	300	0	0	0.012221
1638331	chr_3	A	G	0	82	0	0	0.0439895	G	0	129	0	0	0.028191	G	0	53	0	0	0.0672345	G	0	27	0	0	0.127703
1638379	chr_3	T	C	0	88	0	0	0.0410526	C	0	144	0	0	0.0252919	C	0	65	0	0	0.0551716	C	2	36	0.0526316	0.00643872	0.177491
1638391	chr_3	A	G	0	62	0	0	0.0577626	G	0	95	0	0	0.0380861	G	0	48	0	0	0.0739728	G	2	22	0.0833333	0.0102563	0.269973
1638394	chr_3	T	C	0	62	0	0	0.0577626	C	0	95	0	0	0.0380861	C	0	48	0	0	0.0739728	C	2	22	0.0833333	0.0102563	0.269973
1638396	chr_3	C	T	0	62	0	0	0.0577626	T	0	95	0	0	0.0380861	T	0	48	0	0	0.0739728	T	2	22	0.0833333	0.0102563	0.269973
1638665	chr_3	A	G	0	70	0	0	0.0513338	G	0	90	0	0	0.0401589	G	0	64	0	0	0.0560091	G	1	15	0.0625	0.00158111	0.302321
1638694	chr_3	T	C	0	36	0	0	0.0973938	C	0	55	0	0	0.0648708	C	0	57	0	0	0.0626675	C	0	13	0	0	0.247053
1638800	chr_3	G	A	0	45	0	0	0.0787051	A	0	86	0	0	0.041987	A	0	39	0	0	0.0902511	A	0	13	0	0	0.247053
1638808	chr_3	G	A	0	53	0	0	0.0672345	A	0	92	0	0	0.0393033	A	0	41	0	0	0.0860438	A	0	11	0	0	0.284914
1638876	chr_3	A	T	0	65	0	0	0.0551716	T	0	103	0	0	0.0351806	T	0	33	0	0	0.105763	T	0	20	0	0	0.168433
1639050	chr_3	T	C	0	26	0	0	0.132275	C	0	50	0	0	0.0711217	C	0	25	0	0	0.137185	C	0	13	0	0	0.247053
1639051	chr_3	G	C	0	26	0	0	0.132275	C	0	50	0	0	0.0711217	C	0	25	0	0	0.137185	C	0	13	0	0	0.247053
1639102	chr_3	G	A	0	52	0	0	0.0684822	A	0	73	0	0	0.0492771	A	0	31	0	0	0.112189	A	0	13	0	0	0.247053
1639108	chr_3	C	T	0	51	0	0	0.069777	T	0	71	0	0	0.0506294	T	0	33	0	0	0.105763	T	0	12	0	0	0.264648
1639126	chr_3	A	G	0	38	0	0	0.0925128	G	0	72	0	0	0.0499441	G	0	37	0	0	0.0948906	G	0	15	0	0	0.218019
1639186	chr_3	A	G	0	56	0	0	0.0637501	G	0	58	0	0	0.061621	G	0	39	0	0	0.0902511	G	0	23	0	0	0.148185
1639423	chr_3	C	T	0	35	0	0	0.100032	T	0	38	0	0	0.0925128	T	0	43	0	0	0.0822111	T	0	13	0	0	0.247053
1649089	chr_3	C	T	0	205	0	0	0.0178336	T	0	238	0	0	0.01538	T	0	73	0	0	0.0492771	T	0	66	0	0	0.0543588
1665520	chr_3	T	C	0	39	0	0	0.0902511	C	0	55	0	0	0.0648708	C	0	50	0	0	0.0711217	C	0	52	0	0	0.0684822
1667302	chr_3	T	C	0	39	0	0	0.0902511	C	0	30	0	0	0.115703	C	0	46	0	0	0.0770618	C	2	48	0.04	0.00488143	0.137138
1667559	chr_3	A	G	0	38	0	0	0.0925128	G	0	57	0	0	0.0626675	G	0	51	0	0	0.069777	G	0	29	0	0	0.119445
1696468	chr_3	G	A	0	222	0	0	0.0164793	A	0	380	0	0	0.00966061	A	0	179	0	0	0.0203974	A	0	88	0	0	0.0410526
1696498	chr_3	C	T	0	185	0	0	0.0197424	T	0	393	0	0	0.00934255	T	0	155	0	0	0.0235183	T	0	100	0	0	0.0362167
1696618	chr_3	G	A	0	161	0	0	0.0226518	A	0	283	0	0	0.0129503	A	0	131	0	0	0.0277666	A	0	90	0	0	0.0401589
1696741	chr_3	G	A	1	107	0.00925926	0.000234397	0.0505105	A	0	161	0	0	0.0226518	A	0	93	0	0	0.038889	A	0	60	0	0	0.0596295
1696788	chr_3	A	G	0	94	0	0	0.0384834	G	0	202	0	0	0.018096	G	0	103	0	0	0.0351806	G	0	76	0	0	0.0473788
1697059	chr_3	G	A	0	95	0	0	0.0380861	A	0	134	0	0	0.0271535	A	0	73	0	0	0.0492771	A	0	36	0	0	0.0973938
1697188	chr_3	G	C	0	71	0	0	0.0506294	C	0	92	0	0	0.0393033	C	0	68	0	0	0.052803	C	0	56	0	0	0.0637501
1697548	chr_3	C	T	0	112	0	0	0.0323999	T	0	164	0	0	0.0222421	T	0	101	0	0	0.0358646	T	0	85	0	0	0.0424703
1769261	chr_3	C	G	0	17	0	0	0.195064	G	0	45	0	0	0.0787051	G	0	138	0	0	0.0263769	G	0	52	0	0	0.0684822
1769262	chr_3	C	A	0	17	0	0	0.195064	A	0	45	0	0	0.0787051	A	0	138	0	0	0.0263769	A	0	52	0	0	0.0684822
1769274	chr_3	A	G	0	33	0	0	0.105763	G	0	61	0	0	0.0586812	G	0	208	0	0	0.0175787	G	0	86	0	0	0.041987
1769300	chr_3	G	T	0	38	0	0	0.0925128	T	0	61	0	0	0.0586812	T	0	203	0	0	0.0180077	T	0	106	0	0	0.0342022
1769336	chr_3	T	C	0	36	0	0	0.0973938	C	0	57	0	0	0.0626675	C	0	189	0	0	0.0193286	C	0	104	0	0	0.0348483
1769366	chr_3	A	G	0	28	0	0	0.123436	G	0	72	0	0	0.0499441	G	0	196	0	0	0.0186448	G	0	90	0	0	0.0401589
1769414	chr_3	G	A	0	21	0	0	0.161098	A	0	49	0	0	0.0725193	A	1	138	0.00719425	0.000182126	0.0394308	A	0	64	0	0	0.0560091
1769420	chr_3	C	T	0	21	0	0	0.161098	T	0	48	0	0	0.0739728	T	1	134	0.00740741	0.000187522	0.0405794	T	0	64	0	0	0.0560091
1769430	chr_3	G	A	0	16	0	0	0.205907	A	0	36	0	0	0.0973938	A	1	110	0.00900901	0.000228062	0.0491734	A	0	51	0	0	0.069777
1769442	chr_3	A	G	0	14	0	0	0.231636	G	0	25	0	0	0.137185	G	1	99	0.01	0.000253146	0.0544594	G	0	46	0	0	0.0770618
1865436	chr_3	G	A	0	251	0	0	0.0145893	A	0	309	0	0	0.0118671	A	1	114	0.00869565	0.000220131	0.0474969	A	0	103	0	0	0.0351806
1865937	chr_3	A	G	1	156	0.00636943	0.000161247	0.0349758	G	0	235	0	0	0.0155748	G	0	77	0	0	0.0467781	G	0	76	0	0	0.0473788
1865988	chr_3	C	T	0	192	0	0	0.0190295	T	0	328	0	0	0.0111836	T	0	121	0	0	0.0300266	T	0	76	0	0	0.0473788
1865994	chr_3	A	G	0	193	0	0	0.0189319	G	0	329	0	0	0.0111498	G	0	118	0	0	0.0307781	G	0	80	0	0	0.045064
1866039	chr_3	C	T	0	138	0	0	0.0263769	T	0	220	0	0	0.0166278	T	0	94	0	0	0.0384834	T	0	70	0	0	0.0513338
1866048	chr_3	A	C	0	96	0	0	0.0376969	C	0	122	0	0	0.0297842	C	0	61	0	0	0.0586812	C	0	54	0	0	0.0660315
1866051	chr_3	C	A	0	96	0	0	0.0376969	A	0	123	0	0	0.0295456	A	0	61	0	0	0.0586812	A	0	54	0	0	0.0660315
1866060	chr_3	T	C	0	117	0	0	0.031037	C	0	206	0	0	0.0177478	C	0	82	0	0	0.0439895	C	0	82	0	0	0.0439895
1866072	chr_3	A	G	0	149	0	0	0.0244536	G	0	260	0	0	0.0140878	G	0	100	0	0	0.0362167	G	1	87	0.0113636	0.000287661	0.0616938
1866081	chr_3	C	T	0	157	0	0	0.0232222	T	0	307	0	0	0.011944	T	0	97	0	0	0.0373156	T	0	101	0	0	0.0358646
1885905	chr_3	C	T	0	19	0	0	0.176467	T	0	26	0	0	0.132275	T	0	33	0	0	0.105763	T	0	14	0	0	0.231636
1885928	chr_3	G	A	0	20	0	0	0.168433	A	0	22	0	0	0.154373	A	0	22	0	0	0.154373	A	0	13	0	0	0.247053
1886105	chr_3	G	A	0	19	0	0	0.176467	A	0	25	0	0	0.137185	A	0	30	0	0	0.115703	A	0	20	0	0	0.168433
1886118	chr_3	T	A	0	19	0	0	0.176467	A	0	19	0	0	0.176467	A	0	33	0	0	0.105763	A	0	21	0	0	0.161098
1886132	chr_3	C	T	0	14	0	0	0.231636	T	0	18	0	0	0.185302	T	0	32	0	0	0.108881	T	0	22	0	0	0.154373
1886290	chr_3	A	G	0	20	0	0	0.168433	G	0	11	0	0	0.284914	G	0	25	0	0	0.137185	G	0	25	0	0	0.137185
1886297	chr_3	T	C	0	20	0	0	0.168433	C	0	11	0	0	0.284914	C	0	24	0	0	0.142474	C	0	24	0	0	0.142474
1886505	chr_3	T	C	0	18	0	0	0.185302	C	0	16	0	0	0.205907	C	0	28	0	0	0.123436	C	0	26	0	0	0.132275
1886531	chr_3	C	T	0	17	0	0	0.195064	T	0	15	0	0	0.218019	T	0	32	0	0	0.108881	T	0	22	0	0	0.154373
1898590	chr_3	G	A	0	22	0	0	0.154373	A	0	11	0	0	0.284914	A	0	40	0	0	0.0880973	A	0	34	0	0	0.102818
1899634	chr_3	C	T	0	38	0	0	0.0925128	T	0	14	0	0	0.231636	T	0	19	0	0	0.176467	T	0	28	0	0	0.123436
1903399	chr_3	A	G	0	26	0	0	0.132275	G	0	16	0	0	0.205907	G	0	35	0	0	0.100032	G	0	42	0	0	0.0840839
1905245	chr_3	C	A	0	63	0	0	0.0568724	A	0	79	0	0	0.0456213	A	0	73	0	0	0.0492771	A	0	24	0	0	0.142474
1905409	chr_3	A	G	0	61	0	0	0.0586812	G	0	83	0	0	0.0434712	G	0	69	0	0	0.0520581	G	0	39	0	0	0.0902511
1955732	chr_3	C	T	0	58	0	0	0.061621	T	0	61	0	0	0.0586812	T	0	69	0	0	0.0520581	T	0	44	0	0	0.0804199
1955931	chr_3	A	G	0	61	0	0	0.0586812	G	0	59	0	0	0.0606089	G	0	83	0	0	0.0434712	G	0	48	0	0	0.0739728
1956001	chr_3	A	G	0	44	0	0	0.0804199	G	0	35	0	0	0.100032	G	0	35	0	0	0.100032	G	0	39	0	0	0.0902511
1956008	chr_3	G	A	0	42	0	0	0.0840839	A	0	37	0	0	0.0948906	A	0	34	0	0	0.102818	A	0	37	0	0	0.0948906
1956009	chr_3	A	G	0	42	0	0	0.0840839	G	0	37	0	0	0.0948906	G	0	34	0	0	0.102818	G	0	37	0	0	0.0948906
1956025	chr_3	C	G	0	39	0	0	0.0902511	G	0	58	0	0	0.061621	G	0	68	0	0	0.052803	G	0	42	0	0	0.0840839
1956033	chr_3	G	A	0	31	0	0	0.112189	A	0	60	0	0	0.0596295	A	0	74	0	0	0.0486276	A	0	42	0	0	0.0840839
1956054	chr_3	C	T	0	38	0	0	0.0925128	T	0	46	0	0	0.0770618	T	0	68	0	0	0.052803	T	0	37	0	0	0.0948906
2033284	chr_3	G	A	1	112	0.00884956	0.000224026	0.0483206	A	0	140	0	0	0.026005	A	1	54	0.0181818	0.000460218	0.097191	A	0	46	0	0	0.0770618
2033309	chr_3	G	T	0	111	0	0	0.032687	T	1	179	0.00555556	0.000140645	0.0305633	T	1	64	0.0153846	0.000389429	0.0827631	T	0	52	0	0	0.0684822
2034229	chr_3	T	C	2	119	0.0165289	0.00200804	0.0584329	C	0	105	0	0	0.0345222	C	0	87	0	0	0.0415146	C	0	66	0	0	0.0543588
2142035	chr_3	T	C	0	52	0	0	0.0684822	C	0	29	0	0	0.119445	C	0	37	0	0	0.0948906	C	0	28	0	0	0.123436
2144599	chr_3	C	T	0	34	0	0	0.102818	T	0	31	0	0	0.112189	T	0	48	0	0	0.0739728	T	0	19	0	0	0.176467
2146839	chr_3	C	T	0	48	0	0	0.0739728	T	0	35	0	0	0.100032	T	0	39	0	0	0.0902511	T	0	14	0	0	0.231636
2156659	chr_3	A	C	0	36	0	0	0.0973938	C	0	19	0	0	0.176467	C	0	26	0	0	0.132275	C	0	58	0	0	0.061621
2156696	chr_3	C	A	4	77	0.0493827	0.0136171	0.121638	A	0	89	0	0	0.0406009	A	0	142	0	0	0.0256435	A	0	203	0	0	0.0180077
2156730	chr_3	G	A	2	71	0.0273973	0.00333533	0.0954892	A	0	109	0	0	0.0332767	A	0	167	0	0	0.0218469	A	0	198	0	0	0.0184582
2156794	chr_3	C	G	0	118	0	0	0.0307781	G	0	129	0	0	0.028191	G	0	216	0	0	0.0169331	G	1	343	0.00290698	7.36e-05	0.0160894
2156843	chr_3	C	T	0	77	0	0	0.0467781	T	2	133	0.0148148	0.0017992	0.0524906	T	0	255	0	0	0.0143621	T	2	304	0.00653595	0.000792516	0.0234094
2156846	chr_3	C	T	0	77	0	0	0.0467781	T	2	133	0.0148148	0.0017992	0.0524906	T	0	253	0	0	0.0144748	T	1	304	0.00327869	8.3e-05	0.0181314
2156852	chr_3	G	C	0	80	0	0	0.045064	C	2	134	0.0147059	0.00178594	0.052112	C	0	251	0	0	0.0145893	C	1	303	0.00328947	8.33e-05	0.0181906
2157002	chr_3	C	T	0	135	0	0	0.0269551	T	0	136	0	0	0.0267596	T	0	262	0	0	0.013981	T	0	321	0	0	0.0114261
2157093	chr_3	G	A	0	138	0	0	0.0263769	A	0	191	0	0	0.0191282	A	0	270	0	0	0.0135696	A	0	353	0	0	0.0103957
2157283	chr_3	T	G	0	87	0	0	0.0415146	G	0	96	0	0	0.0376969	G	0	72	0	0	0.0499441	G	0	208	0	0	0.0175787
2236613	chr_3	G	A	0	130	0	0	0.0279772	A	0	139	0	0	0.0261896	A	0	98	0	0	0.036942	A	0	40	0	0	0.0880973
2237267	chr_3	C	T	0	185	0	0	0.0197424	T	1	223	0.00446429	0.00011302	0.0246211	T	0	135	0	0	0.0269551	T	0	49	0	0	0.0725193
2237482	chr_3	A	T	4	179	0.0218579	0.00598691	0.0550167	T	0	210	0	0	0.0174127	T	0	120	0	0	0.030273	T	0	59	0	0	0.0606089
2237564	chr_3	A	G	0	232	0	0	0.0157746	G	0	227	0	0	0.0161192	G	0	165	0	0	0.0221088	G	0	99	0	0	0.0365757
2245570	chr_3	G	A	0	134	0	0	0.0271535	A	0	143	0	0	0.0254665	A	0	144	0	0	0.0252919	A	0	87	0	0	0.0415146
2245588	chr_3	T	C	0	127	0	0	0.0286285	C	0	142	0	0	0.0256435	C	2	175	0.0112994	0.00137136	0.0402194	C	0	84	0	0	0.0429649
2245618	chr_3	G	C	0	17	0	0	0.195064	C	0	28	0	0	0.123436	C	0	56	0	0	0.0637501	C	0	20	0	0	0.168433
2245621	chr_3	G	A	0	20	0	0	0.168433	A	0	29	0	0	0.119445	A	0	58	0	0	0.061621	A	0	24	0	0	0.142474
2245627	chr_3	G	A	0	32	0	0	0.108881	A	0	48	0	0	0.0739728	A	0	62	0	0	0.0577626	A	0	32	0	0	0.108881
2245637	chr_3	T	C	0	32	0	0	0.108881	C	0	83	0	0	0.0434712	C	0	98	0	0	0.036942	C	0	37	0	0	0.0948906
2245651	chr_3	C	T	0	15	0	0	0.218019	T	0	83	0	0	0.0434712	T	0	65	0	0	0.0551716	T	0	37	0	0	0.0948906
2245654	chr_3	T	C	0	15	0	0	0.218019	C	0	83	0	0	0.0434712	C	0	65	0	0	0.0551716	C	0	37	0	0	0.0948906
2283661	chr_3	G	A	0	91	0	0	0.0397265	A	0	68	0	0	0.052803	A	0	49	0	0	0.0725193	A	0	69	0	0	0.0520581
2283825	chr_3	G	A	0	68	0	0	0.052803	A	0	67	0	0	0.0535697	A	0	21	0	0	0.161098	A	0	28	0	0	0.123436
2283898	chr_3	A	C	0	80	0	0	0.045064	C	0	54	0	0	0.0660315	C	0	46	0	0	0.0770618	C	0	53	0	0	0.0672345
2283915	chr_3	A	G	0	65	0	0	0.0551716	G	0	51	0	0	0.069777	G	0	47	0	0	0.0754857	G	0	46	0	0	0.0770618
2283918	chr_3	G	C	0	65	0	0	0.0551716	C	0	51	0	0	0.069777	C	0	47	0	0	0.0754857	C	0	46	0	0	0.0770618
2283946	chr_3	C	G	0	69	0	0	0.0520581	G	0	63	0	0	0.0568724	G	0	56	0	0	0.0637501	G	0	42	0	0	0.0840839
2283960	chr_3	A	G	0	60	0	0	0.0596295	G	0	53	0	0	0.0672345	G	0	54	0	0	0.0660315	G	0	38	0	0	0.0925128
2284399	chr_3	G	A	0	62	0	0	0.0577626	A	0	53	0	0	0.0672345	A	0	37	0	0	0.0948906	A	0	57	0	0	0.0626675
2284453	chr_3	A	G	0	88	0	0	0.0410526	G	0	58	0	0	0.061621	G	0	48	0	0	0.0739728	G	0	73	0	0	0.0492771
2284545	chr_3	A	G	0	72	0	0	0.0499441	G	0	42	0	0	0.0840839	G	0	39	0	0	0.0902511	G	0	54	0	0	0.0660315
2284582	chr_3	A	T	0	58	0	0	0.061621	T	0	49	0	0	0.0725193	T	0	39	0	0	0.0902511	T	0	43	0	0	0.0822111
2284583	chr_3	G	A	0	58	0	0	0.061621	A	0	49	0	0	0.0725193	A	0	39	0	0	0.0902511	A	0	43	0	0	0.0822111
2284641	chr_3	T	C	0	37	0	0	0.0948906	C	0	43	0	0	0.0822111	C	0	33	0	0	0.105763	C	0	30	0	0	0.115703
2293053	chr_3	G	C	0	242	0	0	0.0151277	C	0	303	0	0	0.0121007	C	0	260	0	0	0.0140878	C	0	224	0	0	0.0163334
2293083	chr_3	T	C	0	261	0	0	0.0140342	C	0	296	0	0	0.0123851	C	0	256	0	0	0.0143064	C	0	232	0	0	0.0157746
2293134	chr_3	T	C	1	230	0.004329	0.000109595	0.0238823	C	0	298	0	0	0.0123025	C	1	298	0.00334448	8.47e-05	0.0184924	C	0	245	0	0	0.0149439
2293170	chr_3	G	A	0	120	0	0	0.030273	A	0	152	0	0	0.0239768	A	0	206	0	0	0.0177478	A	0	186	0	0	0.0196373
2293173	chr_3	C	T	0	121	0	0	0.0300266	T	0	152	0	0	0.0239768	T	0	207	0	0	0.0176628	T	0	187	0	0	0.0195333
2293279	chr_3	T	C	0	294	0	0	0.0124688	C	1	329	0.0030303	7.67e-05	0.0167673	C	0	361	0	0	0.0101665	C	0	310	0	0	0.0118291
2293338	chr_3	G	A	0	235	0	0	0.0155748	A	0	291	0	0	0.0125966	A	0	324	0	0	0.0113209	A	0	185	0	0	0.0197424
2293344	chr_3	C	G	0	231	0	0	0.0158423	G	0	281	0	0	0.0130419	G	0	316	0	0	0.0116058	G	0	180	0	0	0.0202852
2293530	chr_3	T	C	0	184	0	0	0.0198486	C	1	216	0.0046083	0.000116665	0.0254069	C	0	186	0	0	0.0196373	C	0	180	0	0	0.0202852
2318823	chr_3	G	A	0	59	0	0	0.0606089	A	0	57	0	0	0.0626675	A	0	37	0	0	0.0948906	A	0	13	0	0	0.247053
2318973	chr_3	G	C	0	32	0	0	0.108881	C	0	57	0	0	0.0626675	C	0	15	0	0	0.218019	C	0	13	0	0	0.247053
2319041	chr_3	C	G	0	31	0	0	0.112189	G	0	65	0	0	0.0551716	G	0	26	0	0	0.132275	G	0	18	0	0	0.185302
2322375	chr_3	C	T	0	88	0	0	0.0410526	T	0	125	0	0	0.0290798	T	0	65	0	0	0.0551716	T	0	32	0	0	0.108881
2372487	chr_3	A	T	0	57	0	0	0.0626675	T	0	85	0	0	0.0424703	T	0	21	0	0	0.161098	T	0	26	0	0	0.132275
2372597	chr_3	A	T	0	40	0	0	0.0880973	T	0	84	0	0	0.0429649	T	0	28	0	0	0.123436	T	0	19	0	0	0.176467
2399528	chr_3	G	A	0	12	0	0	0.264648	A	0	16	0	0	0.205907	A	0	20	0	0	0.168433	A	0	19	0	0	0.176467
2399531	chr_3	C	A	0	12	0	0	0.264648	A	0	17	0	0	0.195064	A	0	20	0	0	0.168433	A	0	19	0	0	0.176467
2399540	chr_3	A	G	0	17	0	0	0.195064	G	0	23	0	0	0.148185	G	0	22	0	0	0.154373	G	0	22	0	0	0.154373
2399561	chr_3	T	C	0	24	0	0	0.142474	C	0	34	0	0	0.102818	C	0	27	0	0	0.127703	C	0	16	0	0	0.205907
2399600	chr_3	T	C	0	26	0	0	0.132275	C	0	41	0	0	0.0860438	C	0	24	0	0	0.142474	C	0	17	0	0	0.195064
2399987	chr_3	C	T	0	35	0	0	0.100032	T	0	42	0	0	0.0840839	T	0	31	0	0	0.112189	T	0	36	0	0	0.0973938
2408269	chr_3	A	T	0	217	0	0	0.0168558	T	2	198	0.01	0.00121335	0.0356547	T	0	131	0	0	0.0277666	T	0	91	0	0	0.0397265
2408272	chr_3	G	A	0	217	0	0	0.0168558	A	2	198	0.01	0.00121335	0.0356547	A	0	131	0	0	0.0277666	A	0	91	0	0	0.0397265
2408278	chr_3	T	C	1	232	0.00429184	0.000108654	0.0236794	C	2	214	0.00925926	0.00112331	0.0330455	C	0	134	0	0	0.0271535	C	0	92	0	0	0.0393033
2408623	chr_3	C	T	0	542	0	0	0.00678294	T	1	881	0.00113379	2.87e-05	0.00630071	T	2	534	0.00373134	0.000452203	0.0134134	T	1	222	0.00448431	0.000113526	0.0247303
2408644	chr_3	C	G	2	596	0.00334448	0.000405289	0.0120288	G	1	877	0.00113895	2.88e-05	0.00632934	G	1	557	0.00179211	4.54e-05	0.00994422	G	1	224	0.00444444	0.000112517	0.0245127
2408710	chr_3	A	G	0	492	0	0	0.00746969	G	1	771	0.00129534	3.28e-05	0.00719582	G	0	351	0	0	0.0104546	G	0	170	0	0	0.0214656
2408854	chr_3	C	T	1	680	0.00146843	3.72e-05	0.00815415	T	3	1010	0.0029615	0.000611149	0.00863016	T	2	562	0.0035461	0.000429738	0.0127505	T	1	272	0.003663	9.27e-05	0.0202389
2408881	chr_3	T	C	1	745	0.00134048	3.39e-05	0.00744585	C	0	1155	0	0	0.00318874	C	0	627	0	0	0.00586611	C	0	297	0	0	0.0123437
2408899	chr_3	T	C	3	690	0.004329	0.000893636	0.0125986	C	0	1096	0	0	0.00336011	C	0	573	0	0	0.00641716	C	0	263	0	0	0.0139282
2408917	chr_3	A	G	1	602	0.00165837	4.2e-05	0.00920492	G	0	1046	0	0	0.00352044	G	0	475	0	0	0.00773598	G	0	219	0	0	0.0167031
2408965	chr_3	T	C	1	698	0.00143062	3.62e-05	0.00794486	C	0	1150	0	0	0.00320258	C	0	481	0	0	0.00763986	C	3	270	0.010989	0.00227196	0.0317769
2409055	chr_3	T	C	0	513	0	0	0.00716501	C	0	879	0	0	0.00418788	C	4	390	0.0101523	0.00277289	0.0257886	C	0	175	0	0	0.0208587
2409058	chr_3	C	T	0	513	0	0	0.00716501	T	0	879	0	0	0.00418788	T	4	390	0.0101523	0.00277289	0.0257886	T	0	175	0	0	0.0208587
2409085	chr_3	G	A	0	487	0	0	0.00754609	A	1	773	0.00129199	3.27e-05	0.00717728	A	0	361	0	0	0.0101665	A	0	172	0	0	0.0212186
2409153	chr_3	T	C	0	301	0	0	0.0121806	C	0	488	0	0	0.00753068	C	1	207	0.00480769	0.000121713	0.0264942	C	0	113	0	0	0.0321179
2409155	chr_3	C	G	0	301	0	0	0.0121806	G	0	488	0	0	0.00753068	G	1	207	0.00480769	0.000121713	0.0264942	G	0	113	0	0	0.0321179
2446862	chr_3	A	G	0	110	0	0	0.0329792	G	0	40	0	0	0.0880973	G	0	12	0	0	0.264648	G	0	18	0	0	0.185302
2446955	chr_3	A	G	1	110	0.00900901	0.000228062	0.0491734	G	0	47	0	0	0.0754857	G	0	25	0	0	0.137185	G	0	14	0	0	0.231636
2455158	chr_3	C	T	0	20	0	0	0.168433	T	0	13	0	0	0.247053	T	0	29	0	0	0.119445	T	0	19	0	0	0.176467
2455174	chr_3	G	A	0	25	0	0	0.137185	A	0	19	0	0	0.176467	A	0	41	0	0	0.0860438	A	0	22	0	0	0.154373
2471597	chr_3	C	T	0	18	0	0	0.185302	T	0	17	0	0	0.195064	T	0	17	0	0	0.195064	T	0	17	0	0	0.195064
2471603	chr_3	C	T	0	18	0	0	0.185302	T	0	17	0	0	0.195064	T	0	17	0	0	0.195064	T	0	17	0	0	0.195064
2471607	chr_3	T	C	0	18	0	0	0.185302	C	0	17	0	0	0.195064	C	0	17	0	0	0.195064	C	0	17	0	0	0.195064
2471708	chr_3	C	A	0	26	0	0	0.132275	A	0	26	0	0	0.132275	A	0	16	0	0	0.205907	A	0	18	0	0	0.185302
2472272	chr_3	T	C	0	24	0	0	0.142474	C	0	43	0	0	0.0822111	C	0	43	0	0	0.0822111	C	0	13	0	0	0.247053
2472386	chr_3	C	T	0	16	0	0	0.205907	T	0	25	0	0	0.137185	T	0	25	0	0	0.137185	T	0	19	0	0	0.176467
2508135	chr_3	A	G	0	33	0	0	0.105763	G	0	47	0	0	0.0754857	G	0	21	0	0	0.161098	G	0	13	0	0	0.247053
2518244	chr_3	T	C	0	47	0	0	0.0754857	C	0	72	0	0	0.0499441	C	0	32	0	0	0.108881	C	0	24	0	0	0.142474
2604516	chr_3	T	C	3	127	0.0230769	0.00478454	0.065959	C	0	172	0	0	0.0212186	C	0	109	0	0	0.0332767	C	0	67	0	0	0.0535697
2609448	chr_3	A	G	0	72	0	0	0.0499441	G	1	85	0.0116279	0.00029435	0.0630905	G	0	97	0	0	0.0373156	G	0	57	0	0	0.0626675
2609451	chr_3	C	T	0	72	0	0	0.0499441	T	0	85	0	0	0.0424703	T	0	97	0	0	0.0373156	T	0	57	0	0	0.0626675
2609493	chr_3	T	C	1	71	0.0138889	0.000351574	0.0749713	C	0	65	0	0	0.0551716	C	0	81	0	0	0.0445203	C	0	57	0	0	0.0626675
2609535	chr_3	T	G	0	117	0	0	0.031037	G	0	71	0	0	0.0506294	G	1	136	0.00729927	0.000184784	0.0399968	G	0	66	0	0	0.0543588
2609604	chr_3	A	G	0	56	0	0	0.0637501	G	0	70	0	0	0.0513338	G	0	93	0	0	0.038889	G	0	49	0	0	0.0725193
2609670	chr_3	A	G	0	52	0	0	0.0684822	G	0	68	0	0	0.052803	G	0	92	0	0	0.0393033	G	0	87	0	0	0.0415146
2609691	chr_3	A	G	0	70	0	0	0.0513338	G	0	64	0	0	0.0560091	G	0	118	0	0	0.0307781	G	0	30	0	0	0.115703
2609694	chr_3	T	C	0	70	0	0	0.0513338	C	0	64	0	0	0.0560091	C	0	118	0	0	0.0307781	C	0	30	0	0	0.115703
2609699	chr_3	C	T	0	70	0	0	0.0513338	T	0	64	0	0	0.0560091	T	0	121	0	0	0.0300266	T	1	83	0.0119048	0.000301357	0.064552
2609742	chr_3	G	C	0	57	0	0	0.0626675	C	0	45	0	0	0.0787051	C	1	108	0.00917431	0.000232246	0.0500568	C	0	51	0	0	0.069777
2609754	chr_3	C	T	0	46	0	0	0.0770618	T	0	31	0	0	0.112189	T	1	89	0.0111111	0.000281269	0.0603575	T	0	46	0	0	0.0770618
2637625	chr_3	A	G	0	390	0	0	0.00941407	G	0	298	0	0	0.0123025	G	0	197	0	0	0.018551	G	0	101	0	0	0.0358646
2637646	chr_3	A	C	0	398	0	0	0.00922572	C	0	326	0	0	0.0112518	C	0	195	0	0	0.0187395	C	0	98	0	0	0.036942
2637688	chr_3	T	C	0	459	0	0	0.00800457	C	0	292	0	0	0.0125537	C	0	154	0	0	0.0236691	C	0	114	0	0	0.0318407
2637695	chr_3	A	C	0	470	0	0	0.00781796	C	0	305	0	0	0.0120218	C	0	159	0	0	0.0229334	C	0	110	0	0	0.0329792
2637754	chr_3	A	G	0	307	0	0	0.011944	G	0	229	0	0	0.0159796	G	0	126	0	0	0.0288524	G	0	75	0	0	0.0479951
2637760	chr_3	C	G	0	312	0	0	0.0117537	G	0	230	0	0	0.0159107	G	0	132	0	0	0.0275592	G	0	83	0	0	0.0434712
2637913	chr_3	C	T	0	344	0	0	0.0106662	T	0	263	0	0	0.0139282	T	0	91	0	0	0.0397265	T	0	79	0	0	0.0456213
2637923	chr_3	C	T	0	407	0	0	0.00902263	T	0	339	0	0	0.0108227	T	0	110	0	0	0.0329792	T	0	116	0	0	0.0313004
2637943	chr_3	C	T	0	486	0	0	0.00756155	T	0	407	0	0	0.00902263	T	0	128	0	0	0.0284081	T	0	123	0	0	0.0295456
2637955	chr_3	C	T	0	465	0	0	0.00790169	T	0	408	0	0	0.00900062	T	0	143	0	0	0.0254665	T	0	125	0	0	0.0290798
2638012	chr_3	C	T	2	564	0.00353357	0.000428218	0.0127057	T	0	396	0	0	0.0092721	T	0	245	0	0	0.0149439	T	0	149	0	0	0.0244536
2638105	chr_3	C	T	0	510	0	0	0.007207	T	1	441	0.00226244	5.73e-05	0.0125405	T	0	255	0	0	0.0143621	T	0	170	0	0	0.0214656
2639641	chr_3	C	T	0	523	0	0	0.00702849	T	4	604	0.00657895	0.00179536	0.0167584	T	0	266	0	0	0.0137723	T	1	172	0.00578035	0.000146335	0.0317837
2648717	chr_3	G	A	0	23	0	0	0.148185	A	0	31	0	0	0.112189	A	0	52	0	0	0.0684822	A	0	26	0	0	0.132275
2672401	chr_3	G	A	0	68	0	0	0.052803	A	1	93	0.0106383	0.000269302	0.0578513	A	1	99	0.01	0.000253146	0.0544594	A	0	49	0	0	0.0725193
2672626	chr_3	G	A	0	54	0	0	0.0660315	A	0	78	0	0	0.0461924	A	0	81	0	0	0.0445203	A	0	68	0	0	0.052803
2672989	chr_3	C	G	0	67	0	0	0.0535697	G	0	64	0	0	0.0560091	G	0	70	0	0	0.0513338	G	0	57	0	0	0.0626675
2673318	chr_3	T	C	0	24	0	0	0.142474	C	0	36	0	0	0.0973938	C	0	19	0	0	0.176467	C	0	27	0	0	0.127703
2673320	chr_3	T	C	0	24	0	0	0.142474	C	0	36	0	0	0.0973938	C	0	19	0	0	0.176467	C	0	27	0	0	0.127703
2673337	chr_3	T	G	0	35	0	0	0.100032	G	0	50	0	0	0.0711217	G	0	27	0	0	0.127703	G	0	46	0	0	0.0770618
2706862	chr_3	A	G	0	85	0	0	0.0424703	G	0	107	0	0	0.033888	G	0	33	0	0	0.105763	G	0	15	0	0	0.218019
2706910	chr_3	C	T	0	87	0	0	0.0415146	T	0	112	0	0	0.0323999	T	0	34	0	0	0.102818	T	0	12	0	0	0.264648
2706967	chr_3	G	C	0	111	0	0	0.032687	C	0	121	0	0	0.0300266	C	0	27	0	0	0.127703	C	0	14	0	0	0.231636
2706976	chr_3	T	A	0	115	0	0	0.0315682	A	0	115	0	0	0.0315682	A	0	21	0	0	0.161098	A	0	17	0	0	0.195064
2707158	chr_3	G	A	0	69	0	0	0.0520581	A	0	78	0	0	0.0461924	A	0	31	0	0	0.112189	A	0	19	0	0	0.176467
2707374	chr_3	G	C	0	45	0	0	0.0787051	C	0	42	0	0	0.0840839	C	0	30	0	0	0.115703	C	0	15	0	0	0.218019
2707848	chr_3	T	G	0	76	0	0	0.0473788	G	0	96	0	0	0.0376969	G	0	36	0	0	0.0973938	G	0	25	0	0	0.137185
2707860	chr_3	A	C	0	83	0	0	0.0434712	C	0	100	0	0	0.0362167	C	0	34	0	0	0.102818	C	0	11	0	0	0.284914
2714196	chr_3	A	G	0	91	0	0	0.0397265	G	0	104	0	0	0.0348483	G	0	143	0	0	0.0254665	G	0	94	0	0	0.0384834
2714559	chr_3	G	A	0	74	0	0	0.0486276	A	0	64	0	0	0.0560091	A	0	96	0	0	0.0376969	A	0	56	0	0	0.0637501
2740287	chr_3	C	A	0	25	0	0	0.137185	A	0	16	0	0	0.205907	A	0	15	0	0	0.218019	A	0	11	0	0	0.284914
2741112	chr_3	C	G	0	24	0	0	0.142474	G	0	20	0	0	0.168433	G	2	35	0.0540541	0.00661457	0.181949	G	0	17	0	0	0.195064
2741521	chr_3	A	G	0	23	0	0	0.148185	G	0	19	0	0	0.176467	G	0	31	0	0	0.112189	G	0	15	0	0	0.218019
2741779	chr_3	C	A	0	24	0	0	0.142474	A	0	20	0	0	0.168433	A	0	35	0	0	0.100032	A	0	12	0	0	0.264648
2742190	chr_3	T	C	0	19	0	0	0.176467	C	0	18	0	0	0.185302	C	0	42	0	0	0.0840839	C	0	35	0	0	0.100032
2797075	chr_3	G	T	0	24	0	0	0.142474	T	0	14	0	0	0.231636	T	0	171	0	0	0.0213414	T	0	94	0	0	0.0384834
2797097	chr_3	A	G	0	19	0	0	0.176467	G	0	14	0	0	0.231636	G	0	148	0	0	0.0246168	G	0	111	0	0	0.032687
2797157	chr_3	G	A	0	19	0	0	0.176467	A	1	23	0.0416667	0.00105435	0.211202	A	0	98	0	0	0.036942	A	0	91	0	0	0.0397265
2797195	chr_3	T	C	0	11	0	0	0.284914	C	0	16	0	0	0.205907	C	0	70	0	0	0.0513338	C	0	84	0	0	0.0429649
2797299	chr_3	C	G	0	13	0	0	0.247053	G	1	20	0.047619	0.00120488	0.23816	G	0	73	0	0	0.0492771	G	0	52	0	0	0.0684822
2797474	chr_3	G	C	0	13	0	0	0.247053	C	1	12	0.0769231	0.00194563	0.360297	C	0	78	0	0	0.0461924	C	0	65	0	0	0.0551716
2862580	chr_3	T	C	0	312	0	0	0.0117537	C	0	364	0	0	0.0100831	C	0	226	0	0	0.01619	C	0	113	0	0	0.0321179
2863032	chr_3	G	A	0	236	0	0	0.0155093	A	0	304	0	0	0.0120611	A	1	160	0.00621118	0.000157241	0.0341191	A	0	140	0	0	0.026005
2863053	chr_3	C	T	0	167	0	0	0.0218469	T	0	245	0	0	0.0149439	T	0	124	0	0	0.0293109	T	0	103	0	0	0.0351806
2863056	chr_3	T	C	0	167	0	0	0.0218469	C	0	245	0	0	0.0149439	C	0	124	0	0	0.0293109	C	0	103	0	0	0.0351806
2863068	chr_3	A	G	0	212	0	0	0.0172499	G	0	279	0	0	0.0131348	G	0	155	0	0	0.0235183	G	0	115	0	0	0.0315682
2863092	chr_3	A	G	0	215	0	0	0.0170112	G	0	276	0	0	0.0132766	G	0	211	0	0	0.0173309	G	0	123	0	0	0.0295456
2863104	chr_3	A	G	0	216	0	0	0.0169331	G	0	258	0	0	0.0141963	G	0	224	0	0	0.0163334	G	0	118	0	0	0.0307781
2863140	chr_3	C	T	1	154	0.00645161	0.000163327	0.0354204	T	0	148	0	0	0.0246168	T	0	129	0	0	0.028191	T	0	89	0	0	0.0406009
2863143	chr_3	A	G	0	154	0	0	0.0236691	G	0	148	0	0	0.0246168	G	0	129	0	0	0.028191	G	0	89	0	0	0.0406009
2863163	chr_3	G	A	1	93	0.0106383	0.000269302	0.0578513	A	0	86	0	0	0.041987	A	0	67	0	0	0.0535697	A	0	50	0	0	0.0711217
2863179	chr_3	G	A	1	73	0.0135135	0.000342074	0.0730074	A	0	67	0	0	0.0535697	A	0	52	0	0	0.0684822	A	1	44	0.0222222	0.00056246	0.117704
2863194	chr_3	T	A	2	37	0.0512821	0.00627197	0.173245	A	0	47	0	0	0.0754857	A	0	38	0	0	0.0925128	A	1	21	0.0454545	0.00115015	0.228444
2863203	chr_3	A	G	2	24	0.0769231	0.00945539	0.251303	G	0	26	0	0	0.132275	G	0	31	0	0	0.112189	G	1	13	0.0714286	0.00180678	0.338684
2863205	chr_3	G	C	2	24	0.0769231	0.00945539	0.251303	C	0	26	0	0	0.132275	C	0	31	0	0	0.112189	C	1	13	0.0714286	0.00180678	0.338684
2863213	chr_3	T	C	0	82	0	0	0.0439895	C	0	59	0	0	0.0606089	C	0	49	0	0	0.0725193	C	1	24	0.04	0.0010122	0.203517
2863263	chr_3	T	C	2	161	0.0122699	0.00148942	0.0436185	C	1	163	0.00609756	0.000154365	0.0335037	C	0	101	0	0	0.0358646	C	0	80	0	0	0.045064
2863288	chr_3	T	C	0	185	0	0	0.0197424	C	1	205	0.00485437	0.000122894	0.0267486	C	0	165	0	0	0.0221088	C	0	99	0	0	0.0365757
2863314	chr_3	T	A	2	204	0.00970874	0.00117794	0.0346294	A	0	217	0	0	0.0168558	A	0	177	0	0	0.0206255	A	0	98	0	0	0.036942
2863320	chr_3	T	C	3	205	0.0144231	0.00298432	0.0415695	C	0	216	0	0	0.0169331	C	0	176	0	0	0.0207414	C	0	97	0	0	0.0373156
2863329	chr_3	A	C	3	211	0.0140187	0.00290037	0.0404197	C	0	213	0	0	0.0171696	C	0	182	0	0	0.0200645	C	0	102	0	0	0.0355193
2863347	chr_3	C	G	2	179	0.0110497	0.00134099	0.0393434	G	0	198	0	0	0.0184582	G	0	143	0	0	0.0254665	G	0	89	0	0	0.0406009
2863401	chr_3	G	A	0	81	0	0	0.0445203	A	0	55	0	0	0.0648708	A	0	62	0	0	0.0577626	A	0	27	0	0	0.127703
2863405	chr_3	AAG	A	0	81	0	0	0.0445203	A	0	55	0	0	0.0648708	A	0	62	0	0	0.0577626	A	0	27	0	0	0.127703
2863408	chr_3	G	GCC	0	81	0	0	0.0445203	GCC	0	55	0	0	0.0648708	GCC	0	62	0	0	0.0577626	GCC	0	27	0	0	0.127703
2863437	chr_3	A	G	0	169	0	0	0.0215912	G	0	139	0	0	0.0261896	G	0	95	0	0	0.0380861	G	0	64	0	0	0.0560091
2863654	chr_3	A	G	1	87	0.0113636	0.000287661	0.0616938	G	0	77	0	0	0.0467781	G	0	84	0	0	0.0429649	G	0	39	0	0	0.0902511
2863750	chr_3	A	G	0	51	0	0	0.069777	G	0	53	0	0	0.0672345	G	0	32	0	0	0.108881	G	0	33	0	0	0.105763
2863752	chr_3	T	G	0	51	0	0	0.069777	G	0	53	0	0	0.0672345	G	0	32	0	0	0.108881	G	0	33	0	0	0.105763
2863758	chr_3	A	G	0	51	0	0	0.069777	G	0	55	0	0	0.0648708	G	0	32	0	0	0.108881	G	0	33	0	0	0.105763
2863762	chr_3	C	G	0	51	0	0	0.069777	G	0	55	0	0	0.0648708	G	0	32	0	0	0.108881	G	0	33	0	0	0.105763
2863771	chr_3	A	G	0	100	0	0	0.0362167	G	0	104	0	0	0.0348483	G	0	86	0	0	0.041987	G	0	57	0	0	0.0626675
2863816	chr_3	C	T	0	153	0	0	0.023822	T	0	119	0	0	0.0305234	T	0	102	0	0	0.0355193	T	0	61	0	0	0.0586812
2863826	chr_3	G	A	0	119	0	0	0.0305234	A	0	96	0	0	0.0376969	A	0	78	0	0	0.0461924	A	0	58	0	0	0.061621
2863834	chr_3	C	T	0	107	0	0	0.033888	T	0	82	0	0	0.0439895	T	0	60	0	0	0.0596295	T	0	52	0	0	0.0684822
2863837	chr_3	G	A	0	107	0	0	0.033888	A	0	82	0	0	0.0439895	A	0	60	0	0	0.0596295	A	0	52	0	0	0.0684822
2863909	chr_3	CATT	C	0	47	0	0	0.0754857	C	0	43	0	0	0.0822111	C	0	17	0	0	0.195064	C	0	12	0	0	0.264648
2919984	chr_3	G	A	0	28	0	0	0.123436	A	0	44	0	0	0.0804199	A	0	41	0	0	0.0860438	A	0	45	0	0	0.0787051
2920033	chr_3	C	T	0	30	0	0	0.115703	T	0	26	0	0	0.132275	T	0	43	0	0	0.0822111	T	0	56	0	0	0.0637501
2920074	chr_3	C	T	0	29	0	0	0.119445	T	0	28	0	0	0.123436	T	0	42	0	0	0.0840839	T	0	54	0	0	0.0660315
2920080	chr_3	T	C	0	31	0	0	0.112189	C	0	28	0	0	0.123436	C	0	42	0	0	0.0840839	C	0	50	0	0	0.0711217
2920086	chr_3	C	G	0	32	0	0	0.108881	G	0	30	0	0	0.115703	G	0	42	0	0	0.0840839	G	0	50	0	0	0.0711217
2920104	chr_3	A	G	0	35	0	0	0.100032	G	0	30	0	0	0.115703	G	0	38	0	0	0.0925128	G	0	43	0	0	0.0822111
2920139	chr_3	G	T	0	43	0	0	0.0822111	T	0	33	0	0	0.105763	T	0	34	0	0	0.102818	T	0	22	0	0	0.154373
2920149	chr_3	C	G	0	42	0	0	0.0840839	G	0	27	0	0	0.127703	G	0	33	0	0	0.105763	G	0	17	0	0	0.195064
2920200	chr_3	G	C	0	22	0	0	0.154373	C	0	23	0	0	0.148185	C	0	27	0	0	0.127703	C	0	31	0	0	0.112189
2920260	chr_3	G	T	0	21	0	0	0.161098	T	0	12	0	0	0.264648	T	0	35	0	0	0.100032	T	0	16	0	0	0.205907
2920281	chr_3	T	C	0	24	0	0	0.142474	C	0	23	0	0	0.148185	C	0	29	0	0	0.119445	C	0	24	0	0	0.142474
2920292	chr_3	C	T	0	29	0	0	0.119445	T	0	27	0	0	0.127703	T	0	30	0	0	0.115703	T	0	33	0	0	0.105763
2920370	chr_3	A	C	0	13	0	0	0.247053	C	0	19	0	0	0.176467	C	0	27	0	0	0.127703	C	0	25	0	0	0.137185
2920440	chr_3	G	A	0	38	0	0	0.0925128	A	0	19	0	0	0.176467	A	0	20	0	0	0.168433	A	0	23	0	0	0.148185
2920515	chr_3	G	A	0	19	0	0	0.176467	A	0	14	0	0	0.231636	A	0	18	0	0	0.185302	A	0	18	0	0	0.185302
2920671	chr_3	A	C	0	17	0	0	0.195064	C	0	17	0	0	0.195064	C	0	29	0	0	0.119445	C	0	23	0	0	0.148185
2920764	chr_3	G	A	0	23	0	0	0.148185	A	0	13	0	0	0.247053	A	0	19	0	0	0.176467	A	0	36	0	0	0.0973938
2920773	chr_3	C	T	0	19	0	0	0.176467	T	0	14	0	0	0.231636	T	0	28	0	0	0.123436	T	0	28	0	0	0.123436
2992696	chr_3	G	T	0	13	0	0	0.247053	T	0	15	0	0	0.218019	T	0	20	0	0	0.168433	T	0	25	0	0	0.137185
2993319	chr_3	A	C	0	13	0	0	0.247053	C	0	15	0	0	0.218019	C	0	16	0	0	0.205907	C	0	12	0	0	0.264648
2993499	chr_3	G	T	0	11	0	0	0.284914	T	0	17	0	0	0.195064	T	0	35	0	0	0.100032	T	0	17	0	0	0.195064
2993508	chr_3	G	T	0	12	0	0	0.264648	T	0	13	0	0	0.247053	T	0	31	0	0	0.112189	T	0	18	0	0	0.185302
2993655	chr_3	C	G	0	15	0	0	0.218019	G	0	13	0	0	0.247053	G	0	43	0	0	0.0822111	G	0	28	0	0	0.123436
2993706	chr_3	T	G	0	16	0	0	0.205907	G	0	13	0	0	0.247053	G	0	32	0	0	0.108881	G	0	30	0	0	0.115703
2993939	chr_3	C	G	0	15	0	0	0.218019	G	0	20	0	0	0.168433	G	0	39	0	0	0.0902511	G	0	24	0	0	0.142474
3084275	chr_3	G	C	0	66	0	0	0.0543588	C	1	95	0.0104167	0.000263692	0.0566747	C	0	82	0	0	0.0439895	C	0	22	0	0	0.154373
3084571	chr_3	T	C	2	71	0.0273973	0.00333533	0.0954892	C	0	96	0	0	0.0376969	C	0	74	0	0	0.0486276	C	0	35	0	0	0.100032
3085311	chr_3	C	T	0	111	0	0	0.032687	T	0	100	0	0	0.0362167	T	0	85	0	0	0.0424703	T	0	60	0	0	0.0596295
3106257	chr_3	A	G	0	69	0	0	0.0520581	G	0	56	0	0	0.0637501	G	0	41	0	0	0.0860438	G	0	52	0	0	0.0684822
3106308	chr_3	T	C	0	113	0	0	0.0321179	C	0	77	0	0	0.0467781	C	0	85	0	0	0.0424703	C	0	67	0	0	0.0535697
3106319	chr_3	A	G	0	100	0	0	0.0362167	G	0	69	0	0	0.0520581	G	0	81	0	0	0.0445203	G	0	84	0	0	0.0429649
3106348	chr_3	C	CGA	0	42	0	0	0.0840839	CGA	1	32	0.030303	0.000766912	0.157594	CGA	0	33	0	0	0.105763	CGA	0	58	0	0	0.061621
3106429	chr_3	C	T	2	146	0.0135135	0.00164076	0.0479614	T	1	92	0.0107527	0.000272197	0.0584582	T	1	166	0.00598802	0.000151592	0.03291	T	0	98	0	0	0.036942
3106435	chr_3	C	T	1	143	0.00694444	0.000175803	0.0380833	T	1	91	0.0108696	0.000275156	0.0590779	T	1	160	0.00621118	0.000157241	0.0341191	T	0	99	0	0	0.0365757
3106442	chr_3	T	G	0	139	0	0	0.0261896	G	1	88	0.011236	0.000284429	0.0610183	G	1	158	0.00628931	0.000159219	0.0345421	G	0	90	0	0	0.0401589
3106472	chr_3	C	T	0	173	0	0	0.0210973	T	1	102	0.00970874	0.000245774	0.0529083	T	0	137	0	0	0.0265669	T	0	106	0	0	0.0342022
3106483	chr_3	G	C	0	145	0	0	0.0251197	C	0	77	0	0	0.0467781	C	0	114	0	0	0.0318407	C	0	97	0	0	0.0373156
3106504	chr_3	A	G	0	154	0	0	0.0236691	G	0	93	0	0	0.038889	G	0	138	0	0	0.0263769	G	0	99	0	0	0.0365757
3106516	chr_3	T	C	1	158	0.00628931	0.000159219	0.0345421	C	2	101	0.0194175	0.00236026	0.0683859	C	0	139	0	0	0.0261896	C	0	94	0	0	0.0384834
3106530	chr_3	T	C	1	133	0.00746269	0.000188921	0.040877	C	2	78	0.025	0.00304209	0.0874072	C	0	112	0	0	0.0323999	C	0	71	0	0	0.0506294
3106540	chr_3	C	T	1	114	0.00869565	0.000220131	0.0474969	T	3	71	0.0405405	0.00843976	0.113937	T	0	106	0	0	0.0342022	T	0	55	0	0	0.0648708
3106541	chr_3	C	T	1	114	0.00869565	0.000220131	0.0474969	T	3	71	0.0405405	0.00843976	0.113937	T	0	106	0	0	0.0342022	T	0	55	0	0	0.0648708
3106573	chr_3	ACGC	A	1	114	0.00869565	0.000220131	0.0474969	A	3	68	0.0422535	0.00879992	0.118555	A	2	97	0.020202	0.00245599	0.0710761	A	0	59	0	0	0.0606089
3106650	chr_3	G	A	3	250	0.0118577	0.00245205	0.0342602	A	3	177	0.0166667	0.00345034	0.0479322	A	1	229	0.00434783	0.000110071	0.0239852	A	0	159	0	0	0.0229334
3106735	chr_3	G	A	0	242	0	0	0.0151277	A	0	186	0	0	0.0196373	A	1	187	0.00531915	0.00013466	0.0292786	A	0	182	0	0	0.0200645
3106815	chr_3	T	C	2	229	0.00865801	0.00105025	0.030924	C	0	189	0	0	0.0193286	C	0	141	0	0	0.025823	C	0	151	0	0	0.0241337
3106818	chr_3	T	C	2	229	0.00865801	0.00105025	0.030924	C	0	189	0	0	0.0193286	C	0	141	0	0	0.025823	C	0	151	0	0	0.0241337
3106830	chr_3	C	T	2	287	0.00692042	0.000839196	0.024774	T	0	249	0	0	0.0147056	T	0	190	0	0	0.0192279	T	0	229	0	0	0.0159796
3107353	chr_3	T	C	0	491	0	0	0.00748484	C	1	448	0.00222717	5.64e-05	0.012346	C	0	264	0	0	0.0138759	C	0	239	0	0	0.0153161
3107394	chr_3	T	C	0	470	0	0	0.00781796	C	0	392	0	0	0.00936627	C	0	233	0	0	0.0157074	C	0	237	0	0	0.0154444
3107498	chr_3	T	C	0	440	0	0	0.00834877	C	0	410	0	0	0.00895691	C	0	302	0	0	0.0121405	C	0	253	0	0	0.0144748
3107582	chr_3	C	T	1	618	0.00161551	4.09e-05	0.00896787	T	2	621	0.00321027	0.000389016	0.0115481	T	2	424	0.00469484	0.000569073	0.0168557	T	2	289	0.00687285	0.000833421	0.0246052
3107822	chr_3	A	T	0	495	0	0	0.00742458	T	2	441	0.00451467	0.000547216	0.0162127	T	0	288	0	0	0.0127269	T	0	224	0	0	0.0163334
3107855	chr_3	G	C	0	548	0	0	0.00670893	C	0	533	0	0	0.00689708	C	0	325	0	0	0.0112862	C	0	216	0	0	0.0169331
3107897	chr_3	T	G	0	666	0	0	0.00552355	G	0	717	0	0	0.00513167	G	0	464	0	0	0.00791865	G	0	249	0	0	0.0147056
3107963	chr_3	T	A	0	380	0	0	0.00966061	A	1	385	0.00259067	6.56e-05	0.0143491	A	2	181	0.010929	0.0013263	0.0389196	A	0	145	0	0	0.0251197
3107964	chr_3	C	T	4	376	0.0105263	0.00287531	0.0267309	T	1	385	0.00259067	6.56e-05	0.0143491	T	2	181	0.010929	0.0013263	0.0389196	T	0	145	0	0	0.0251197
3108065	chr_3	T	C	0	417	0	0	0.00880722	C	0	357	0	0	0.0102798	C	0	241	0	0	0.01519	C	0	140	0	0	0.026005
3108080	chr_3	A	G	0	407	0	0	0.00902263	G	0	378	0	0	0.00971148	G	0	221	0	0	0.0165532	G	0	152	0	0	0.0239768
3108098	chr_3	G	C	0	273	0	0	0.0134215	C	0	281	0	0	0.0130419	C	0	105	0	0	0.0345222	C	0	119	0	0	0.0305234
3119566	chr_3	T	C	0	30	0	0	0.115703	C	0	84	0	0	0.0429649	C	0	20	0	0	0.168433	C	1	12	0.0769231	0.00194563	0.360297
3124978	chr_3	G	T	1	49	0.02	0.000506228	0.10647	T	0	52	0	0	0.0684822	T	0	66	0	0	0.0543588	T	0	122	0	0	0.0297842
3125083	chr_3	T	C	0	67	0	0	0.0535697	C	0	44	0	0	0.0804199	C	0	77	0	0	0.0467781	C	0	109	0	0	0.0332767
3125086	chr_3	A	T	0	67	0	0	0.0535697	T	0	44	0	0	0.0804199	T	0	77	0	0	0.0467781	T	0	109	0	0	0.0332767
3125087	chr_3	T	A	0	67	0	0	0.0535697	A	0	44	0	0	0.0804199	A	0	77	0	0	0.0467781	A	0	109	0	0	0.0332767
3125290	chr_3	A	T	0	102	0	0	0.0355193	T	0	78	0	0	0.0461924	T	0	70	0	0	0.0513338	T	0	215	0	0	0.0170112
3125302	chr_3	T	C	1	96	0.0103093	0.000260974	0.0561042	C	0	69	0	0	0.0520581	C	0	64	0	0	0.0560091	C	0	186	0	0	0.0196373
3125317	chr_3	C	T	3	73	0.0394737	0.00821559	0.111053	T	0	43	0	0	0.0822111	T	0	61	0	0	0.0586812	T	0	128	0	0	0.0284081
3125340	chr_3	G	A	0	45	0	0	0.0787051	A	0	36	0	0	0.0973938	A	0	49	0	0	0.0725193	A	0	83	0	0	0.0434712
3125342	chr_3	C	T	0	45	0	0	0.0787051	T	0	36	0	0	0.0973938	T	0	49	0	0	0.0725193	T	0	83	0	0	0.0434712
3125344	chr_3	T	G	0	45	0	0	0.0787051	G	0	36	0	0	0.0973938	G	0	49	0	0	0.0725193	G	0	83	0	0	0.0434712
3125350	chr_3	G	A	0	45	0	0	0.0787051	A	0	37	0	0	0.0948906	A	0	49	0	0	0.0725193	A	0	94	0	0	0.0384834
3125554	chr_3	T	C	0	63	0	0	0.0568724	C	0	71	0	0	0.0506294	C	0	65	0	0	0.0551716	C	0	172	0	0	0.0212186
3125581	chr_3	G	A	0	113	0	0	0.0321179	A	0	128	0	0	0.0284081	A	0	107	0	0	0.033888	A	0	310	0	0	0.0118291
3125668	chr_3	A	G	0	136	0	0	0.0267596	G	0	120	0	0	0.030273	G	0	77	0	0	0.0467781	G	0	293	0	0	0.0125111
3126286	chr_3	C	T	0	143	0	0	0.0254665	T	0	131	0	0	0.0277666	T	0	79	0	0	0.0456213	T	2	316	0.00628931	0.000762574	0.0225333
3126295	chr_3	A	T	0	103	0	0	0.0351806	T	0	118	0	0	0.0307781	T	0	72	0	0	0.0499441	T	0	256	0	0	0.0143064
3126298	chr_3	G	A	0	103	0	0	0.0351806	A	0	118	0	0	0.0307781	A	0	72	0	0	0.0499441	A	0	256	0	0	0.0143064
3126334	chr_3	G	A	0	87	0	0	0.0415146	A	0	91	0	0	0.0397265	A	0	65	0	0	0.0551716	A	0	243	0	0	0.0150659
3126335	chr_3	C	T	0	87	0	0	0.0415146	T	0	91	0	0	0.0397265	T	0	65	0	0	0.0551716	T	0	243	0	0	0.0150659
3126339	chr_3	A	C	0	87	0	0	0.0415146	C	0	91	0	0	0.0397265	C	0	65	0	0	0.0551716	C	0	243	0	0	0.0150659
3126382	chr_3	A	C	0	168	0	0	0.0217183	C	0	227	0	0	0.0161192	C	0	132	0	0	0.0275592	C	0	475	0	0	0.00773598
3126394	chr_3	G	C	1	145	0.00684931	0.000173395	0.0375698	C	0	214	0	0	0.01709	C	0	134	0	0	0.0271535	C	0	443	0	0	0.00829247
3126406	chr_3	T	C	1	142	0.00699301	0.000177032	0.0383454	C	0	180	0	0	0.0202852	C	0	135	0	0	0.0269551	C	0	381	0	0	0.00963538
3126412	chr_3	G	C	1	135	0.00735294	0.000186143	0.040286	C	0	167	0	0	0.0218469	C	0	133	0	0	0.0273548	C	0	380	0	0	0.00966061
3145686	chr_3	G	A	1	33	0.0294118	0.000744364	0.153268	A	0	57	0	0	0.0626675	A	0	36	0	0	0.0973938	A	0	20	0	0	0.168433
3145734	chr_3	C	T	0	43	0	0	0.0822111	T	0	58	0	0	0.061621	T	0	26	0	0	0.132275	T	0	13	0	0	0.247053
3145851	chr_3	T	C	0	33	0	0	0.105763	C	0	63	0	0	0.0568724	C	0	12	0	0	0.264648	C	0	13	0	0	0.247053
3181569	chr_3	T	C	0	137	0	0	0.0265669	C	0	158	0	0	0.0230769	C	1	94	0.0105263	0.000266468	0.057257	C	0	82	0	0	0.0439895
3181691	chr_3	T	G	1	207	0.00480769	0.000121713	0.0264942	G	2	230	0.00862069	0.00104572	0.0307922	G	0	127	0	0	0.0286285	G	0	98	0	0	0.036942
3182375	chr_3	T	G	0	307	0	0	0.011944	G	0	409	0	0	0.00897871	G	0	145	0	0	0.0251197	G	0	114	0	0	0.0318407
3182377	chr_3	A	G	0	307	0	0	0.011944	G	0	409	0	0	0.00897871	G	0	145	0	0	0.0251197	G	0	114	0	0	0.0318407
3182420	chr_3	T	C	0	132	0	0	0.0275592	C	0	186	0	0	0.0196373	C	0	55	0	0	0.0648708	C	0	44	0	0	0.0804199
3182423	chr_3	T	C	0	132	0	0	0.0275592	C	0	185	0	0	0.0197424	C	0	55	0	0	0.0648708	C	0	44	0	0	0.0804199
3182430	chr_3	T	C	0	133	0	0	0.0273548	C	0	185	0	0	0.0197424	C	0	54	0	0	0.0660315	C	0	44	0	0	0.0804199
3182447	chr_3	A	G	0	185	0	0	0.0197424	G	0	266	0	0	0.0137723	G	0	64	0	0	0.0560091	G	0	67	0	0	0.0535697
3182465	chr_3	A	C	0	169	0	0	0.0215912	C	0	269	0	0	0.0136197	C	0	70	0	0	0.0513338	C	0	63	0	0	0.0568724
3182466	chr_3	C	A	0	168	0	0	0.0217183	A	0	262	0	0	0.013981	A	0	66	0	0	0.0543588	A	0	59	0	0	0.0606089
3182473	chr_3	T	C	0	195	0	0	0.0187395	C	0	299	0	0	0.0122616	C	0	73	0	0	0.0492771	C	0	71	0	0	0.0506294
3182486	chr_3	A	T	0	324	0	0	0.0113209	T	0	509	0	0	0.00722111	T	1	136	0.00729927	0.000184784	0.0399968	T	0	131	0	0	0.0277666
3213794	chr_3	G	A	0	13	0	0	0.247053	A	0	22	0	0	0.154373	A	0	25	0	0	0.137185	A	0	12	0	0	0.264648
3213815	chr_3	A	T	0	16	0	0	0.205907	T	0	25	0	0	0.137185	T	0	27	0	0	0.127703	T	0	12	0	0	0.264648
3217085	chr_3	T	A	0	244	0	0	0.0150046	A	0	236	0	0	0.0155093	A	0	320	0	0	0.0114616	A	0	226	0	0	0.01619
3217097	chr_3	C	T	0	263	0	0	0.0139282	T	0	253	0	0	0.0144748	T	0	345	0	0	0.0106354	T	0	243	0	0	0.0150659
3217099	chr_3	A	T	0	263	0	0	0.0139282	T	0	253	0	0	0.0144748	T	0	345	0	0	0.0106354	T	0	243	0	0	0.0150659
3217238	chr_3	T	C	0	314	0	0	0.0116793	C	0	281	0	0	0.0130419	C	0	534	0	0	0.00688421	C	0	269	0	0	0.0136197
3217247	chr_3	A	C	0	358	0	0	0.0102512	C	0	329	0	0	0.0111498	C	0	608	0	0	0.00604887	C	0	317	0	0	0.0115694
3217472	chr_3	G	A	3	331	0.00898204	0.00185616	0.0260235	A	3	289	0.010274	0.00212377	0.0297297	A	4	451	0.00879121	0.00240035	0.022355	A	0	298	0	0	0.0123025
3217666	chr_3	C	G	0	74	0	0	0.0486276	G	0	75	0	0	0.0479951	G	0	142	0	0	0.0256435	G	0	68	0	0	0.052803
3217780	chr_3	G	C	2	279	0.00711744	0.00086312	0.0254727	C	1	226	0.00440529	0.000111526	0.0242989	C	6	450	0.0131579	0.00484361	0.028418	C	2	281	0.00706714	0.000857012	0.0252944
3217786	chr_3	C	A	2	299	0.00664452	0.000805697	0.0237949	A	1	233	0.0042735	0.00010819	0.0235791	A	6	458	0.012931	0.00475985	0.0279318	A	0	291	0	0	0.0125966
3217834	chr_3	A	C	3	189	0.015625	0.00323391	0.0449815	C	0	135	0	0	0.0269551	C	0	245	0	0	0.0149439	C	0	178	0	0	0.0205108
3217939	chr_3	C	G	0	598	0	0	0.00614971	G	0	392	0	0	0.00936627	G	0	1052	0	0	0.0035004	G	0	519	0	0	0.00708247
3217978	chr_3	A	T	3	517	0.00576923	0.00119134	0.0167669	T	2	359	0.00554017	0.000671645	0.0198687	T	3	1031	0.00290135	0.000598729	0.00845537	T	4	457	0.00867679	0.00236905	0.022066
3217984	chr_3	A	G	3	520	0.00573614	0.0011845	0.0166712	G	2	360	0.00552486	0.000669788	0.0198142	G	1	1064	0.000938967	2.38e-05	0.00522038	G	4	441	0.00898876	0.00245441	0.0228538
3217990	chr_3	G	A	3	522	0.00571429	0.00117998	0.0166081	A	2	361	0.00550964	0.000667941	0.01976	A	3	1050	0.002849	0.000587919	0.00830322	A	4	449	0.00883002	0.00241098	0.022453
3218029	chr_3	T	C	1	440	0.00226757	5.74e-05	0.0125688	C	1	306	0.00325733	8.25e-05	0.0180141	C	5	769	0.00645995	0.00210076	0.0150105	C	3	423	0.00704225	0.00145464	0.0204416
3218041	chr_3	G	A	1	416	0.00239808	6.07e-05	0.0132882	A	0	275	0	0	0.0133245	A	5	721	0.00688705	0.00223988	0.0159984	A	1	410	0.00243309	6.16e-05	0.0134812
3219035	chr_3	C	A	6	368	0.0160428	0.00590959	0.0345897	A	0	200	0	0	0.0182753	A	0	514	0	0	0.00715112	A	2	467	0.00426439	0.000516856	0.0153189
3219038	chr_3	G	A	6	389	0.0151899	0.00559429	0.0327673	A	0	211	0	0	0.0173309	A	0	542	0	0	0.00678294	A	2	474	0.00420168	0.000509249	0.0150948
3219055	chr_3	C	T	5	354	0.0139276	0.0045373	0.0322014	T	0	192	0	0	0.0190295	T	0	552	0	0	0.00666047	T	3	479	0.00622407	0.0012854	0.0180808
3219062	chr_3	C	A	3	310	0.00958466	0.00198097	0.0277534	A	0	166	0	0	0.0219771	A	0	465	0	0	0.00790169	A	4	401	0.00987654	0.0026974	0.0250936
3219341	chr_3	G	T	0	142	0	0	0.0256435	T	0	103	0	0	0.0351806	T	0	236	0	0	0.0155093	T	0	132	0	0	0.0275592
3219344	chr_3	T	C	0	142	0	0	0.0256435	C	0	103	0	0	0.0351806	C	0	236	0	0	0.0155093	C	0	132	0	0	0.0275592
3219347	chr_3	A	G	0	142	0	0	0.0256435	G	0	103	0	0	0.0351806	G	0	236	0	0	0.0155093	G	0	132	0	0	0.0275592
3219354	chr_3	G	T	0	177	0	0	0.0206255	T	0	119	0	0	0.0305234	T	0	321	0	0	0.0114261	T	2	181	0.010929	0.0013263	0.0389196
3219367	chr_3	G	C	0	203	0	0	0.0180077	C	0	124	0	0	0.0293109	C	0	363	0	0	0.0101107	C	3	235	0.012605	0.00260705	0.0363933
3219383	chr_3	A	C	0	207	0	0	0.0176628	C	0	108	0	0	0.0335795	C	0	347	0	0	0.0105745	C	0	213	0	0	0.0171696
3219385	chr_3	T	A	0	207	0	0	0.0176628	A	0	108	0	0	0.0335795	A	0	347	0	0	0.0105745	A	0	213	0	0	0.0171696
3219392	chr_3	C	T	0	212	0	0	0.0172499	T	0	114	0	0	0.0318407	T	0	351	0	0	0.0104546	T	0	224	0	0	0.0163334
3219756	chr_3	G	T	1	363	0.00274725	6.96e-05	0.0152109	T	0	203	0	0	0.0180077	T	0	601	0	0	0.0061191	T	0	415	0	0	0.00884948
3220479	chr_3	G	A	0	300	0	0	0.012221	A	0	208	0	0	0.0175787	A	0	657	0	0	0.005599	A	0	476	0	0	0.00771979
3236233	chr_3	G	C	1	3156	0.000316756	8.02e-06	0.00176358	C	1	3282	0.000304599	7.71e-06	0.00169594	C	1	2945	0.000339443	8.59e-06	0.00188979	C	0	3131	0	0	0.00117749
3236277	chr_3	C	T	4	1312	0.00303951	0.000828767	0.00776392	T	3	1375	0.00217707	0.000449189	0.00634902	T	4	1232	0.00323625	0.00088245	0.00826517	T	6	1309	0.00456274	0.00167623	0.00990452
3236313	chr_3	T	TCTGGAC	8	1190	0.0066778	0.00288728	0.0131153	TCTGGAC	6	1252	0.00476947	0.00175226	0.010352	TCTGGAC	5	933	0.00533049	0.00173299	0.0123954	TCTGGAC	6	1145	0.00521286	0.00191536	0.0113114
3236554	chr_3	C	A	5	2454	0.00203335	0.000660542	0.00473872	A	7	2583	0.0027027	0.0010873	0.00556062	A	4	2539	0.00157295	0.000428736	0.00402242	A	9	2428	0.00369307	0.00169005	0.00699896
3236581	chr_3	C	T	4	1747	0.00228441	0.000622764	0.00583858	T	7	1769	0.00394144	0.00158609	0.00810391	T	6	1810	0.00330396	0.00121343	0.00717737	T	6	1705	0.00350672	0.00128796	0.00761692
3236914	chr_3	G	T	0	1813	0	0	0.00203261	T	0	1202	0	0	0.00306425	T	0	1567	0	0	0.00235133	T	1	1693	0.000590319	1.49e-05	0.00328461
3237136	chr_3	A	G	0	1933	0	0	0.00190655	G	0	1286	0	0	0.00286438	G	0	1441	0	0	0.00255667	G	0	1684	0	0	0.00218815
3237382	chr_3	C	G	1	1263	0.000791139	2e-05	0.00439998	G	0	923	0	0	0.00398864	G	1	1178	0.000848176	2.15e-05	0.00471658	G	2	1213	0.00164609	0.000199411	0.00593347
3237442	chr_3	C	G	3	1167	0.0025641	0.000529092	0.00747495	G	0	916	0	0	0.00401906	G	0	1142	0	0	0.00322498	G	3	967	0.00309278	0.000638261	0.00901159
3237532	chr_3	T	G	9	856	0.0104046	0.00476838	0.019659	G	1	609	0.00163934	4.15e-05	0.00909969	G	0	782	0	0	0.00470613	G	0	828	0	0	0.00444526
3237664	chr_3	A	G	0	1086	0	0	0.003391	G	1	584	0.0017094	4.33e-05	0.00948704	G	0	1374	0	0	0.00268117	G	0	1145	0	0	0.00321654
3237736	chr_3	A	G	0	931	0	0	0.00395444	G	0	471	0	0	0.00780143	G	0	1089	0	0	0.00338167	G	0	1016	0	0	0.0036242
3237811	chr_3	A	G	2	716	0.00278552	0.000337517	0.0100257	G	1	342	0.00291545	7.38e-05	0.016136	G	0	792	0	0	0.00464685	G	0	905	0	0	0.00406781
3289382	chr_3	T	C	0	76	0	0	0.0473788	C	0	154	0	0	0.0236691	C	0	61	0	0	0.0586812	C	0	50	0	0	0.0711217
3289415	chr_3	T	C	0	114	0	0	0.0318407	C	0	122	0	0	0.0297842	C	0	68	0	0	0.052803	C	0	38	0	0	0.0925128
3289432	chr_3	C	A	0	106	0	0	0.0342022	A	0	109	0	0	0.0332767	A	0	66	0	0	0.0543588	A	0	33	0	0	0.105763
3289447	chr_3	G	A	0	95	0	0	0.0380861	A	0	83	0	0	0.0434712	A	0	66	0	0	0.0543588	A	0	32	0	0	0.108881
3289454	chr_3	A	G	0	86	0	0	0.041987	G	0	93	0	0	0.038889	G	0	72	0	0	0.0499441	G	0	40	0	0	0.0880973
3289466	chr_3	C	T	0	94	0	0	0.0384834	T	0	113	0	0	0.0321179	T	0	98	0	0	0.036942	T	0	42	0	0	0.0840839
3289498	chr_3	C	G	0	78	0	0	0.0461924	G	0	85	0	0	0.0424703	G	0	98	0	0	0.036942	G	0	39	0	0	0.0902511
3289532	chr_3	A	G	0	66	0	0	0.0543588	G	1	68	0.0144928	0.000366857	0.0781235	G	0	74	0	0	0.0486276	G	1	30	0.0322581	0.00081637	0.167021
3289616	chr_3	A	G	0	62	0	0	0.0577626	G	0	58	0	0	0.061621	G	0	41	0	0	0.0860438	G	0	32	0	0	0.108881
3289631	chr_3	G	A	0	58	0	0	0.061621	A	0	56	0	0	0.0637501	A	0	54	0	0	0.0660315	A	0	32	0	0	0.108881
3289655	chr_3	A	G	0	60	0	0	0.0596295	G	0	76	0	0	0.0473788	G	0	68	0	0	0.052803	G	0	19	0	0	0.176467
3289664	chr_3	T	G	0	48	0	0	0.0739728	G	0	71	0	0	0.0506294	G	0	68	0	0	0.052803	G	0	16	0	0	0.205907
3289730	chr_3	T	C	0	43	0	0	0.0822111	C	0	34	0	0	0.102818	C	0	29	0	0	0.119445	C	0	27	0	0	0.127703
3289736	chr_3	A	G	0	43	0	0	0.0822111	G	0	34	0	0	0.102818	G	0	28	0	0	0.123436	G	0	27	0	0	0.127703
3290096	chr_3	G	A	0	50	0	0	0.0711217	A	0	27	0	0	0.127703	A	0	40	0	0	0.0880973	A	0	30	0	0	0.115703
3290138	chr_3	C	T	0	27	0	0	0.127703	T	0	23	0	0	0.148185	T	0	22	0	0	0.154373	T	0	42	0	0	0.0840839
3290185	chr_3	G	T	0	50	0	0	0.0711217	T	0	31	0	0	0.112189	T	0	40	0	0	0.0880973	T	0	38	0	0	0.0925128
3290225	chr_3	G	A	0	46	0	0	0.0770618	A	0	29	0	0	0.119445	A	0	52	0	0	0.0684822	A	0	27	0	0	0.127703
3290264	chr_3	G	A	0	39	0	0	0.0902511	A	0	16	0	0	0.205907	A	0	38	0	0	0.0925128	A	0	26	0	0	0.132275
3292413	chr_3	T	G	0	19	0	0	0.176467	G	0	20	0	0	0.168433	G	0	34	0	0	0.102818	G	0	18	0	0	0.185302
3298605	chr_3	C	A	0	36	0	0	0.0973938	A	0	50	0	0	0.0711217	A	0	11	0	0	0.284914	A	0	14	0	0	0.231636
3298695	chr_3	G	C	0	29	0	0	0.119445	C	0	39	0	0	0.0902511	C	0	18	0	0	0.185302	C	0	18	0	0	0.185302
3298698	chr_3	G	A	0	29	0	0	0.119445	A	0	39	0	0	0.0902511	A	0	18	0	0	0.185302	A	0	18	0	0	0.185302
3307939	chr_3	A	G	0	25	0	0	0.137185	G	0	42	0	0	0.0840839	G	0	15	0	0	0.218019	G	0	23	0	0	0.148185
3307951	chr_3	A	C	0	19	0	0	0.176467	C	0	38	0	0	0.0925128	C	0	13	0	0	0.247053	C	0	21	0	0	0.161098
3307954	chr_3	A	G	0	19	0	0	0.176467	G	0	38	0	0	0.0925128	G	0	13	0	0	0.247053	G	0	21	0	0	0.161098
3327293	chr_3	G	T	0	337	0	0	0.0108865	T	0	540	0	0	0.00680798	T	0	159	0	0	0.0229334	T	0	144	0	0	0.0252919
3327309	chr_3	A	G	0	326	0	0	0.0112518	G	0	531	0	0	0.00692297	G	0	151	0	0	0.0241337	G	0	139	0	0	0.0261896
3343809	chr_3	A	C	0	310	0	0	0.0118291	C	0	419	0	0	0.00876537	C	0	219	0	0	0.0167031	C	0	219	0	0	0.0167031
3343875	chr_3	G	C	0	587	0	0	0.00626459	C	0	782	0	0	0.00470613	C	2	419	0.00475059	0.000575838	0.0170546	C	0	337	0	0	0.0108865
3344097	chr_3	T	C	0	385	0	0	0.00953575	C	0	476	0	0	0.00771979	C	1	248	0.00401606	0.000101673	0.0221717	C	1	217	0.00458716	0.00011613	0.0252916
3346185	chr_3	T	C	2	473	0.00421053	0.000510322	0.0151264	C	2	704	0.00283286	0.000343257	0.0101955	C	6	450	0.0131579	0.00484361	0.028418	C	0	459	0	0	0.00800457
3346224	chr_3	G	A	2	496	0.00401606	0.000486735	0.0144315	A	3	728	0.00410397	0.000847138	0.0119463	A	5	440	0.011236	0.00365807	0.026025	A	0	459	0	0	0.00800457
3346239	chr_3	A	T	0	446	0	0	0.00823692	T	0	619	0	0	0.0059417	T	0	370	0	0	0.00992041	T	0	384	0	0	0.00956046
3346266	chr_3	T	C	7	457	0.0150862	0.00608639	0.0308352	C	1	619	0.0016129	4.08e-05	0.00895346	C	7	356	0.0192837	0.00778736	0.0393266	C	5	401	0.0123153	0.0040105	0.0285044
3346356	chr_3	G	A	1	399	0.0025	6.33e-05	0.0138498	A	2	614	0.00324675	0.000393439	0.0116788	A	2	430	0.00462963	0.000561162	0.016623	A	2	415	0.00479616	0.000581366	0.0172172
3346359	chr_3	C	G	1	399	0.0025	6.33e-05	0.0138498	G	2	614	0.00324675	0.000393439	0.0116788	G	2	430	0.00462963	0.000561162	0.016623	G	2	415	0.00479616	0.000581366	0.0172172
3346362	chr_3	G	A	1	399	0.0025	6.33e-05	0.0138498	A	2	615	0.00324149	0.000392801	0.0116599	A	2	430	0.00462963	0.000561162	0.016623	A	2	415	0.00479616	0.000581366	0.0172172
3346560	chr_3	T	C	0	495	0	0	0.00742458	C	0	752	0	0	0.00489341	C	0	562	0	0	0.00654235	C	0	585	0	0	0.00628594
3346563	chr_3	A	G	0	494	0	0	0.00743956	G	0	752	0	0	0.00489341	G	0	562	0	0	0.00654235	G	4	580	0.00684931	0.00186927	0.0174434
3346575	chr_3	T	C	0	513	0	0	0.00716501	C	0	801	0	0	0.00459475	C	0	634	0	0	0.00580153	C	0	582	0	0	0.00631824
3346584	chr_3	G	A	2	515	0.00386847	0.000468834	0.0139038	A	1	834	0.00119761	3.03e-05	0.00665439	A	0	636	0	0	0.00578334	A	1	610	0.00163666	4.14e-05	0.00908485
3346617	chr_3	G	A	0	564	0	0	0.00651922	A	0	891	0	0	0.0041316	A	3	671	0.00445104	0.000918853	0.0129523	A	0	620	0	0	0.00593214
3371991	chr_3	G	A	0	52	0	0	0.0684822	A	0	30	0	0	0.115703	A	0	98	0	0	0.036942	A	1	87	0.0113636	0.000287661	0.0616938
3372244	chr_3	G	T	0	19	0	0	0.176467	T	0	14	0	0	0.231636	T	0	33	0	0	0.105763	T	0	25	0	0	0.137185
3422789	chr_3	G	A	0	18	0	0	0.185302	A	0	19	0	0	0.176467	A	0	22	0	0	0.154373	A	0	21	0	0	0.161098
3422807	chr_3	G	A	0	24	0	0	0.142474	A	0	36	0	0	0.0973938	A	0	33	0	0	0.105763	A	0	30	0	0	0.115703
3422825	chr_3	T	A	0	29	0	0	0.119445	A	0	49	0	0	0.0725193	A	0	41	0	0	0.0860438	A	0	39	0	0	0.0902511
3422849	chr_3	T	C	0	26	0	0	0.132275	C	0	47	0	0	0.0754857	C	0	40	0	0	0.0880973	C	0	32	0	0	0.108881
153422	chr_1	G	A	0	288	0	0	0.0127269	A	0	413	0	0	0.00889214	A	0	118	0	0	0.0307781	A	0	167	0	0	0.0218469
153440	chr_1	G	T	0	300	0	0	0.012221	T	0	404	0	0	0.00908933	T	0	117	0	0	0.031037	T	0	184	0	0	0.0198486
153467	chr_1	A	G	0	300	0	0	0.012221	G	0	388	0	0	0.00946237	G	0	102	0	0	0.0355193	G	0	189	0	0	0.0193286
153587	chr_1	T	C	0	239	0	0	0.0153161	C	1	322	0.00309597	7.84e-05	0.0171281	C	1	104	0.00952381	0.000241093	0.0519224	C	0	144	0	0	0.0252919
153644	chr_1	T	C	0	63	0	0	0.0568724	C	0	78	0	0	0.0461924	C	0	16	0	0	0.205907	C	0	23	0	0	0.148185
153647	chr_1	G	A	0	63	0	0	0.0568724	A	0	78	0	0	0.0461924	A	0	16	0	0	0.205907	A	0	23	0	0	0.148185
153656	chr_1	T	C	0	57	0	0	0.0626675	C	0	75	0	0	0.0479951	C	0	15	0	0	0.218019	C	0	19	0	0	0.176467
153662	chr_1	T	C	0	50	0	0	0.0711217	C	0	71	0	0	0.0506294	C	0	14	0	0	0.231636	C	0	18	0	0	0.185302
153668	chr_1	A	G	0	39	0	0	0.0902511	G	0	68	0	0	0.052803	G	0	14	0	0	0.231636	G	0	17	0	0	0.195064
153917	chr_1	G	A	0	38	0	0	0.0925128	A	0	45	0	0	0.0787051	A	0	15	0	0	0.218019	A	0	25	0	0	0.137185
153926	chr_1	G	A	0	66	0	0	0.0543588	A	0	59	0	0	0.0606089	A	0	27	0	0	0.127703	A	0	37	0	0	0.0948906
153932	chr_1	G	C	0	77	0	0	0.0467781	C	0	75	0	0	0.0479951	C	0	28	0	0	0.123436	C	0	53	0	0	0.0672345
153956	chr_1	G	C	0	139	0	0	0.0261896	C	0	173	0	0	0.0210973	C	0	46	0	0	0.0770618	C	0	103	0	0	0.0351806
153962	chr_1	G	A	0	139	0	0	0.0261896	A	0	177	0	0	0.0206255	A	0	46	0	0	0.0770618	A	0	106	0	0	0.0342022
153992	chr_1	G	C	0	118	0	0	0.0307781	C	0	155	0	0	0.0235183	C	0	28	0	0	0.123436	C	0	71	0	0	0.0506294
154016	chr_1	C	G	0	121	0	0	0.0300266	G	0	172	0	0	0.0212186	G	0	30	0	0	0.115703	G	0	51	0	0	0.069777
154019	chr_1	G	T	0	121	0	0	0.0300266	T	0	172	0	0	0.0212186	T	0	30	0	0	0.115703	T	0	51	0	0	0.069777
154022	chr_1	A	G	0	121	0	0	0.0300266	G	0	172	0	0	0.0212186	G	0	30	0	0	0.115703	G	0	51	0	0	0.069777
154058	chr_1	A	G	0	211	0	0	0.0173309	G	0	204	0	0	0.0179202	G	0	74	0	0	0.0486276	G	0	98	0	0	0.036942
154070	chr_1	G	A	2	210	0.00943396	0.00114455	0.0336614	A	0	202	0	0	0.018096	A	0	72	0	0	0.0499441	A	0	100	0	0	0.0362167
154093	chr_1	C	T	0	196	0	0	0.0186448	T	0	173	0	0	0.0210973	T	0	67	0	0	0.0535697	T	0	116	0	0	0.0313004
154109	chr_1	G	A	0	140	0	0	0.026005	A	0	143	0	0	0.0254665	A	0	52	0	0	0.0684822	A	0	93	0	0	0.038889
154112	chr_1	G	A	0	139	0	0	0.0261896	A	0	143	0	0	0.0254665	A	0	52	0	0	0.0684822	A	0	93	0	0	0.038889
220725	chr_1	G	A	1	182	0.00546448	0.000138339	0.0300685	A	0	152	0	0	0.0239768	A	1	100	0.00990099	0.00025064	0.0539323	A	1	124	0.008	0.000202522	0.0437665
222246	chr_1	T	C	2	343	0.0057971	0.000702829	0.0207832	C	0	400	0	0	0.0091798	C	0	229	0	0	0.0159796	C	0	156	0	0	0.0233693
222406	chr_1	T	C	3	408	0.00729927	0.00150782	0.0211824	C	0	444	0	0	0.00827387	C	1	293	0.00340136	8.61e-05	0.0188045	C	1	154	0.00645161	0.000163327	0.0354204
222429	chr_1	A	G	0	473	0	0	0.00776857	G	0	596	0	0	0.00617028	G	1	313	0.00318471	8.06e-05	0.0176155	G	0	200	0	0	0.0182753
222507	chr_1	C	T	0	481	0	0	0.00763986	T	4	446	0.00888889	0.00242708	0.0226017	T	0	239	0	0	0.0153161	T	0	162	0	0	0.0225136
222627	chr_1	T	C	0	92	0	0	0.0393033	C	0	142	0	0	0.0256435	C	0	47	0	0	0.0754857	C	0	48	0	0	0.0739728
222630	chr_1	C	T	0	92	0	0	0.0393033	T	2	140	0.0140845	0.00171027	0.0499506	T	0	47	0	0	0.0754857	T	0	48	0	0	0.0739728
222633	chr_1	T	C	0	92	0	0	0.0393033	C	0	142	0	0	0.0256435	C	0	47	0	0	0.0754857	C	0	48	0	0	0.0739728
222636	chr_1	C	T	0	93	0	0	0.038889	T	0	142	0	0	0.0256435	T	0	47	0	0	0.0754857	T	0	48	0	0	0.0739728
222654	chr_1	G	A	0	294	0	0	0.0124688	A	0	378	0	0	0.00971148	A	0	151	0	0	0.0241337	A	0	123	0	0	0.0295456
227957	chr_1	C	T	0	19	0	0	0.176467	T	0	15	0	0	0.218019	T	0	16	0	0	0.205907	T	0	37	0	0	0.0948906
256996	chr_1	C	T	0	168	0	0	0.0217183	T	0	233	0	0	0.0157074	T	2	365	0.00544959	0.000660653	0.0195462	T	1	245	0.00406504	0.000102913	0.0224396
304929	chr_1	T	C	0	76	0	0	0.0473788	C	0	37	0	0	0.0948906	C	0	162	0	0	0.0225136	C	0	141	0	0	0.025823
305314	chr_1	A	G	0	59	0	0	0.0606089	G	0	45	0	0	0.0787051	G	0	112	0	0	0.0323999	G	0	66	0	0	0.0543588
305315	chr_1	T	C	0	59	0	0	0.0606089	C	0	45	0	0	0.0787051	C	0	112	0	0	0.0323999	C	0	66	0	0	0.0543588
305808	chr_1	C	T	0	111	0	0	0.032687	T	0	109	0	0	0.0332767	T	0	181	0	0	0.0201743	T	0	133	0	0	0.0273548
305880	chr_1	C	T	0	52	0	0	0.0684822	T	0	59	0	0	0.0606089	T	2	84	0.0232558	0.0028289	0.0814944	T	2	65	0.0298507	0.00363573	0.103708
305886	chr_1	G	A	0	52	0	0	0.0684822	A	0	57	0	0	0.0626675	A	0	84	0	0	0.0429649	A	0	64	0	0	0.0560091
305898	chr_1	G	A	0	52	0	0	0.0684822	A	0	44	0	0	0.0804199	A	0	79	0	0	0.0456213	A	0	61	0	0	0.0586812
305906	chr_1	A	G	0	70	0	0	0.0513338	G	0	69	0	0	0.0520581	G	0	111	0	0	0.032687	G	0	77	0	0	0.0467781
335739	chr_1	G	T	0	13	0	0	0.247053	T	0	19	0	0	0.176467	T	0	18	0	0	0.185302	T	0	30	0	0	0.115703
445003	chr_1	G	C	0	17	0	0	0.195064	C	0	11	0	0	0.284914	C	0	22	0	0	0.154373	C	0	28	0	0	0.123436
578232	chr_1	C	T	0	16	0	0	0.205907	T	0	13	0	0	0.247053	T	1	54	0.0181818	0.000460218	0.097191	T	0	147	0	0	0.0247822
578234	chr_1	C	G	0	16	0	0	0.205907	G	0	13	0	0	0.247053	G	1	54	0.0181818	0.000460218	0.097191	G	0	147	0	0	0.0247822
578240	chr_1	G	C	0	16	0	0	0.205907	C	0	13	0	0	0.247053	C	1	55	0.0178571	0.000452002	0.0955259	C	0	148	0	0	0.0246168
578349	chr_1	G	C	1	45	0.0217391	0.000550236	0.115272	C	0	25	0	0	0.137185	C	0	138	0	0	0.0263769	C	0	213	0	0	0.0171696
578387	chr_1	C	T	1	66	0.0149254	0.000377806	0.0803765	T	0	29	0	0	0.119445	T	0	122	0	0	0.0297842	T	1	184	0.00540541	0.000136844	0.0297475
578459	chr_1	G	C	0	35	0	0	0.100032	C	0	20	0	0	0.168433	C	9	77	0.104651	0.0489823	0.189386	C	2	140	0.0140845	0.00171027	0.0499506
578510	chr_1	C	T	0	61	0	0	0.0586812	T	0	29	0	0	0.119445	T	5	150	0.0322581	0.0105555	0.0736716	T	3	234	0.0126582	0.00261808	0.036545
578794	chr_1	C	T	0	378	0	0	0.00971148	T	0	407	0	0	0.00902263	T	0	604	0	0	0.0060888	T	0	859	0	0	0.00428518
668924	chr_1	T	G	0	105	0	0	0.0345222	G	0	127	0	0	0.0286285	G	1	84	0.0117647	0.000297812	0.0638129	G	0	49	0	0	0.0725193
670018	chr_1	G	A	1	46	0.0212766	0.000538532	0.112938	A	0	38	0	0	0.0925128	A	0	27	0	0	0.127703	A	0	34	0	0	0.102818
672102	chr_1	T	G	3	662	0.00451128	0.000931302	0.0131268	G	2	844	0.00236407	0.000286428	0.00851349	G	1	1118	0.000893655	2.26e-05	0.00496897	G	3	707	0.00422535	0.000872218	0.0122982
809584	chr_1	C	T	0	59	0	0	0.0606089	T	0	85	0	0	0.0424703	T	0	147	0	0	0.0247822	T	0	72	0	0	0.0499441
809587	chr_1	C	T	0	59	0	0	0.0606089	T	0	85	0	0	0.0424703	T	0	147	0	0	0.0247822	T	0	72	0	0	0.0499441
809882	chr_1	T	G	0	32	0	0	0.108881	G	0	38	0	0	0.0925128	G	0	65	0	0	0.0551716	G	0	42	0	0	0.0840839
809891	chr_1	A	G	0	38	0	0	0.0925128	G	0	53	0	0	0.0672345	G	0	95	0	0	0.0380861	G	0	58	0	0	0.061621
864061	chr_1	T	G	0	22	0	0	0.154373	G	0	28	0	0	0.123436	G	0	23	0	0	0.148185	G	0	18	0	0	0.185302
864067	chr_1	C	A	0	22	0	0	0.154373	A	0	28	0	0	0.123436	A	0	23	0	0	0.148185	A	0	18	0	0	0.185302
864175	chr_1	A	T	0	18	0	0	0.185302	T	0	16	0	0	0.205907	T	0	15	0	0	0.218019	T	0	11	0	0	0.284914
864181	chr_1	T	G	0	18	0	0	0.185302	G	0	16	0	0	0.205907	G	0	15	0	0	0.218019	G	0	11	0	0	0.284914
864289	chr_1	T	G	0	24	0	0	0.142474	G	0	16	0	0	0.205907	G	0	14	0	0	0.231636	G	0	13	0	0	0.247053
864301	chr_1	A	G	0	40	0	0	0.0880973	G	0	34	0	0	0.102818	G	0	31	0	0	0.112189	G	0	24	0	0	0.142474
864319	chr_1	G	A	0	60	0	0	0.0596295	A	0	45	0	0	0.0787051	A	0	34	0	0	0.102818	A	0	31	0	0	0.112189
864331	chr_1	G	A	0	71	0	0	0.0506294	A	0	57	0	0	0.0626675	A	0	39	0	0	0.0902511	A	0	39	0	0	0.0902511
864352	chr_1	A	G	0	82	0	0	0.0439895	G	0	63	0	0	0.0568724	G	1	59	0.0166667	0.000421874	0.089399	G	0	42	0	0	0.0840839
864388	chr_1	C	A	0	62	0	0	0.0577626	A	0	46	0	0	0.0770618	A	0	62	0	0	0.0577626	A	0	41	0	0	0.0860438
953476	chr_1	T	A	0	66	0	0	0.0543588	A	0	75	0	0	0.0479951	A	0	122	0	0	0.0297842	A	0	132	0	0	0.0275592
963759	chr_1	C	A	0	12	0	0	0.264648	A	0	19	0	0	0.176467	A	0	44	0	0	0.0804199	A	0	12	0	0	0.264648
963784	chr_1	G	A	0	16	0	0	0.205907	A	0	14	0	0	0.231636	A	0	45	0	0	0.0787051	A	0	15	0	0	0.218019
963808	chr_1	C	A	0	13	0	0	0.247053	A	0	17	0	0	0.195064	A	1	38	0.025641	0.000648964	0.134764	A	0	13	0	0	0.247053
963823	chr_1	T	C	0	13	0	0	0.247053	C	0	17	0	0	0.195064	C	0	31	0	0	0.112189	C	0	13	0	0	0.247053
1003364	chr_1	T	C	0	15	0	0	0.218019	C	0	17	0	0	0.195064	C	0	42	0	0	0.0840839	C	20	28	0.416667	0.276127	0.567868
1003370	chr_1	T	C	0	15	0	0	0.218019	C	0	17	0	0	0.195064	C	0	43	0	0	0.0822111	C	21	31	0.403846	0.27006	0.548984
1003394	chr_1	T	C	0	14	0	0	0.231636	C	0	11	0	0	0.284914	C	0	50	0	0	0.0711217	C	0	56	0	0	0.0637501
1007240	chr_1	A	G	0	72	0	0	0.0499441	G	0	102	0	0	0.0355193	G	0	41	0	0	0.0860438	G	0	15	0	0	0.218019
1007387	chr_1	A	G	0	142	0	0	0.0256435	G	1	229	0.00434783	0.000110071	0.0239852	G	1	120	0.00826446	0.000209216	0.0451861	G	1	49	0.02	0.000506228	0.10647
1007720	chr_1	A	G	0	111	0	0	0.032687	G	0	136	0	0	0.0267596	G	0	97	0	0	0.0373156	G	0	38	0	0	0.0925128
1007801	chr_1	G	A	0	91	0	0	0.0397265	A	0	103	0	0	0.0351806	A	0	62	0	0	0.0577626	A	0	22	0	0	0.154373
1007982	chr_1	T	G	1	105	0.00943396	0.000238819	0.0514431	G	0	74	0	0	0.0486276	G	2	57	0.0338983	0.00413193	0.117148	G	0	21	0	0	0.161098
1007987	chr_1	T	C	1	105	0.00943396	0.000238819	0.0514431	C	0	72	0	0	0.0499441	C	2	57	0.0338983	0.00413193	0.117148	C	0	21	0	0	0.161098
1008002	chr_1	A	G	0	107	0	0	0.033888	G	0	95	0	0	0.0380861	G	3	64	0.0447761	0.00933084	0.125327	G	0	30	0	0	0.115703
1008038	chr_1	A	G	0	79	0	0	0.0456213	G	0	86	0	0	0.041987	G	1	66	0.0149254	0.000377806	0.0803765	G	0	28	0	0	0.123436
1008287	chr_1	C	T	0	76	0	0	0.0473788	T	0	88	0	0	0.0410526	T	0	41	0	0	0.0860438	T	0	29	0	0	0.119445
1008370	chr_1	C	G	0	137	0	0	0.0265669	G	0	145	0	0	0.0251197	G	3	92	0.0315789	0.00656029	0.0895225	G	0	67	0	0	0.0535697
1008392	chr_1	C	T	0	146	0	0	0.0249498	T	0	142	0	0	0.0256435	T	0	93	0	0	0.038889	T	0	56	0	0	0.0637501
1008437	chr_1	G	A	0	65	0	0	0.0551716	A	0	71	0	0	0.0506294	A	0	42	0	0	0.0840839	A	0	21	0	0	0.161098
1008461	chr_1	G	C	0	62	0	0	0.0577626	C	0	79	0	0	0.0456213	C	1	49	0.02	0.000506228	0.10647	C	0	20	0	0	0.168433
1008479	chr_1	A	G	0	51	0	0	0.069777	G	0	85	0	0	0.0424703	G	1	34	0.0285714	0.000723104	0.149172	G	0	17	0	0	0.195064
1008560	chr_1	C	T	0	48	0	0	0.0739728	T	0	91	0	0	0.0397265	T	0	28	0	0	0.123436	T	0	25	0	0	0.137185
1008566	chr_1	G	A	0	46	0	0	0.0770618	A	0	89	0	0	0.0406009	A	0	26	0	0	0.132275	A	0	26	0	0	0.132275
1008584	chr_1	G	A	0	66	0	0	0.0543588	A	0	76	0	0	0.0473788	A	0	27	0	0	0.127703	A	0	30	0	0	0.115703
1008587	chr_1	G	C	0	66	0	0	0.0543588	C	0	74	0	0	0.0486276	C	0	27	0	0	0.127703	C	0	30	0	0	0.115703
1008593	chr_1	G	A	0	67	0	0	0.0535697	A	0	70	0	0	0.0513338	A	0	33	0	0	0.105763	A	0	27	0	0	0.127703
1008668	chr_1	T	C	1	76	0.012987	0.000328749	0.0702471	C	0	52	0	0	0.0684822	C	1	51	0.0192308	0.000486762	0.102554	C	0	42	0	0	0.0840839
1008695	chr_1	G	A	0	81	0	0	0.0445203	A	0	57	0	0	0.0626675	A	1	52	0.0188679	0.00047758	0.100702	A	0	21	0	0	0.161098
1009192	chr_1	C	G	0	61	0	0	0.0586812	G	0	47	0	0	0.0754857	G	0	32	0	0	0.108881	G	0	26	0	0	0.132275
1009988	chr_1	C	T	0	68	0	0	0.052803	T	0	67	0	0	0.0535697	T	0	58	0	0	0.061621	T	0	28	0	0	0.123436
1009991	chr_1	T	C	0	68	0	0	0.052803	C	0	67	0	0	0.0535697	C	0	58	0	0	0.061621	C	0	28	0	0	0.123436
1010017	chr_1	C	T	0	47	0	0	0.0754857	T	0	77	0	0	0.0467781	T	0	56	0	0	0.0637501	T	0	17	0	0	0.195064
1010159	chr_1	G	A	0	50	0	0	0.0711217	A	0	91	0	0	0.0397265	A	0	60	0	0	0.0596295	A	1	28	0.0344828	0.000872647	0.177644
1010182	chr_1	T	C	0	47	0	0	0.0754857	C	0	81	0	0	0.0445203	C	0	67	0	0	0.0535697	C	0	19	0	0	0.176467
1010191	chr_1	C	T	0	51	0	0	0.069777	T	0	82	0	0	0.0439895	T	0	77	0	0	0.0467781	T	0	21	0	0	0.161098
1010213	chr_1	T	G	0	49	0	0	0.0725193	G	0	70	0	0	0.0513338	G	0	72	0	0	0.0499441	G	0	22	0	0	0.154373
1010221	chr_1	C	T	0	37	0	0	0.0948906	T	0	53	0	0	0.0672345	T	0	57	0	0	0.0626675	T	0	19	0	0	0.176467
1010224	chr_1	T	G	0	37	0	0	0.0948906	G	0	53	0	0	0.0672345	G	0	57	0	0	0.0626675	G	0	19	0	0	0.176467
1010294	chr_1	G	A	0	40	0	0	0.0880973	A	0	97	0	0	0.0373156	A	0	68	0	0	0.052803	A	0	24	0	0	0.142474
1086542	chr_1	T	C	0	21	0	0	0.161098	C	0	28	0	0	0.123436	C	0	28	0	0	0.123436	C	0	13	0	0	0.247053
1094391	chr_1	G	A	0	45	0	0	0.0787051	A	0	63	0	0	0.0568724	A	0	27	0	0	0.127703	A	0	28	0	0	0.123436
1254164	chr_1	G	C	0	23	0	0	0.148185	C	0	21	0	0	0.161098	C	0	31	0	0	0.112189	C	0	11	0	0	0.284914
1254380	chr_1	C	T	0	28	0	0	0.123436	T	0	18	0	0	0.185302	T	0	15	0	0	0.218019	T	0	20	0	0	0.168433
1254440	chr_1	T	G	1	20	0.047619	0.00120488	0.23816	G	0	23	0	0	0.148185	G	0	13	0	0	0.247053	G	0	13	0	0	0.247053
1254497	chr_1	A	G	0	26	0	0	0.132275	G	0	45	0	0	0.0787051	G	0	33	0	0	0.105763	G	0	13	0	0	0.247053
1306400	chr_1	T	C	0	31	0	0	0.112189	C	0	33	0	0	0.105763	C	0	41	0	0	0.0860438	C	0	27	0	0	0.127703
1306474	chr_1	C	T	0	16	0	0	0.205907	T	0	51	0	0	0.069777	T	0	29	0	0	0.119445	T	0	35	0	0	0.100032
1306678	chr_1	T	C	0	30	0	0	0.115703	C	0	37	0	0	0.0948906	C	0	31	0	0	0.112189	C	0	13	0	0	0.247053
1306714	chr_1	C	T	0	23	0	0	0.148185	T	0	36	0	0	0.0973938	T	0	34	0	0	0.102818	T	0	17	0	0	0.195064
1306801	chr_1	C	G	0	43	0	0	0.0822111	G	0	15	0	0	0.218019	G	0	36	0	0	0.0973938	G	0	25	0	0	0.137185
1306885	chr_1	A	G	0	38	0	0	0.0925128	G	0	31	0	0	0.112189	G	0	22	0	0	0.154373	G	0	26	0	0	0.132275
1307458	chr_1	C	T	0	26	0	0	0.132275	T	0	14	0	0	0.231636	T	0	16	0	0	0.205907	T	0	12	0	0	0.264648
1328731	chr_1	T	C	0	39	0	0	0.0902511	C	0	68	0	0	0.052803	C	0	58	0	0	0.061621	C	0	27	0	0	0.127703
1328752	chr_1	G	A	0	45	0	0	0.0787051	A	0	80	0	0	0.045064	A	0	81	0	0	0.0445203	A	0	32	0	0	0.108881
1328892	chr_1	G	C	0	46	0	0	0.0770618	C	0	58	0	0	0.061621	C	0	53	0	0	0.0672345	C	0	48	0	0	0.0739728
1329112	chr_1	A	G	0	28	0	0	0.123436	G	0	78	0	0	0.0461924	G	0	45	0	0	0.0787051	G	0	46	0	0	0.0770618
1329117	chr_1	T	C	0	28	0	0	0.123436	C	0	78	0	0	0.0461924	C	0	45	0	0	0.0787051	C	0	46	0	0	0.0770618
1329277	chr_1	G	A	0	121	0	0	0.0300266	A	0	172	0	0	0.0212186	A	0	145	0	0	0.0251197	A	0	106	0	0	0.0342022
1329330	chr_1	G	A	0	93	0	0	0.038889	A	0	112	0	0	0.0323999	A	0	173	0	0	0.0210973	A	0	116	0	0	0.0313004
1329331	chr_1	T	C	0	93	0	0	0.038889	C	0	112	0	0	0.0323999	C	0	173	0	0	0.0210973	C	0	116	0	0	0.0313004
1329336	chr_1	A	G	0	93	0	0	0.038889	G	0	112	0	0	0.0323999	G	0	173	0	0	0.0210973	G	0	116	0	0	0.0313004
1329339	chr_1	C	A	0	93	0	0	0.038889	A	0	112	0	0	0.0323999	A	0	173	0	0	0.0210973	A	0	116	0	0	0.0313004
1329451	chr_1	A	G	0	284	0	0	0.012905	G	0	320	0	0	0.0114616	G	1	386	0.00258398	6.54e-05	0.0143123	G	0	283	0	0	0.0129503
1329562	chr_1	G	A	0	224	0	0	0.0163334	A	0	246	0	0	0.0148836	A	0	293	0	0	0.0125111	A	2	225	0.00881057	0.00106879	0.0314626
1329832	chr_1	T	G	0	232	0	0	0.0157746	G	0	206	0	0	0.0177478	G	0	253	0	0	0.0144748	G	1	244	0.00408163	0.000103333	0.0225304
1330036	chr_1	C	T	0	315	0	0	0.0116424	T	0	302	0	0	0.0121405	T	0	317	0	0	0.0115694	T	0	362	0	0	0.0101385
1330162	chr_1	T	C	0	248	0	0	0.0147644	C	0	246	0	0	0.0148836	C	0	273	0	0	0.0134215	C	1	321	0.00310559	7.86e-05	0.0171809
1330231	chr_1	A	G	0	213	0	0	0.0171696	G	0	222	0	0	0.0164793	G	0	193	0	0	0.0189319	G	0	247	0	0	0.0148238
1330288	chr_1	G	A	1	306	0.00325733	8.25e-05	0.0180141	A	4	229	0.0171674	0.00469684	0.0433696	A	0	285	0	0	0.01286	A	0	336	0	0	0.0109188
1330366	chr_1	G	A	0	213	0	0	0.0171696	A	1	229	0.00434783	0.000110071	0.0239852	A	0	262	0	0	0.013981	A	0	331	0	0	0.0110828
1330597	chr_1	C	A	0	207	0	0	0.0176628	A	1	233	0.0042735	0.00010819	0.0235791	A	0	203	0	0	0.0180077	A	0	266	0	0	0.0137723
1330612	chr_1	A	T	0	215	0	0	0.0170112	T	0	220	0	0	0.0166278	T	0	207	0	0	0.0176628	T	0	252	0	0	0.0145318
1332965	chr_1	T	C	0	438	0	0	0.00838673	C	0	721	0	0	0.00510327	C	0	178	0	0	0.0205108	C	0	138	0	0	0.0263769
1347289	chr_1	C	G	0	41	0	0	0.0860438	G	0	20	0	0	0.168433	G	0	15	0	0	0.218019	G	0	40	0	0	0.0880973
1347319	chr_1	G	A	0	40	0	0	0.0880973	A	0	13	0	0	0.247053	A	0	29	0	0	0.119445	A	0	35	0	0	0.100032
1360753	chr_1	A	G	0	61	0	0	0.0586812	G	0	45	0	0	0.0787051	G	0	56	0	0	0.0637501	G	1	65	0.0151515	0.00038353	0.0815523
1360855	chr_1	G	T	0	65	0	0	0.0551716	T	0	39	0	0	0.0902511	T	0	32	0	0	0.108881	T	0	58	0	0	0.061621
1360858	chr_1	G	A	0	65	0	0	0.0551716	A	0	39	0	0	0.0902511	A	0	32	0	0	0.108881	A	0	58	0	0	0.061621
1502167	chr_1	G	A	3	170	0.017341	0.00359052	0.0498393	A	0	158	0	0	0.0230769	A	0	89	0	0	0.0406009	A	0	59	0	0	0.0606089
1502467	chr_1	C	A	0	166	0	0	0.0219771	A	0	126	0	0	0.0288524	A	0	58	0	0	0.061621	A	0	54	0	0	0.0660315
1502551	chr_1	C	G	0	182	0	0	0.0200645	G	0	124	0	0	0.0293109	G	0	75	0	0	0.0479951	G	0	64	0	0	0.0560091
1502763	chr_1	G	C	0	146	0	0	0.0249498	C	0	99	0	0	0.0365757	C	0	56	0	0	0.0637501	C	0	59	0	0	0.0606089
1502902	chr_1	T	C	0	24	0	0	0.142474	C	0	20	0	0	0.168433	C	0	17	0	0	0.195064	C	0	23	0	0	0.148185
1503170	chr_1	G	A	0	88	0	0	0.0410526	A	0	70	0	0	0.0513338	A	0	57	0	0	0.0626675	A	0	60	0	0	0.0596295
1503257	chr_1	C	G	0	89	0	0	0.0406009	G	1	62	0.015873	0.000401789	0.0852957	G	0	50	0	0	0.0711217	G	0	31	0	0	0.112189
1532599	chr_1	T	C	0	32	0	0	0.108881	C	0	16	0	0	0.205907	C	0	27	0	0	0.127703	C	0	14	0	0	0.231636
1532636	chr_1	A	C	0	38	0	0	0.0925128	C	0	15	0	0	0.218019	C	0	34	0	0	0.102818	C	0	22	0	0	0.154373
1532707	chr_1	T	G	0	14	0	0	0.231636	G	0	24	0	0	0.142474	G	0	11	0	0	0.284914	G	0	11	0	0	0.284914
1532932	chr_1	C	T	0	19	0	0	0.176467	T	0	31	0	0	0.112189	T	0	29	0	0	0.119445	T	0	18	0	0	0.185302
1532937	chr_1	A	G	0	19	0	0	0.176467	G	0	30	0	0	0.115703	G	0	26	0	0	0.132275	G	0	18	0	0	0.185302
1532983	chr_1	T	C	0	16	0	0	0.205907	C	0	21	0	0	0.161098	C	0	16	0	0	0.205907	C	0	11	0	0	0.284914
1532986	chr_1	T	C	0	16	0	0	0.205907	C	0	21	0	0	0.161098	C	0	16	0	0	0.205907	C	0	11	0	0	0.284914
1533073	chr_1	C	A	0	38	0	0	0.0925128	A	0	39	0	0	0.0902511	A	0	20	0	0	0.168433	A	0	11	0	0	0.284914
1533082	chr_1	G	C	0	38	0	0	0.0925128	C	0	31	0	0	0.112189	C	0	18	0	0	0.185302	C	0	14	0	0	0.231636
1581017	chr_1	A	T	0	62	0	0	0.0577626	T	0	46	0	0	0.0770618	T	0	18	0	0	0.185302	T	0	14	0	0	0.231636
1581191	chr_1	A	G	0	61	0	0	0.0586812	G	0	45	0	0	0.0787051	G	0	15	0	0	0.218019	G	0	16	0	0	0.205907
1581215	chr_1	T	C	0	62	0	0	0.0577626	C	0	47	0	0	0.0754857	C	0	27	0	0	0.127703	C	0	24	0	0	0.142474
1581227	chr_1	T	C	0	66	0	0	0.0543588	C	0	38	0	0	0.0925128	C	0	22	0	0	0.154373	C	0	24	0	0	0.142474
1581245	chr_1	A	C	0	55	0	0	0.0648708	C	0	34	0	0	0.102818	C	1	21	0.0454545	0.00115015	0.228444	C	0	20	0	0	0.168433
1581263	chr_1	T	C	0	64	0	0	0.0560091	C	0	40	0	0	0.0880973	C	0	29	0	0	0.119445	C	0	20	0	0	0.168433
1581275	chr_1	G	T	0	60	0	0	0.0596295	T	0	43	0	0	0.0822111	T	0	23	0	0	0.148185	T	0	17	0	0	0.195064
1581371	chr_1	T	C	0	87	0	0	0.0415146	C	0	53	0	0	0.0672345	C	0	21	0	0	0.161098	C	0	26	0	0	0.132275
1581453	chr_1	C	G	0	115	0	0	0.0315682	G	0	69	0	0	0.0520581	G	0	25	0	0	0.137185	G	0	23	0	0	0.148185
1581460	chr_1	G	A	0	112	0	0	0.0323999	A	0	71	0	0	0.0506294	A	0	29	0	0	0.119445	A	0	27	0	0	0.127703
1581491	chr_1	T	C	0	77	0	0	0.0467781	C	0	62	0	0	0.0577626	C	0	28	0	0	0.123436	C	0	25	0	0	0.137185
1584723	chr_1	G	C	0	102	0	0	0.0355193	C	0	43	0	0	0.0822111	C	0	33	0	0	0.105763	C	0	34	0	0	0.102818
1585814	chr_1	T	C	0	129	0	0	0.028191	C	1	103	0.00961539	0.000243411	0.0524107	C	0	53	0	0	0.0672345	C	0	42	0	0	0.0840839
1607700	chr_1	A	G	0	128	0	0	0.0284081	G	0	64	0	0	0.0560091	G	0	45	0	0	0.0787051	G	0	48	0	0	0.0739728
1608144	chr_1	A	C	0	77	0	0	0.0467781	C	1	44	0.0222222	0.00056246	0.117704	C	0	41	0	0	0.0860438	C	0	27	0	0	0.127703
1608466	chr_1	T	C	0	132	0	0	0.0275592	C	0	59	0	0	0.0606089	C	0	86	0	0	0.041987	C	0	59	0	0	0.0606089
1608977	chr_1	A	G	0	97	0	0	0.0373156	G	0	87	0	0	0.0415146	G	0	50	0	0	0.0711217	G	0	51	0	0	0.069777
1608992	chr_1	T	C	0	105	0	0	0.0345222	C	0	81	0	0	0.0445203	C	0	48	0	0	0.0739728	C	0	58	0	0	0.061621
1609025	chr_1	G	A	0	97	0	0	0.0373156	A	1	62	0.015873	0.000401789	0.0852957	A	0	62	0	0	0.0577626	A	0	59	0	0	0.0606089
1609142	chr_1	A	C	0	97	0	0	0.0373156	C	0	56	0	0	0.0637501	C	0	69	0	0	0.0520581	C	0	51	0	0	0.069777
1609301	chr_1	A	G	2	54	0.0357143	0.00435481	0.123132	G	0	41	0	0	0.0860438	G	2	43	0.0444444	0.00542849	0.151493	G	0	39	0	0	0.0902511
1609316	chr_1	T	C	2	75	0.025974	0.0031612	0.0906972	C	0	57	0	0	0.0626675	C	1	65	0.0151515	0.00038353	0.0815523	C	0	62	0	0	0.0577626
1609331	chr_1	G	A	2	75	0.025974	0.0031612	0.0906972	A	0	70	0	0	0.0513338	A	1	77	0.0128205	0.000324535	0.0693727	A	0	55	0	0	0.0648708
1609343	chr_1	T	C	2	86	0.0227273	0.00276433	0.0796973	C	0	88	0	0	0.0410526	C	1	96	0.0103093	0.000260974	0.0561042	C	0	62	0	0	0.0577626
1609503	chr_1	T	G	0	106	0	0	0.0342022	G	0	65	0	0	0.0551716	G	1	56	0.0175439	0.000444073	0.0939168	G	1	43	0.0227273	0.000575239	0.120242
1609556	chr_1	A	C	0	99	0	0	0.0365757	C	0	65	0	0	0.0551716	C	0	75	0	0	0.0479951	C	2	39	0.0487805	0.00596312	0.165333
1609649	chr_1	C	T	0	159	0	0	0.0229334	T	0	84	0	0	0.0429649	T	1	99	0.01	0.000253146	0.0544594	T	0	42	0	0	0.0840839
1611894	chr_1	A	C	0	178	0	0	0.0205108	C	0	152	0	0	0.0239768	C	0	125	0	0	0.0290798	C	0	74	0	0	0.0486276
1612552	chr_1	C	T	2	105	0.0186916	0.00227171	0.0658919	T	0	111	0	0	0.032687	T	0	103	0	0	0.0351806	T	0	59	0	0	0.0606089
1612555	chr_1	C	A	1	105	0.00943396	0.000238819	0.0514431	A	0	111	0	0	0.032687	A	0	103	0	0	0.0351806	A	0	59	0	0	0.0606089
1612558	chr_1	G	A	2	105	0.0186916	0.00227171	0.0658919	A	0	111	0	0	0.032687	A	0	103	0	0	0.0351806	A	0	59	0	0	0.0606089
1615622	chr_1	T	C	0	156	0	0	0.0233693	C	0	222	0	0	0.0164793	C	0	134	0	0	0.0271535	C	0	102	0	0	0.0355193
1618455	chr_1	A	C	2	282	0.00704225	0.00085399	0.0252061	C	8	513	0.0153551	0.00665194	0.0300306	C	8	438	0.0179372	0.00777503	0.0350364	C	4	541	0.00733945	0.00200327	0.0186845
1618617	chr_1	T	C	0	353	0	0	0.0103957	C	1	602	0.00165837	4.2e-05	0.00920492	C	1	514	0.00194175	4.92e-05	0.0107708	C	0	747	0	0	0.00492609
1618668	chr_1	A	G	1	598	0.00166945	4.23e-05	0.00926616	G	0	1072	0	0	0.00343521	G	0	1091	0	0	0.00337548	G	0	1222	0	0	0.00301417
1627504	chr_1	T	C	0	137	0	0	0.0265669	C	0	114	0	0	0.0318407	C	0	135	0	0	0.0269551	C	0	82	0	0	0.0439895
1633053	chr_1	G	A	1	52	0.0188679	0.00047758	0.100702	A	0	91	0	0	0.0397265	A	0	74	0	0	0.0486276	A	2	177	0.0111732	0.001356	0.0397766
1633227	chr_1	G	A	1	62	0.015873	0.000401789	0.0852957	A	0	72	0	0	0.0499441	A	0	67	0	0	0.0535697	A	0	171	0	0	0.0213414
1633269	chr_1	T	A	0	47	0	0	0.0754857	A	1	72	0.0136986	0.000346759	0.0739763	A	0	53	0	0	0.0672345	A	1	165	0.0060241	0.000152505	0.0331056
1633323	chr_1	A	C	0	66	0	0	0.0543588	C	0	105	0	0	0.0345222	C	0	58	0	0	0.061621	C	0	152	0	0	0.0239768
1697820	chr_1	C	T	0	127	0	0	0.0286285	T	1	230	0.004329	0.000109595	0.0238823	T	0	316	0	0	0.0116058	T	2	204	0.00970874	0.00117794	0.0346294
1777524	chr_1	A	G	0	145	0	0	0.0251197	G	0	203	0	0	0.0180077	G	0	335	0	0	0.0109512	G	0	148	0	0	0.0246168
1777611	chr_1	A	G	0	116	0	0	0.0313004	G	0	137	0	0	0.0265669	G	0	232	0	0	0.0157746	G	0	112	0	0	0.0323999
1777674	chr_1	A	T	0	134	0	0	0.0271535	T	0	172	0	0	0.0212186	T	0	352	0	0	0.010425	T	0	161	0	0	0.0226518
1777815	chr_1	C	T	0	125	0	0	0.0290798	T	0	168	0	0	0.0217183	T	0	260	0	0	0.0140878	T	0	127	0	0	0.0286285
1777836	chr_1	T	C	0	140	0	0	0.026005	C	2	217	0.00913242	0.0011079	0.0325983	C	3	310	0.00958466	0.00198097	0.0277534	C	2	144	0.0136986	0.00166329	0.0486066
1777896	chr_1	A	G	0	119	0	0	0.0305234	G	0	176	0	0	0.0207414	G	0	382	0	0	0.00961028	G	0	193	0	0	0.0189319
1777956	chr_1	A	G	0	133	0	0	0.0273548	G	0	165	0	0	0.0221088	G	0	297	0	0	0.0123437	G	2	155	0.0127389	0.00154648	0.0452578
1777974	chr_1	G	A	0	122	0	0	0.0297842	A	0	139	0	0	0.0261896	A	0	255	0	0	0.0143621	A	0	121	0	0	0.0300266
1778007	chr_1	T	C	0	102	0	0	0.0355193	C	0	149	0	0	0.0244536	C	1	187	0.00531915	0.00013466	0.0292786	C	0	118	0	0	0.0307781
1778019	chr_1	A	T	0	97	0	0	0.0373156	T	0	121	0	0	0.0300266	T	0	105	0	0	0.0345222	T	0	77	0	0	0.0467781
1778073	chr_1	G	T	0	91	0	0	0.0397265	T	0	111	0	0	0.032687	T	0	131	0	0	0.0277666	T	0	76	0	0	0.0473788
1778076	chr_1	T	C	0	91	0	0	0.0397265	C	0	111	0	0	0.032687	C	0	131	0	0	0.0277666	C	0	76	0	0	0.0473788
1778178	chr_1	A	G	0	150	0	0	0.0242926	G	0	168	0	0	0.0217183	G	0	305	0	0	0.0120218	G	0	165	0	0	0.0221088
1838385	chr_1	C	T	0	688	0	0	0.00534739	T	0	583	0	0	0.00630743	T	0	364	0	0	0.0100831	T	0	237	0	0	0.0154444
1838392	chr_1	T	C	0	678	0	0	0.00542605	C	0	550	0	0	0.00668461	C	0	360	0	0	0.0101946	C	0	240	0	0	0.0152528
1894886	chr_1	C	T	11	833	0.0130332	0.00652358	0.0232001	T	7	1075	0.0064695	0.00260491	0.013284	T	1	1113	0.000897666	2.27e-05	0.00499123	T	1	629	0.0015873	4.02e-05	0.00881186
1895283	chr_1	T	C	5	1631	0.00305624	0.000993073	0.00711771	C	3	2206	0.00135808	0.000280156	0.00396371	C	3	1993	0.00150301	0.000310063	0.00438608	C	1	982	0.00101729	2.58e-05	0.00565484
1901867	chr_1	A	G	0	46	0	0	0.0770618	G	0	48	0	0	0.0739728	G	0	49	0	0	0.0725193	G	0	23	0	0	0.148185
1901905	chr_1	A	G	0	28	0	0	0.123436	G	0	29	0	0	0.119445	G	0	30	0	0	0.115703	G	0	25	0	0	0.137185
1901906	chr_1	T	A	0	28	0	0	0.123436	A	0	29	0	0	0.119445	A	0	30	0	0	0.115703	A	0	25	0	0	0.137185
1901907	chr_1	T	C	0	28	0	0	0.123436	C	0	29	0	0	0.119445	C	0	30	0	0	0.115703	C	0	25	0	0	0.137185
1901923	chr_1	C	A	0	55	0	0	0.0648708	A	0	66	0	0	0.0543588	A	0	41	0	0	0.0860438	A	0	35	0	0	0.100032
1901962	chr_1	G	A	0	61	0	0	0.0586812	A	0	78	0	0	0.0461924	A	0	79	0	0	0.0456213	A	0	34	0	0	0.102818
1902085	chr_1	T	C	0	65	0	0	0.0551716	C	0	91	0	0	0.0397265	C	0	73	0	0	0.0492771	C	0	36	0	0	0.0973938
1902190	chr_1	C	T	0	59	0	0	0.0606089	T	0	101	0	0	0.0358646	T	0	97	0	0	0.0373156	T	0	40	0	0	0.0880973
1902269	chr_1	G	A	0	70	0	0	0.0513338	A	0	93	0	0	0.038889	A	0	50	0	0	0.0711217	A	0	31	0	0	0.112189
1902793	chr_1	G	A	0	74	0	0	0.0486276	A	0	107	0	0	0.033888	A	0	130	0	0	0.0279772	A	0	35	0	0	0.100032
1903273	chr_1	T	A	0	72	0	0	0.0499441	A	0	94	0	0	0.0384834	A	1	101	0.00980392	0.000248183	0.0534154	A	0	39	0	0	0.0902511
1904435	chr_1	C	T	0	477	0	0	0.00770367	T	1	358	0.00278552	7.05e-05	0.0154214	T	0	574	0	0	0.00640601	T	0	413	0	0	0.00889214
1904439	chr_1	G	A	0	476	0	0	0.00771979	A	0	273	0	0	0.0134215	A	0	575	0	0	0.00639491	A	0	412	0	0	0.00891363
1904443	chr_1	G	A	0	497	0	0	0.00739481	A	0	273	0	0	0.0134215	A	0	580	0	0	0.00633995	A	0	417	0	0	0.00880722
1904450	chr_1	C	T	0	534	0	0	0.00688421	T	0	275	0	0	0.0133245	T	0	581	0	0	0.00632908	T	0	442	0	0	0.00831115
1904456	chr_1	T	C	0	536	0	0	0.00685861	C	0	287	0	0	0.012771	C	0	588	0	0	0.00625397	C	0	459	0	0	0.00800457
1904501	chr_1	C	G	0	1289	0	0	0.00285772	G	0	1057	0	0	0.00348387	G	0	1056	0	0	0.00348716	G	0	851	0	0	0.00432538
1904503	chr_1	C	T	0	1289	0	0	0.00285772	T	0	1057	0	0	0.00348387	T	0	1056	0	0	0.00348716	T	0	851	0	0	0.00432538
1904567	chr_1	G	A	0	433	0	0	0.00848317	A	0	405	0	0	0.00906699	A	0	536	0	0	0.00685861	A	4	354	0.0111732	0.00305248	0.0283592
1904572	chr_1	A	G	0	473	0	0	0.00776857	G	0	443	0	0	0.00829247	G	0	532	0	0	0.00691	G	0	393	0	0	0.00934255
1904591	chr_1	T	C	0	416	0	0	0.0088283	C	0	379	0	0	0.00968598	C	0	380	0	0	0.00966061	C	0	325	0	0	0.0112862
1904595	chr_1	C	T	0	334	0	0	0.0109838	T	3	322	0.00923077	0.00190767	0.0267378	T	0	306	0	0	0.0119828	T	0	274	0	0	0.0133728
1904597	chr_1	A	C	1	311	0.00320513	8.11e-05	0.0177275	C	0	299	0	0	0.0122616	C	0	266	0	0	0.0137723	C	0	245	0	0	0.0149439
1904633	chr_1	A	C	2	1109	0.00180018	0.000218085	0.0064876	C	0	1007	0	0	0.00365653	C	2	1303	0.00153257	0.000185655	0.00552509	C	0	843	0	0	0.00436633
1904675	chr_1	CT	C	0	1403	0	0	0.00262583	C	0	1211	0	0	0.00304151	C	0	1219	0	0	0.00302158	C	0	858	0	0	0.00429016
1904714	chr_1	A	ATAT	2	409	0.00486618	0.000589861	0.0174669	ATAT	1	459	0.00217391	5.5e-05	0.0120523	ATAT	0	356	0	0	0.0103085	ATAT	0	275	0	0	0.0133245
1904716	chr_1	GTC	G	0	410	0	0	0.00895691	G	0	457	0	0	0.00803946	G	0	356	0	0	0.0103085	G	0	275	0	0	0.0133245
1904755	chr_1	G	A	0	525	0	0	0.00700181	A	0	429	0	0	0.00856192	A	0	291	0	0	0.0125966	A	1	281	0.0035461	8.98e-05	0.0195982
1904769	chr_1	G	T	0	517	0	0	0.00710977	T	0	424	0	0	0.00866245	T	0	284	0	0	0.012905	T	0	277	0	0	0.013229
1904770	chr_1	C	T	0	517	0	0	0.00710977	T	0	424	0	0	0.00866245	T	0	284	0	0	0.012905	T	0	277	0	0	0.013229
1904790	chr_1	A	G	0	439	0	0	0.00836771	G	0	350	0	0	0.0104843	G	0	287	0	0	0.012771	G	1	250	0.00398406	0.000100863	0.0219967
1904792	chr_1	C	T	2	278	0.00714286	0.000866207	0.0255628	T	0	215	0	0	0.0170112	T	0	207	0	0	0.0176628	T	0	164	0	0	0.0222421
1904797	chr_1	G	A	0	239	0	0	0.0153161	A	0	211	0	0	0.0173309	A	0	191	0	0	0.0191282	A	2	133	0.0148148	0.0017992	0.0524906
1904820	chr_1	C	A	0	930	0	0	0.00395868	A	0	789	0	0	0.00466447	A	1	872	0.00114547	2.9e-05	0.00636549	A	0	659	0	0	0.00558205
1904867	chr_1	C	T	1	1093	0.000914077	2.31e-05	0.00508228	T	0	980	0	0	0.00375709	T	1	820	0.00121803	3.08e-05	0.00676755	T	4	696	0.00571429	0.00155908	0.0145657
1904870	chr_1	A	G	6	1090	0.00547445	0.0020116	0.0118772	G	2	983	0.00203046	0.000245992	0.00731528	G	6	815	0.00730816	0.00268655	0.0158385	G	6	691	0.00860832	0.00316547	0.0186419
1904882	chr_1	G	T	7	1307	0.00532725	0.00214443	0.0109452	T	0	1059	0	0	0.0034773	T	4	962	0.00414079	0.00112934	0.0105678	T	6	834	0.00714286	0.00262568	0.0154817
1904891	chr_1	T	C	13	1380	0.00933238	0.00497819	0.0159058	C	0	929	0	0	0.00396293	C	4	931	0.00427808	0.00116682	0.0109171	C	3	805	0.00371287	0.000766339	0.0108119
1904905	chr_1	G	T	11	1450	0.00752909	0.00376431	0.0134316	T	0	1015	0	0	0.00362777	T	5	1069	0.00465549	0.0015133	0.0108307	T	4	924	0.00431035	0.00117563	0.0109991
1904958	chr_1	C	T	10	1619	0.00613874	0.00294757	0.0112603	T	7	1987	0.00351053	0.00141255	0.00721958	T	6	731	0.00814111	0.00299334	0.017635	T	3	691	0.00432277	0.000892347	0.0125806
1904998	chr_1	G	A	0	1020	0	0	0.00361002	A	0	1595	0	0	0.0023101	A	0	545	0	0	0.00674573	A	0	437	0	0	0.00840584
1913683	chr_1	T	C	0	12	0	0	0.264648	C	0	25	0	0	0.137185	C	0	23	0	0	0.148185	C	0	29	0	0	0.119445
1958820	chr_1	G	A	0	11	0	0	0.284914	A	0	20	0	0	0.168433	A	0	27	0	0	0.127703	A	1	47	0.0208333	0.000527315	0.110696
1958986	chr_1	G	A	0	15	0	0	0.218019	A	0	23	0	0	0.148185	A	0	28	0	0	0.123436	A	0	37	0	0	0.0948906
1959101	chr_1	C	T	0	19	0	0	0.176467	T	0	29	0	0	0.119445	T	0	23	0	0	0.148185	T	0	30	0	0	0.115703
1959112	chr_1	G	A	0	16	0	0	0.205907	A	0	36	0	0	0.0973938	A	0	23	0	0	0.148185	A	0	39	0	0	0.0902511
1959142	chr_1	G	A	0	19	0	0	0.176467	A	0	34	0	0	0.102818	A	0	24	0	0	0.142474	A	0	35	0	0	0.100032
1959337	chr_1	G	A	0	14	0	0	0.231636	A	0	38	0	0	0.0925128	A	0	25	0	0	0.137185	A	0	58	0	0	0.061621
1959352	chr_1	T	C	0	16	0	0	0.205907	C	0	36	0	0	0.0973938	C	0	22	0	0	0.154373	C	0	51	0	0	0.069777
[truncated: 5,578 more rows]

## Sheet: #2 Lineage_13F
Lineage_13F: Evolved Lineage under Fluctuation
[truncated: 7,030 more rows]

[truncated: 5 more sheets: #3 Lineage_1217, #5 Lineage_441F, #6 Lineage_443F, #7 Lineage_44117, #8 Lineage_44223]
