# Supplementary material for: Evolution and Plasticity of the Transcriptome Under Temperature Fluctuations in the Fungal Plant Pathogen Zymoseptoria tritici
Source: Front Microbiol. 2020 Sep 11;11:573829. doi: 10.3389/fmicb.2020.573829 (PMC7517895; doi:10.3389/fmicb.2020.573829)
Supplement: FILE S1 — Supplementary Table S1. Full list of RNA samples from the experimental evolution used for the differential gene expression analysis (Pdf 94KB). [file Data_Sheet_1.zip › Data Sheet 6.xlsx]

## Sheet: DEGs Fluct Regime (FC>2)
Additional File 6: Table S2. Gene identifiers, adjusted P-value and Log2(Fold change) (Gene_id1: Grandaubert et al., 2011, Gene_id2: Doe Joint Genome Institute Genome Portal) for DEGs under fluctuating temperature regime (significant for both replicated evolutions F1 and F2) and corresponding results for the stable regimes (S17 and S23) (see DESeq2 Model 3; FDR correction at 5%). * GO term enrich…
	Gene identifiers		F1		F2			S17		S23
Genotype	Gene_id1	Gene_id2	Adj-Pval	Log2(Fold Change)	Adj-Pval	Log2(Fold Change)		Adj-Pval	Log2(Fold Change)	Adj-Pval	Log2(Fold Change)	Adj-Pval (S17) and Adj-Pval (S23) > 5%
MGGP01	gene_1001	41625	0.00882469	1.29866	0.0259162	1.10097		0.283377	0.819849	0.929596	-0.147157	1
MGGP01	gene_10021	92220	0.00197207	2.80623	5.53072e-06	3.83069		0.392017	-2.04343	0.34522	-1.90137	1
MGGP01	gene_10033	89608	0.0472355	1.06203	0.0230941	1.14778		0.979204	-0.0532127	2.03418e-07	2.34309	0
MGGP01	gene_10089	89640	1.28671e-19	-2.91261	1.16945e-16	-2.64129		0.379384	-0.514959	5.10448e-07	-1.659	0
MGGP01	gene_101	98933	0.00261202	1.62554	0.000331484	1.84564		0.970282	-0.0738037	0.109923	1.09265	1
MGGP01	gene_10102	37542	0.0426083	2.08904	0.0360514	2.06955		0.527587	1.14926	0.996289	0.0115482	1
MGGP01	gene_10116	69140	0.00267078	-1.8169	8.72333e-06	-2.50125		8.28161e-05	2.39352	2.68298e-09	-3.2634	0
MGGP01	gene_10125	91263	0.000102634	-2.10828	0.00815984	-1.34411		0.999869	0.000947483	0.0897385	-1.07189	1
MGGP01	gene_10132	37202	9.29892e-10	1.19106	1.8679e-16	1.54769		0.0207138	0.592513	0.00041744	-0.77317	0
MGGP01	gene_10161	91275	0.0074526	2.14137	0.000146153	2.78671		2.37898e-06	3.50556	0.000465207	2.73206	0
MGGP01	gene_10170	98637	0.0038547	1.49387	1.43494e-05	2.07393		0.899796	0.189223	0.954741	-0.117119	1
MGGP01	gene_10209	31911	0.0300707	-1.04709	0.0256787	-1.03484		0.353053	-0.696567	0.0741122	-0.994942	1
MGGP01	gene_10210	89702	0.00010475	-1.69731	0.00620374	-1.21816		0.852439	-0.227288	0.879084	0.203245	1
MGGP01	gene_10243	102682	0.00167403	1.14321	0.000243462	1.27729		0.695975	0.320244	0.968964	0.0648637	1
MGGP01	gene_10251	102685	2.9705e-05	-1.07658	4.29047e-05	-1.04479		0.693548	-0.237872	0.557833	-0.296655	1
MGGP01	gene_10262	89741	3.27265e-05	-1.37132	4.15335e-06	-1.48176		0.798298	-0.226719	0.277784	-0.552745	1
MGGP01	gene_1032	111399	0.000321212	1.07292	4.79511e-09	1.61445		0.226784	0.55322	0.905874	-0.112528	1
MGGP01	gene_10349	89814	4.11437e-05	1.2738	1.08618e-08	1.68218		0.795567	0.214773	0.744029	0.245954	1
MGGP01	gene_10353	107494	0.00089013	1.31946	0.00726339	1.07082		0.277981	0.682914	0.994881	-0.0230117	1
MGGP01	gene_10365	84059	4.6245e-08	-1.64965	1.09682e-07	-1.5964		0.960303	-0.0543066	2.13421e-08	-1.69212	0
MGGP01	gene_10418	66956	0.000710755	1.33633	0.0011659	1.25827		0.86101	-0.195343	0.613607	0.401526	1
MGGP01	gene_10425	89878	2.13522e-25	-3.2555	1.26709e-17	-2.70863		0.0114511	-1.05489	3.3029e-48	-4.5096	0
MGGP01	gene_10427	102785	0.000913595	-1.44585	0.0123128	-1.10443		0.883964	0.181824	1.91962e-09	-2.41652	0
MGGP01	gene_1044	111789	3.19467e-12	1.97508	2.74028e-10	1.80592		5.05782e-09	1.74548	0.000869555	1.09905	0
MGGP01	gene_10454	89903	0.0365668	-1.19023	0.0170952	-1.27449		0.713753	-0.428244	0.994881	-0.0284766	1
MGGP01	gene_1047	97959	4.92024e-08	2.05673	1.74637e-07	1.9676		0.000113413	1.6291	0.0115888	1.151	0
MGGP01	gene_1050	106684	1.04615e-09	2.23542	3.65406e-09	2.16175		1.28757e-06	1.90415	0.00107348	1.36854	0
MGGP01	gene_10520	84149	5.06325e-11	-2.35873	8.92609e-10	-2.20075		0.66024	0.37555	0.413854	-0.531973	1
MGGP01	gene_10532	107606	0.0044178	-1.67146	0.044254	-1.20829		0.992345	0.0212419	0.706149	-0.480682	1
MGGP01	gene_10587	107637	0.0013179	-1.24908	5.50364e-05	-1.49248		4.65494e-10	-2.25949	0.443457	-0.505126	0
MGGP01	gene_1060	93647	0.00423647	-1.54116	0.00641379	-1.43765		0.526682	0.629772	0.000869555	-1.81765	0
MGGP01	gene_10609	32867	6.56317e-07	-1.34023	3.56996e-07	-1.35698		0.994468	0.00708381	0.155542	-0.544465	1
MGGP01	gene_10614	90041	0.00112416	1.03241	6.47746e-05	1.20495		0.322203	0.518367	0.0519556	0.744053	1
MGGP01	gene_10619	90046	7.91367e-06	-2.88728	4.04214e-05	-2.64519		0.0861421	-1.5534	0.168289	-1.25717	1
MGGP01	gene_1062	97961	0.00106467	2.00632	0.00276353	1.81349		0.00488551	1.9434	0.646746	0.593084	0
MGGP01	gene_10663	54228	0.00794624	-1.32398	0.0310821	-1.0714		0.476894	-0.627098	0.756221	0.349551	1
MGGP01	gene_10665	90090	3.37222e-05	-1.37588	4.31413e-06	-1.48759		0.672478	-0.319542	0.000529781	-1.21804	0
MGGP01	gene_1067	97812	7.8653e-05	1.48893	3.07121e-05	1.53668		0.145487	0.815999	0.0219072	1.02393	0
MGGP01	gene_10673	107673	0.000571121	1.09145	0.000361323	1.09987		0.999923	0.000299448	0.0111131	0.898338	0
MGGP01	gene_1068	97962	4.59993e-07	2.3058	2.17088e-07	2.34395		0.00236497	1.6491	0.457661	0.638133	0
MGGP01	gene_10763	90170	4.15681e-22	-2.54124	2.44203e-23	-2.67781		0.000215108	-1.13053	0.000203777	-1.08326	0
MGGP01	gene_10764	84263	1.24196e-07	-2.07872	1.4774e-06	-1.88757		0.189026	-0.793573	0.132087	-0.79535	1
MGGP01	gene_10819	84295	3.04966e-07	-1.61057	6.10341e-07	-1.56151		0.926684	-0.0961237	0.93676	-0.0953033	1
MGGP01	gene_1087	97813	2.17546e-05	1.61004	1.72497e-05	1.6054		0.986511	0.0322717	0.545291	0.452537	1
MGGP01	gene_10873	107781	0.00198899	-1.08648	0.00157798	-1.07836		0.423795	-0.492668	0.534918	-0.400308	1
MGGP01	gene_10878	90268	0.00905097	1.00734	0.00673628	1.01003		0.210439	0.698364	0.559593	0.41277	1
MGGP01	gene_10882	102988	6.41981e-05	1.11711	7.28181e-06	1.21862		0.205094	0.54801	0.976288	-0.0452066	1
MGGP01	gene_10915	90294	0.00253965	1.11265	0.000268331	1.27467		0.973328	0.0489342	0.84913	0.200626	1
MGGP01	gene_10926	67658	5.36515e-05	-1.3008	2.01376e-06	-1.48188		0.7812	-0.233351	0.857268	-0.173909	1
MGGP01	gene_10927	54587	0.000353396	-1.22551	0.000843527	-1.12983		0.317358	-0.564843	0.856994	-0.181906	1
MGGP01	gene_1097	97883	1.11261e-34	6.38546	9.92551e-37	6.55944		4.50825e-11	3.76947	2.08572e-42	6.98694	0
MGGP01	gene_1118	106608	0.00520102	4.55745	0.0019075	4.85387		0.630486	1.71715	0.922599	0.582447	1
MGGP01	gene_113	79738	0.00317123	-1.81268	0.00213928	-1.82384		0.0559987	1.48064	0.111663	-1.23315	1
MGGP01	gene_1132	105867	1.96661e-13	-2.37851	7.89432e-11	-2.12636		0.721667	-0.298795	0.00520204	-1.09211	0
MGGP01	gene_1133	37004	0.00477297	1.15757	0.000594957	1.3303		0.000575175	1.46384	9.11815e-05	1.54429	0
MGGP01	gene_1137	106610	0.000461755	4.30323	7.99103e-05	4.67272		0.780639	1.01085	0.488367	1.65404	1
MGGP01	gene_1141	97885	2.20581e-12	7.04363	2.7895e-12	6.99579		0.371522	1.97377	3.8202e-15	7.76698	0
MGGP01	gene_1154	87692	0.0195971	-1.07291	0.00825242	-1.1523		0.225135	0.795598	0.134562	-0.854105	1
MGGP01	gene_1176	83239	3.44501e-19	7.98671	6.85623e-15	7.06295		2.04238e-08	5.48642	2.04159e-21	8.41764	0
MGGP01	gene_1177	96074	0.00422715	1.35636	0.00200374	1.40847		0.80578	-0.303423	0.0290936	1.17469	0
MGGP01	gene_11854	30154	0.000143574	-1.71268	0.00134512	-1.44415		0.324955	0.738586	2.26549e-10	-2.68528	0
MGGP01	gene_11869	44636	1.25527e-11	-3.21617	1.58417e-09	-2.89077		0.708155	-0.449164	1.80856e-07	-2.5781	0
MGGP01	gene_11884	70803	0.00186429	-1.62707	0.0315446	-1.15339		0.757437	0.391517	1.01186e-10	-3.05449	0
MGGP01	gene_11891	72582	0.00568906	-1.49412	8.57537e-05	-1.97918		0.848888	0.277657	0.394733	-0.734967	1
MGGP01	gene_11897	75965	0.0232427	-1.61615	0.00207808	-2.02748		0.941393	-0.160816	0.239087	-1.13903	1
MGGP01	gene_11943	117738	0.000457252	-1.14147	2.04538e-05	-1.32792		0.331084	-0.525949	0.220933	-0.573039	1
MGGP01	gene_11958	68608	1.67769e-06	-1.05086	2.56578e-10	-1.33163		0.218167	-0.431119	0.293321	-0.367415	1
MGGP01	gene_12006	75683	0.0390812	-1.21805	0.0345447	-1.19637		0.830906	0.316111	0.300016	-0.85113	1
MGGP01	gene_1201	97817	1.2364e-15	2.06764	1.09991e-09	1.61887		0.169109	0.589251	0.0154812	0.800272	0
MGGP01	gene_12010	117819	0.00195973	-2.12022	0.00126111	-2.13857		0.699685	-0.593733	0.855335	0.357547	1
MGGP01	gene_12034	219684	2.07879e-06	-2.40512	5.79031e-05	-2.06142		0.714995	0.449982	0.126641	-1.07023	1
MGGP01	gene_1217	73671	0.0433837	-1.02739	0.0205253	-1.11196		0.266525	-0.812632	0.0294162	-1.18354	0
MGGP01	gene_1219	104725	0.0439435	-2.01519	0.0067569	-2.49888		0.0946084	-2.08012	0.564291	1.01225	1
MGGP01	gene_1228	106643	7.58391e-30	2.87516	3.29006e-27	2.74473		0.0010565	1.05826	7.47296e-05	1.1714	0
MGGP01	gene_1231	42620	1.38015e-07	-1.5844	3.37329e-10	-1.84223		0.613875	-0.335975	0.0136926	-0.886906	0
MGGP01	gene_1242	97818	5.87239e-19	1.85703	9.54679e-18	1.80338		0.083261	0.560612	0.00121966	0.810145	0
MGGP01	gene_1246	90364	1.43824e-07	1.08862	4.03442e-09	1.19125		0.20974	0.424969	1.95808e-10	1.28638	0
MGGP01	gene_125	97922	0.00169887	1.34557	0.000371022	1.46091		0.992875	0.0139568	0.661782	0.401142	1
MGGP01	gene_1254	97650	5.89432e-05	1.95664	0.00196342	1.53881		0.994432	0.0132392	0.980411	-0.0618171	1
MGGP01	gene_1258	64907	0.0143249	1.73847	0.00557617	1.87416		0.0276597	1.82262	0.32665	1.03017	0
MGGP01	gene_1262	97819	0.000385658	1.56568	0.000797924	1.45668		0.838186	0.251016	0.707845	-0.374186	1
MGGP01	gene_1278	100657	6.2469e-07	-1.5393	0.000165228	-1.17234		2.13423e-06	1.42189	0.022371	-0.832319	0
MGGP01	gene_130	56118	0.00188769	1.16061	0.00616982	1.01412		0.82992	0.217714	0.540622	-0.425585	1
MGGP01	gene_1308	109725	0.0184577	-2.56474	0.00622324	-2.81811		0.764405	-0.758926	0.962461	-0.208819	1
MGGP01	gene_1333	97821	0.0013869	4.23745	0.00312357	3.87861		0.0728484	3.15922	0.540622	1.60046	1
MGGP01	gene_1336	88639	1.66739e-108	6.12041	6.87361e-96	5.76237		2.93062e-22	2.86648	5.89999e-58	4.49523	0
MGGP01	gene_1342	111413	0.044123	-1.08005	0.0204798	-1.17482		0.893606	-0.1948	9.09454e-07	-2.34906	0
MGGP01	gene_135	40588	0.00059914	1.02571	0.000216685	1.07152		0.268388	0.523575	9.28787e-08	1.49392	0
MGGP01	gene_1354	111414	6.77856e-06	-1.03505	1.6939e-08	-1.25145		0.0050264	-0.761846	0.00337376	-0.752199	0
MGGP01	gene_1359	88640	0.00432533	5.78292	0.00432857	5.63185		0.921154	0.716972	0.533211	2.49791	1
MGGP01	gene_1369	97974	0.00790416	2.9166	0.0005505	3.52751		0.487086	1.4344	0.212541	1.91121	1
MGGP01	gene_1382	96943	0.000340843	2.54676	0.000596646	2.40633		0.52911	0.889941	0.984913	-0.0711087	1
MGGP01	gene_1385	97975	9.50535e-14	3.51176	5.32011e-17	3.90263		0.393492	0.794854	0.00094621	1.8197	0
MGGP01	gene_1394	97976	1.49462e-25	5.27142	2.53681e-28	5.54073		0.000983301	2.14865	4.48691e-15	4.06728	0
MGGP01	gene_1401	97824	4.68384e-13	1.71726	4.2606e-10	1.5037		0.226012	0.491013	0.00340577	0.833904	0
MGGP01	gene_1405	97977	1.47111e-06	3.539	1.34899e-07	3.78921		0.525084	1.00695	0.0371007	1.97051	0
MGGP01	gene_1418	97654	1.31732e-08	5.83221	9.66886e-09	5.85524		0.104577	2.5843	0.570527	1.40159	1
MGGP01	gene_1424	40488	0.0033735	2.66434	0.00923297	2.34959		0.193883	1.74346	0.587474	0.976111	1
MGGP01	gene_1445	96947	1.03827e-07	-1.78002	1.86528e-07	-1.73367		0.292246	-0.603335	2.20355e-10	-2.08904	0
MGGP01	gene_1448	97655	0.000242355	2.35484	0.00945195	1.71908		0.974111	0.0913209	0.538308	-0.870372	1
MGGP01	gene_1450	98049	0.00552019	1.09417	0.00139907	1.20093		0.822016	0.234537	0.265624	0.632543	1
MGGP01	gene_1474	111417	1.09525e-11	-1.77673	1.32974e-10	-1.68207		0.210439	-0.53989	3.64594e-16	-2.09458	0
MGGP01	gene_1478	31554	0.000161708	1.17406	4.68178e-05	1.23569		0.619895	0.327995	0.723115	0.256976	1
MGGP01	gene_1480	97656	0.000759964	1.1056	1.36525e-05	1.35123		0.688497	0.300164	0.0754031	0.730124	1
MGGP01	gene_1504	43977	4.08421e-05	1.01041	4.0036e-06	1.10538		0.476649	0.340768	0.399544	0.358773	1
MGGP01	gene_1518	88647	0.00179469	1.41414	0.0140614	1.11887		0.000546457	1.64372	0.224702	-0.800503	0
MGGP01	gene_1539	103029	0.000668249	-1.68638	0.00527414	-1.38558		4.60844e-05	-2.06395	4.16693e-05	-2.0042	0
MGGP01	gene_1587	106752	2.37558e-07	-1.15631	9.17777e-14	-1.59665		0.0722176	-0.567632	0.0151975	-0.652545	0
MGGP01	gene_1615	97661	9.20017e-10	2.20628	9.82099e-09	2.07404		0.349125	0.626477	0.454313	0.514792	1
MGGP01	gene_1632	97662	2.89946e-10	2.1275	2.95074e-11	2.22368		0.401876	0.552889	0.0019484	1.22156	0
MGGP01	gene_1649	104730	0.00197392	-1.20369	5.34674e-05	-1.48631		0.75991	0.287913	0.493258	-0.469224	1
MGGP01	gene_168	97925	0.00151901	1.2434	0.00486941	1.09541		0.355797	0.605114	0.00624889	1.15644	0
MGGP01	gene_1710	97666	0.000505953	2.85647	2.0756e-05	3.3188		0.844317	0.493994	0.0144995	2.3025	0
MGGP01	gene_1722	45394	0.00112982	1.14629	0.000506119	1.18536		0.928065	0.0979574	0.0302951	0.884433	0
MGGP01	gene_1732	97328	0.00353337	2.07285	0.0100863	1.80714		0.665967	0.663049	0.872263	0.335358	1
MGGP01	gene_1817	97670	1.16904e-06	1.76704	6.74197e-06	1.63894		0.00109567	1.37547	0.143236	-0.796204	0
MGGP01	gene_1824	88661	0.000511549	1.44342	6.41658e-05	1.60067		0.764405	0.311799	0.637899	0.41104	1
MGGP01	gene_1849	111433	0.000409105	-1.20029	4.7257e-06	-1.47759		0.537289	-0.409745	0.150195	-0.65976	1
MGGP01	gene_194	97926	0.0214297	2.00142	0.00830152	2.16652		0.722592	0.710917	0.0802743	1.79708	1
MGGP01	gene_1944	87039	0.000797618	1.11263	1.11555e-08	1.73469		0.670418	0.314193	0.0087317	0.957926	0
MGGP01	gene_196	30121	2.98915e-09	-2.99669	0.00136472	-1.64859		0.0116016	-1.54218	0.0918112	-1.10381	0
MGGP01	gene_1965	101149	0.000247153	-1.6282	0.00793204	-1.18536		0.0135321	-1.29772	0.737183	-0.337894	0
MGGP01	gene_1967	97675	2.78612e-05	1.75289	5.10052e-06	1.86214		0.584572	0.480702	0.00233804	1.40035	0
MGGP01	gene_1973	81437	0.00038973	-1.49159	0.00490682	-1.18746		0.989772	-0.0210828	0.000915077	-1.45632	0
MGGP01	gene_1999	94299	0.0400624	1.42288	0.0026777	1.8792		0.573935	0.726398	0.68396	0.579433	1
MGGP01	gene_2003	97983	7.61236e-18	3.39426	5.86871e-19	3.50277		0.0174071	1.32483	5.02674e-12	2.81063	0
MGGP01	gene_2022	31017	1.26503e-14	7.7285	5.21015e-15	7.83303		5.02141e-07	5.58055	4.99446e-14	7.56712	0
MGGP01	gene_2051	97836	3.16126e-25	4.83371	0.0025517	1.62973		0.995175	0.0129822	0.994369	0.0352537	1
MGGP01	gene_2065	86748	0.0280436	-1.15819	0.00404614	-1.40754		0.397532	-0.719898	0.652593	0.46721	1
MGGP01	gene_210	73620	3.07492e-07	1.21338	1.23306e-06	1.14922		0.0655193	0.611196	0.358936	0.370131	1
MGGP01	gene_2102	97905	9.3667e-05	2.49312	4.3823e-06	2.81887		0.998618	-0.00511211	0.000686955	2.2963	0
MGGP01	gene_2134	75353	8.54245e-11	-2.74606	2.23517e-08	-2.37625		0.361806	-0.697687	1.07818e-06	-2.13532	0
MGGP01	gene_2137	109371	0.00196224	-1.34311	0.000328025	-1.49066		0.2454	-0.766023	3.36789e-06	-1.90971	0
MGGP01	gene_2147	105666	3.3608e-15	-2.41342	4.34191e-13	-2.21801		0.132344	-0.705623	3.69819e-09	-1.84305	0
MGGP01	gene_2181	106098	0.0028177	1.16197	0.000403445	1.31042		0.460445	0.513703	0.0531831	0.893158	1
MGGP01	gene_2214	97989	0.00141919	3.95791	0.00465785	3.49322		0.275819	2.17914	0.171292	2.3452	1
MGGP01	gene_2233	97361	7.25532e-34	-1.58132	8.26436e-33	-1.55645		3.76362e-26	-1.40178	0.0451117	-0.356971	0
MGGP01	gene_2242	35809	0.00363961	-4.223	0.000186539	-5.36151		0.90012	-0.41448	0.974594	-0.175414	1
MGGP01	gene_2247	34130	0.00265174	-1.48056	0.0110601	-1.23586		0.328723	-0.763972	0.238427	-0.811194	1
MGGP01	gene_2312	111221	1.95325e-10	-3.31553	8.08732e-15	-3.95859		3.16315e-05	-2.41382	0.145476	-1.11069	0
MGGP01	gene_2337	97991	5.26441e-09	7.48714	2.09621e-08	7.19371		0.000119008	5.61703	2.09954e-05	5.84489	0
MGGP01	gene_2340	111636	0.00864477	-2.97996	0.00196706	-3.33533		0.0309247	-2.9097	0.0522139	-2.56054	0
MGGP01	gene_2342	104383	6.1346e-09	-1.90613	5.48076e-06	-1.52659		0.496546	-0.454346	4.35199e-08	-1.81724	0
MGGP01	gene_2349	97992	1.03895e-11	5.35247	7.15968e-13	5.58688		0.000587252	3.25879	7.75343e-12	5.38724	0
MGGP01	gene_2369	90418	0.00615882	-1.80082	0.0398535	-1.31379		0.848699	0.301303	0.427326	-0.791054	1
MGGP01	gene_2388	105672	0.00878411	1.22612	0.00179406	1.38523		0.384825	0.672267	0.787177	0.307883	1
MGGP01	gene_2403	97911	1.09106e-05	2.0036	1.61984e-05	1.94553		0.701109	0.428408	0.0212693	1.26376	0
MGGP01	gene_2441	93707	0.0187145	-1.09633	0.000664395	-1.46202		0.224844	-0.809262	0.132087	-0.870206	1
MGGP01	gene_2446	88698	8.26134e-11	-1.8051	1.33259e-20	-2.52997		6.60204e-21	-2.58617	0.891716	0.126558	0
MGGP01	gene_2451	97845	0.0025995	1.34422	0.000610348	1.46299		0.800481	0.29129	0.531362	0.511605	1
MGGP01	gene_2467	105896	0.0115644	-1.61017	0.00509465	-1.70974		0.984453	-0.0531998	0.200592	-1.0948	1
MGGP01	gene_2522	73778	0.000413557	1.2458	7.59584e-05	1.3524		0.0980408	0.800633	0.876833	0.167276	1
MGGP01	gene_254	69221	9.92997e-07	1.20106	9.65944e-08	1.28426		0.0925158	0.593597	0.607142	0.267782	1
MGGP01	gene_255	110048	0.01142	1.11381	0.0026831	1.2516		0.628482	0.428819	0.658582	0.395143	1
MGGP01	gene_2557	97699	2.14868e-12	3.38288	3.7956e-13	3.47549		0.296308	0.950588	0.0810155	1.21833	1
MGGP01	gene_2579	102016	4.1489e-11	-2.43825	1.39122e-12	-2.58707		0.34437	0.640999	3.65315e-06	-1.80865	0
MGGP01	gene_259	82939	0.000539832	1.48876	0.000249637	1.53215		2.24524e-06	2.00606	2.39698e-21	3.52084	0
MGGP01	gene_2598	106329	0.0184074	-3.16879	0.0305191	-2.85016		0.926333	-0.366022	0.153877	-2.42821	1
MGGP01	gene_2600	81079	3.81797e-07	-2.49876	3.79879e-06	-2.2888		0.864547	-0.255049	1.98587e-10	-3.05538	0
MGGP01	gene_2605	106332	1.74352e-06	-2.78722	0.000104445	-2.29886		0.761813	-0.458615	0.000233511	-2.28502	0
MGGP01	gene_261	92240	0.000387571	2.09295	2.49641e-05	2.35886		0.426923	0.901517	9.11815e-05	2.30668	0
MGGP01	gene_2616	106780	8.04528e-08	-3.5928	1.31955e-07	-3.51418		0.644288	-0.713368	0.311354	-1.11448	1
MGGP01	gene_2617	105677	1.13398e-20	-2.84678	2.62216e-23	-3.02455		0.422834	-0.496867	1.03077e-09	-1.95469	0
MGGP01	gene_262	44386	0.00270054	3.42347	0.000115972	4.13613		9.16404e-06	4.9182	0.716106	0.967104	0
MGGP01	gene_2621	54752	2.55707e-06	-1.99174	0.00196697	-1.36074		0.989772	-0.022668	0.00141349	-1.48877	0
MGGP01	gene_2627	104747	6.47665e-05	-1.05503	1.92158e-05	-1.10353		0.842272	-0.149835	0.992242	0.0189783	1
MGGP01	gene_2639	43103	0.000391531	-1.42207	0.000102501	-1.51278		0.737205	-0.322422	0.626262	0.402323	1
MGGP01	gene_2648	96591	6.16379e-05	1.23275	3.37083e-07	1.50132		0.830906	0.185118	0.880273	-0.145552	1
MGGP01	gene_2657	34487	0.000291632	-1.24056	5.92009e-08	-1.73674		0.619411	0.356968	0.673613	-0.313608	1
MGGP01	gene_2670	106335	0.0012816	-1.35925	1.03884e-09	-2.33047		0.676746	0.389234	0.65198	0.399664	1
MGGP01	gene_2687	67847	5.14771e-20	-2.68895	2.31823e-06	-1.45594		0.00435192	1.03971	4.43146e-29	-3.2608	0
MGGP01	gene_2698	87993	0.00654605	-1.49239	0.00785038	-1.421		0.636962	0.530956	0.109204	-1.09269	1
MGGP01	gene_2710	87994	0.0120884	-2.4126	0.0478498	-1.91161		0.995175	-0.0203164	0.054145	-2.13916	1
MGGP01	gene_2714	111233	0.00474722	-1.0345	0.000588705	-1.19342		0.0104394	-1.06271	0.464748	-0.451614	0
MGGP01	gene_278	108395	0.000352088	1.57736	0.000279532	1.56807		0.000276652	1.70536	0.457525	0.572596	0
MGGP01	gene_282	108921	5.17192e-73	3.22184	9.97472e-76	3.2796		2.87436e-30	2.12372	1.11156e-78	3.34756	0
MGGP01	gene_2882	94358	0.000663369	1.36824	6.57931e-05	1.53557		0.480027	0.542455	3.10511e-05	1.63688	0
MGGP01	gene_2886	76808	0.000283837	1.02685	0.000101278	1.07097		0.155022	0.586728	0.0468996	0.682292	0
MGGP01	gene_2898	95620	0.0433837	-1.20721	0.000870452	-1.81153		0.208877	-1.03502	0.0462752	-1.31156	0
MGGP01	gene_2929	104758	4.92295e-11	3.14656	7.24177e-17	3.87639		0.0911501	1.23524	8.69543e-21	4.27915	0
MGGP01	gene_295	71676	0.0229348	-1.16904	0.0328938	-1.06896		0.88218	0.205467	0.0394118	-1.17502	0
MGGP01	gene_2966	101410	1.28417e-06	1.05829	7.45829e-08	1.1511		0.00637876	0.720072	0.468616	0.293324	0
MGGP01	gene_3036	104404	0.00127942	-2.70492	0.00300736	-2.45299		0.296225	-1.39951	0.00750229	-2.43991	0
MGGP01	gene_3041	97031	3.84307e-06	-1.77645	0.000107428	-1.49978		6.62747e-09	-2.24786	0.713313	-0.329746	0
MGGP01	gene_3076	97426	0.00965693	1.32349	0.00147801	1.53339		0.6499	-0.484992	0.630805	0.485994	1
MGGP01	gene_3083	34306	4.82042e-10	-1.73815	3.95642e-13	-1.99321		0.00288767	-1.00771	0.00520204	0.911758	0
MGGP01	gene_3099	106348	0.00872862	2.31518	0.0368835	1.8537		0.545296	1.00421	0.934146	-0.252618	1
MGGP01	gene_3105	72883	0.0191172	-1.17443	0.0320494	-1.05221		0.0814509	-1.10101	0.214289	-0.831663	1
MGGP01	gene_3164	108994	0.00158675	-1.62294	0.0273018	-1.16249		0.757939	0.385475	8.70352e-10	-2.87158	0
MGGP01	gene_3175	93075	0.000960247	-1.82218	2.76041e-06	-2.42791		0.000549661	-2.02935	0.00156889	-1.82702	0
MGGP01	gene_3212	111476	8.85686e-11	-3.1072	2.47322e-11	-3.18073		0.150263	-1.08785	0.0160574	-1.43243	0
MGGP01	gene_3217	67922	1.28356e-13	1.07538	1.60006e-20	1.31633		3.22891e-13	1.08333	0.146031	-0.322029	0
MGGP01	gene_3274	97049	0.0311536	-2.22891	0.0462232	-1.98673		0.86862	-0.433835	0.724822	-0.733085	1
MGGP01	gene_3284	93083	0.000105239	-1.68673	0.00616174	-1.21849		0.00625447	-1.38487	0.678809	-0.396145	0
MGGP01	gene_3287	92382	0.0142861	2.7374	0.000263517	3.69442		0.80296	0.796454	0.043496	2.56476	0
MGGP01	gene_332	97622	1.87169e-05	2.61517	6.31207e-12	3.87366		0.0141682	1.85836	3.97409e-17	4.62137	0
MGGP01	gene_3330	46840	1.22212e-10	-1.3046	5.43431e-15	-1.55102		0.0355825	-0.582942	0.00180476	-0.732276	0
MGGP01	gene_3331	67942	0.0429001	-1.07924	0.0150423	-1.21442		0.328407	-0.786629	0.0041268	-1.51195	0
MGGP01	gene_3336	111679	1.1831e-14	-1.38525	1.07951e-08	-1.05298		0.268321	-0.347236	2.28691e-10	-1.16386	0
MGGP01	gene_3341	37599	0.000801842	-3.70866	0.00248684	-3.30712		0.822364	-0.667448	0.0879048	-2.36892	1
MGGP01	gene_3349	105946	0.00648015	1.00474	0.000386997	1.22827		0.699605	0.313933	0.780502	0.24814	1
MGGP01	gene_3362	42542	3.37523e-05	-1.21004	1.08072e-06	-1.37773		0.86101	-0.14856	0.034315	-0.748594	0
MGGP01	gene_3389	91471	0.0439435	1.28431	0.0265353	1.34244		0.509763	0.735083	1.29706e-06	2.69283	0
MGGP01	gene_3400	108482	0.00399415	3.18456	0.0012211	3.41834		0.573256	1.2121	3.18844e-08	5.50921	0
MGGP01	gene_3405	32167	0.000201883	-1.15964	0.0012588	-1.00044		0.790445	-0.212203	0.00277055	-1.00525	0
MGGP01	gene_3407	97451	0.00188567	1.3227	5.39142e-05	1.62087		0.00874722	-1.39566	0.779162	-0.30739	0
MGGP01	gene_3411	74569	3.77602e-05	-1.06855	2.7466e-05	-1.07035		0.24235	-0.481584	0.88828	0.115264	1
MGGP01	gene_3469	104414	6.82739e-08	-1.39876	4.12736e-07	-1.30988		0.00420422	-0.888997	0.000171985	-1.04492	0
MGGP01	gene_3486	96234	0.00200863	2.10995	0.0197136	1.61413		0.205302	-1.28477	0.259959	1.12352	1
MGGP01	gene_3518	77930	4.60045e-06	1.42703	2.46558e-07	1.56596		0.958554	-0.057929	0.124995	0.658015	1
MGGP01	gene_3543	104769	0.00456267	2.59788	0.000347011	3.09042		0.730803	-0.723041	0.00463206	2.72206	0
MGGP01	gene_3559	106356	0.0400648	-1.13702	0.0113345	-1.30725		0.521652	-0.628899	0.924001	0.1612	1
MGGP01	gene_3570	96239	0.0282152	-1.64557	0.0194725	-1.67412		0.279535	-1.19291	0.0131874	-1.94626	0
MGGP01	gene_3577	81517	0.00055176	-1.76176	4.04214e-05	-2.01618		0.0248599	-1.39341	0.000494312	-1.82929	0
MGGP01	gene_3597	94391	1.56335e-05	-2.60378	2.31823e-06	-2.7851		0.366641	-0.956419	5.76385e-05	-2.4931	0
MGGP01	gene_3603	94392	4.8258e-05	-1.83825	8.43016e-05	-1.76365		0.356883	-0.71917	0.000819115	-1.61297	0
MGGP01	gene_3652	48347	0.000217623	-1.48911	7.6203e-05	-1.55437		0.855131	-0.206962	0.0183187	-1.09072	0
MGGP01	gene_3660	111695	0.0246711	-1.44383	0.00488908	-1.69327		0.830259	0.351296	0.98788	-0.0501779	1
MGGP01	gene_3668	111056	3.81797e-07	-1.89831	2.05431e-09	-2.1884		0.892072	-0.158192	9.15867e-05	-1.55055	0
MGGP01	gene_3682	105961	0.00109438	-2.14904	0.04022	-1.40797		0.557887	-0.753301	0.376271	-0.938566	1
MGGP01	gene_3734	97474	0.00674032	-1.11236	0.00276353	-1.17664		0.420409	0.564387	0.994881	-0.0229722	1
MGGP01	gene_374	105826	2.94624e-13	3.03567	1.30464e-16	3.39532		0.215887	0.868167	1.03997e-14	3.19315	0
MGGP01	gene_3744	93756	0.00044028	-1.64681	0.00846344	-1.24736		0.210439	0.874401	0.184742	0.853651	1
MGGP01	gene_3746	95059	6.11389e-09	-2.01473	5.47975e-08	-1.88898		0.304252	-0.623865	0.00589206	-1.12472	0
MGGP01	gene_3774	77972	0.0168572	-1.33219	0.00393586	-1.51513		0.546563	-0.619113	0.815293	-0.329925	1
MGGP01	gene_380	97542	4.45819e-09	6.54454	4.81338e-10	6.85701		0.00566207	3.98454	0.0416321	3.20976	0
MGGP01	gene_3819	93762	0.000333649	4.3605	0.000163178	4.46916		0.0153439	3.5534	0.105151	2.61464	0
MGGP01	gene_3854	106132	0.041235	-1.4623	0.0281098	-1.49801		0.0145227	1.83458	0.862406	-0.330247	0
MGGP01	gene_3857	75517	0.00974657	-1.07366	0.00250505	-1.19183		0.992802	0.0134317	0.806394	-0.259135	1
MGGP01	gene_3863	102063	1.93556e-06	1.35227	1.06321e-06	1.36955		0.383703	0.450536	0.533241	0.348732	1
MGGP01	gene_3880	111505	3.05721e-08	-3.23317	0.000204416	-2.25532		0.033438	1.65224	1.25842e-08	-3.31711	0
MGGP01	gene_389	108399	0.00187007	1.23687	0.00363353	1.13793		0.683518	0.3639	0.41869	0.537983	1
MGGP01	gene_390	111159	1.04543e-08	-1.97293	2.54664e-06	-1.6534		6.65397e-07	-1.81079	0.00072979	-1.30291	0
MGGP01	gene_3959	25852	0.00142991	-2.06075	0.00207772	-1.94242		0.164368	-1.27268	0.0161906	-1.72481	0
MGGP01	gene_4009	35016	6.45667e-05	-2.19794	1.07618e-08	-3.13241		0.910654	-0.179406	0.00797902	-1.60163	0
MGGP01	gene_4016	94421	1.85121e-42	7.82292	1.15444e-42	7.84101		7.02496e-28	6.42751	4.12105e-44	7.93057	0
MGGP01	gene_4018	38019	2.17546e-05	1.10715	1.35456e-05	1.11717		0.682882	0.249473	0.984283	0.0272966	1
MGGP01	gene_4028	94422	0.00458989	2.62017	0.00492894	2.53174		0.293671	1.51756	0.00355895	2.80875	0
MGGP01	gene_4040	90533	0.00210362	2.93382	6.7904e-08	4.67253		0.21484	1.75935	0.809515	-0.614608	1
MGGP01	gene_4058	91505	0.00131297	-1.65329	0.000109129	-1.90667		0.591733	-0.54341	0.412894	-0.686208	1
MGGP01	gene_4083	102068	0.00474722	-1.69971	0.000709998	-1.93352		0.0214238	-1.62098	0.0041268	-1.80606	0
MGGP01	gene_4091	51174	0.00493259	1.51575	0.00143674	1.64232		0.0211353	1.4628	0.977489	-0.0764938	0
MGGP01	gene_4102	78154	5.78866e-07	-1.29547	1.22406e-05	-1.14269		0.540043	-0.324754	0.0593713	0.62041	1
MGGP01	gene_4136	108506	4.74714e-05	-1.41918	1.39293e-05	-1.48333		0.895381	-0.140175	4.76484e-19	-2.83823	0
MGGP01	gene_4151	36575	0.00134177	-3.0896	0.000277915	-3.36723		0.0153439	-2.73651	0.0024121	-3.0786	0
MGGP01	gene_4156	84485	0.00174663	-2.86002	0.000229347	-3.22091		0.0106214	-2.68463	0.00217971	-2.92588	0
MGGP01	gene_416	49038	2.72169e-07	1.77246	1.72029e-09	2.02299		0.525084	0.450884	0.911715	0.132251	1
MGGP01	gene_419	98019	0.002713	1.18355	0.00580841	1.07436		0.669788	-0.389732	0.222877	0.683732	1
MGGP01	gene_421	97625	0.000284325	2.72223	1.31681e-05	3.11872		0.976609	0.10073	0.515561	0.951079	1
MGGP01	gene_422	96882	0.00633017	1.7373	0.0111939	1.58212		0.695975	0.551698	0.000122573	2.35315	0
MGGP01	gene_4235	96704	3.77602e-05	1.33732	0.000679368	1.11444		0.0866858	0.782353	0.830829	0.201916	1
MGGP01	gene_4249	95719	0.00128253	-1.10375	0.00040224	-1.16923		0.944511	0.0788427	0.546098	-0.385772	1
MGGP01	gene_4275	105182	2.56589e-09	-2.59613	2.03488e-07	-2.287		0.845215	-0.256099	7.12791e-05	-1.87078	0
MGGP01	gene_4276	105419	0.00364202	-3.70162	0.0145338	-3.0978		0.175741	2.46255	0.0284384	-3.16774	0
MGGP01	gene_428	75985	4.39406e-06	1.25578	1.03339e-08	1.50886		0.0983548	0.646869	0.00252712	0.921799	0
MGGP01	gene_4310	22912	2.4607e-05	1.38292	2.95711e-05	1.35485		0.568093	0.389735	0.983838	0.0359128	1
MGGP01	gene_4324	47621	3.14957e-09	-1.68713	5.27826e-11	-1.84813		0.446616	-0.418883	0.0965523	-0.645262	1
MGGP01	gene_4380	104452	0.00109375	-1.22707	0.000202839	-1.34395		0.369821	-0.569641	0.100769	-0.785048	1
MGGP01	gene_4468	31681	2.63574e-06	-1.65776	1.44889e-05	-1.52891		0.333648	-0.591516	3.88624e-22	-3.21969	0
MGGP01	gene_4541	105193	0.0038516	-1.09926	0.000608754	-1.2419		0.951499	0.074229	0.410471	-0.505969	1
MGGP01	gene_4543	94458	6.95525e-05	-1.0819	1.06105e-05	-1.16789		0.901836	0.100535	0.416281	-0.377851	1
MGGP01	gene_4596	88505	0.000717484	1.33915	0.00810138	1.06186		0.949776	-0.0884356	0.01751	1.07485	0
MGGP01	gene_4597	74711	8.50694e-06	-2.02439	5.68517e-07	-2.21797		8.3756e-08	-2.4639	0.0895537	-1.01305	0
MGGP01	gene_4612	30105	0.000306376	2.28234	0.00206717	1.95006		1.25283e-07	3.24291	1.28668e-07	3.15692	0
MGGP01	gene_4642	111299	0.00270402	-1.05871	0.000365342	-1.19824		0.0388329	-0.897105	0.43207	0.460063	0
MGGP01	gene_465	97627	0.000559449	3.2536	8.57537e-05	3.57375		0.907221	0.325161	0.541731	1.08276	1
MGGP01	gene_4682	96726	0.000497625	-1.93733	0.000351973	-1.93923		0.498563	-0.709575	0.0191026	-1.48736	0
MGGP01	gene_4695	96728	0.00988822	-1.69573	0.00310948	-1.85283		0.446886	-0.862809	0.891503	-0.263826	1
MGGP01	gene_4725	106176	7.65779e-06	-2.8136	1.69689e-05	-2.68482		0.680427	-0.606534	0.316452	-1.01118	1
MGGP01	gene_4818	68068	0.0192157	-1.188	0.00120353	-1.51883		1.55035e-08	-2.57623	0.121445	-0.963979	0
MGGP01	gene_4826	104836	0.000139042	-1.34636	4.82236e-06	-1.55461		0.884823	-0.150357	0.955618	-0.0812929	1
MGGP01	gene_4894	91544	3.30309e-07	-1.8352	1.52623e-05	-1.57512		0.842272	0.212279	9.07744e-37	-4.20811	0
MGGP01	gene_49	96869	0.00792139	2.54925	0.00553901	2.5679		0.992345	-0.0360651	0.97793	0.128882	1
MGGP01	gene_4931	102108	0.00803373	-1.82592	0.0141716	-1.65903		0.686928	-0.600274	0.91498	0.230883	1
MGGP01	gene_4937	70993	0.00351326	1.1105	0.000152253	1.35541		0.947022	-0.0857066	0.667109	-0.35163	1
MGGP01	gene_4950	111117	6.32078e-06	-3.12287	2.5773e-08	-3.72709		0.0114511	-2.12962	1.78997e-09	-4.03536	0
MGGP01	gene_4975	93850	0.00038602	1.33842	0.00210679	1.15512		0.164368	0.768666	0.0294162	0.96519	0
MGGP01	gene_5	92221	0.00999094	2.11902	2.70793e-05	3.15128		0.907416	-0.284905	0.816407	-0.510646	1
MGGP01	gene_5016	55014	2.10388e-05	-1.98974	0.000182693	-1.75331		0.893748	-0.191542	0.00539707	-1.45992	0
MGGP01	gene_503	97793	3.54342e-13	5.30377	1.41447e-13	5.37667		0.000300508	3.199	4.66789e-13	5.28125	0
MGGP01	gene_5070	95183	0.000127532	-1.81812	0.000114273	-1.80075		0.951322	-0.097951	0.945498	-0.12586	1
MGGP01	gene_5134	107968	1.20905e-06	-2.17111	0.000319593	-1.6217		0.0141542	-1.34542	5.46379e-05	-1.8874	0
MGGP01	gene_5136	106402	0.0248355	-1.24754	0.0189719	-1.25123		0.924895	-0.153757	0.470121	0.652418	1
MGGP01	gene_5139	105223	1.56335e-05	-1.88999	1.05595e-05	-1.89997		0.275694	-0.784907	4.19587e-07	-2.17751	0
MGGP01	gene_5150	45705	6.85281e-07	1.10047	8.84039e-08	1.1662		0.926333	-0.068817	0.637899	0.23116	1
MGGP01	gene_5154	99481	9.4233e-07	-1.47916	1.27334e-08	-1.67359		0.0814509	0.740177	0.755968	-0.236422	1
MGGP01	gene_5163	50051	2.71634e-06	1.23572	1.32239e-05	1.14775		0.269366	0.482235	1.68155e-05	1.16593	0
MGGP01	gene_5174	106406	2.51666e-06	-1.43206	3.9956e-05	-1.2592		0.276844	0.550864	0.0131874	0.885501	0
MGGP01	gene_5198	100990	1.2442e-06	-2.70614	0.000580314	-1.97036		0.122459	1.25638	3.97689e-06	-2.61747	0
MGGP01	gene_5240	110208	0.00710002	-1.5767	0.0129106	-1.42816		0.153745	-1.15903	0.0184461	-1.51146	0
MGGP01	gene_5244	81198	0.0149514	-1.11398	0.0016064	-1.35173		0.404289	-0.6325	0.995027	0.00807523	1
MGGP01	gene_5255	100496	4.18398e-10	-1.65215	1.02833e-13	-1.92746		0.284557	-0.49399	0.102394	-0.60554	1
MGGP01	gene_529	94886	4.68663e-06	1.26608	9.50988e-08	1.4321		0.836703	0.167152	0.14854	0.564586	1
MGGP01	gene_5324	65252	0.00288505	-1.65199	0.00334101	-1.58591		0.34437	-0.858766	0.657524	-0.51237	1
MGGP01	gene_534	97794	2.26198e-27	5.11106	5.15755e-29	5.25857		0.000130603	2.30132	1.79173e-19	4.31891	0
MGGP01	gene_5351	49054	0.00182527	-1.05766	0.000253811	-1.18759		0.616868	-0.347128	0.407291	-0.459544	1
MGGP01	gene_5361	77055	0.018417	-1.09437	0.0216953	-1.03532		0.393468	-0.645459	0.795642	0.292457	1
MGGP01	gene_5372	73105	0.00485522	-1.25134	0.000186288	-1.56167		0.559332	0.495019	0.640889	-0.419669	1
MGGP01	gene_539	97547	0.00422715	1.10533	0.00396378	1.07999		0.26885	0.664032	0.293321	0.604434	1
MGGP01	gene_5393	34453	6.89535e-10	-3.52003	7.15968e-13	-4.07835		0.00526463	-1.92397	0.118854	-1.22725	0
MGGP01	gene_54	96870	8.07811e-06	2.24793	8.90827e-06	2.21322		0.976609	-0.0649073	0.976298	0.0827249	1
MGGP01	gene_5426	40712	0.0113105	1.01126	0.000754147	1.25314		0.770795	-0.280266	0.716381	0.316328	1
MGGP01	gene_5430	68128	1.54191e-09	-2.13703	8.92609e-10	-2.15586		0.645971	-0.379434	2.95988e-06	-1.72682	0
MGGP01	gene_5449	41948	1.2744e-10	1.34043	6.98307e-10	1.28704		0.312142	0.379051	0.81801	-0.143172	1
MGGP01	gene_546	88597	0.0028328	-2.42849	0.0493946	-1.62414		0.324618	-1.28239	0.0942522	-1.66401	1
MGGP01	gene_5479	35500	0.000419579	-1.14889	1.69689e-05	-1.34287		0.644534	-0.32348	0.502552	-0.394707	1
MGGP01	gene_5480	111558	1.48852e-05	-1.63834	3.51447e-09	-2.16177		0.370057	-0.586626	0.946646	-0.0990241	1
MGGP01	gene_5489	97209	0.00106072	-1.75764	8.43016e-05	-2.0454		0.23608	-0.945936	0.894053	-0.211126	1
MGGP01	gene_5511	43740	0.000196158	-1.58277	0.000269363	-1.52339		0.869797	-0.199661	3.36789e-06	-1.92852	0
MGGP01	gene_5545	97214	1.45552e-05	2.07712	0.00188214	1.54045		5.43053e-07	2.42513	0.440673	-0.737748	0
MGGP01	gene_5555	28863	0.000782508	1.21793	0.000162713	1.32109		0.894601	0.142984	0.861773	-0.186449	1
MGGP01	gene_556	28261	0.00325521	-2.06179	0.0114134	-1.66833		0.110353	-1.43919	0.405878	-0.863019	1
MGGP01	gene_5565	95227	7.19793e-15	-1.97308	2.13536e-10	-1.62422		0.145222	0.566032	2.6573e-10	-1.62542	0
MGGP01	gene_5571	74861	2.26204e-08	-1.65375	5.15193e-09	-1.70989		0.998166	0.00288301	3.5591e-05	-1.29652	0
MGGP01	gene_5618	104867	9.98412e-05	-1.70539	0.000106489	-1.67383		0.133981	-0.948536	0.592933	-0.470404	1
MGGP01	gene_5644	68153	0.00118978	-1.04932	1.95083e-05	-1.3061		0.564061	-0.365102	0.745213	-0.24568	1
MGGP01	gene_5713	69689	0.00253965	-1.57776	0.00168724	-1.5902		0.381347	-0.770298	0.742926	-0.394597	1
MGGP01	gene_5714	103672	0.00035524	-1.84281	0.00121437	-1.65142		0.33181	-0.83203	0.484658	-0.64204	1
MGGP01	gene_5725	95831	8.26134e-11	-2.45221	8.6259e-08	-2.0467		4.45248e-06	-1.88037	3.77075e-05	-1.67006	0
MGGP01	gene_5731	103675	2.89858e-07	-1.34622	3.9501e-06	-1.21641		0.261047	-0.486341	0.00297657	-0.881072	0
MGGP01	gene_5741	110220	0.041523	-1.35801	0.0435847	-1.29757		0.909113	0.207203	0.286553	-0.979238	1
MGGP01	gene_5775	111569	0.000165471	1.77102	1.06975e-05	1.99714		0.535475	0.575529	0.00111809	1.62329	0
MGGP01	gene_5813	41653	0.00421768	1.04733	0.00112763	1.13875		0.858001	-0.179444	0.97135	0.0616618	1
MGGP01	gene_5814	47026	5.91099e-27	3.21832	1.05472e-26	3.20117		0.000926059	1.24646	4.3339e-19	2.70477	0
MGGP01	gene_5855	46212	0.000121016	-1.85641	4.36815e-05	-1.93018		0.988907	-0.0271927	0.423241	-0.659352	1
MGGP01	gene_586	92949	0.000259998	-1.71271	7.93018e-05	-1.80201		0.546641	-0.557078	3.2497e-07	-2.29063	0
MGGP01	gene_592	27161	0.0251277	-1.25845	0.00959685	-1.37173		0.764405	-0.371932	0.300672	0.766108	1
MGGP01	gene_5927	106929	0.00328654	1.1191	3.99437e-06	1.60921		0.95259	0.0735406	0.969534	0.0678102	1
MGGP01	gene_595	97550	2.5282e-05	1.73172	3.31804e-06	1.8645		0.957089	-0.0787999	0.955618	0.0982117	1
MGGP01	gene_5980	48819	0.000342551	-1.16843	0.000308036	-1.15055		0.545296	-0.383855	0.00185226	-1.07794	0
MGGP01	gene_6029	47075	0.00857593	1.01038	0.00146317	1.15685		0.999869	0.000856654	0.976298	-0.0559773	1
MGGP01	gene_6030	108013	1.33504e-06	-1.3946	2.58854e-07	-1.46065		0.0791266	-0.713316	0.584816	0.32452	1
MGGP01	gene_6033	91635	0.00020477	-1.31714	1.31955e-07	-1.76492		0.864321	0.174474	0.258456	-0.599756	1
MGGP01	gene_605	104703	0.0441317	-1.15095	0.00045295	-1.84663		0.992823	0.0168811	0.0815137	1.10534	1
MGGP01	gene_6096	49158	0.00045959	1.76937	8.87312e-05	1.91023		0.544437	-0.655073	0.00839787	1.47692	0
MGGP01	gene_6113	93936	7.19357e-09	-2.14869	2.90861e-10	-2.31977		0.909355	0.133331	0.542699	-0.450717	1
MGGP01	gene_6115	68239	2.80931e-13	-1.41696	5.7024e-11	-1.28289		0.897958	-0.081877	0.169153	-0.403721	1
MGGP01	gene_6130	71165	1.96587e-15	3.40284	1.17693e-14	3.31355		0.0118602	1.4173	0.277784	-0.782599	0
MGGP01	gene_6154	109128	9.44639e-08	-1.88288	4.90992e-11	-2.25676		0.24235	-0.678827	7.8585e-11	-2.24957	0
MGGP01	gene_6165	48791	1.72598e-11	-2.22687	5.7024e-11	-2.16483		0.94852	-0.0788487	2.35179e-05	-1.50458	0
MGGP01	gene_618	50352	4.15472e-06	1.15275	2.83564e-06	1.15986		0.284557	0.454014	3.86972e-10	1.50037	0
MGGP01	gene_6199	40830	0.002439	-1.75874	0.00115721	-1.81494		0.125527	-1.18819	0.000323735	-2.14913	0
MGGP01	gene_620	77689	5.27463e-05	-2.66144	1.42076e-08	-3.55218		1.19289e-06	-3.23801	0.105957	-1.40202	0
MGGP01	gene_6201	101035	0.000836771	-1.64057	0.00037332	-1.69416		0.626918	-0.501339	0.104061	-1.02217	1
MGGP01	gene_6221	92583	0.00156903	-1.11769	0.00258591	-1.04391		0.983039	-0.0321205	0.766233	-0.253408	1
MGGP01	gene_6236	96845	0.00869703	-2.11147	0.000678718	-2.5981		0.121161	-1.65986	0.346676	-1.12695	1
MGGP01	gene_6238	95852	2.53587e-05	-1.96958	1.10456e-05	-2.01838		0.0788016	-1.12649	0.0276258	-1.23048	0
MGGP01	gene_6258	48782	1.51754e-05	2.12838	0.000107851	1.90921		0.173288	1.02252	0.607142	0.528585	1
MGGP01	gene_6264	103692	0.00190998	-1.28225	0.0106982	-1.05258		0.449276	-0.555665	2.66152e-11	-2.48713	0
MGGP01	gene_6297	100533	4.10803e-08	-1.59576	4.83582e-06	-1.34987		0.492096	-0.402344	0.262887	-0.518097	1
MGGP01	gene_6353	62587	4.28399e-16	-3.02087	8.73931e-18	-3.18441		1.46587e-06	-1.97572	0.0138552	-1.14981	0
MGGP01	gene_6368	28986	0.000114248	2.86454	0.000178992	2.74838		0.671491	0.716491	0.0468477	1.80964	0
MGGP01	gene_6372	69770	7.05113e-11	-1.81169	2.26953e-10	-1.75991		0.67374	-0.285624	4.99446e-14	-2.05572	0
MGGP01	gene_6387	95865	3.29686e-07	-2.39751	2.0253e-05	-2.0283		0.467665	-0.666681	0.00448919	-1.53138	0
MGGP01	gene_6388	104571	0.000189544	-1.54969	2.71842e-06	-1.87578		0.00997154	-1.25871	0.200592	0.746581	0
MGGP01	gene_6399	77140	0.0388056	-1.16795	0.030776	-1.16765		0.838322	-0.292435	0.966916	0.0990399	1
MGGP01	gene_6409	74996	4.71993e-17	-1.36782	3.1136e-19	-1.45479		0.221021	-0.341183	0.000164752	-0.697929	0
MGGP01	gene_6417	84586	2.1588e-07	1.12059	7.95964e-11	1.35822		0.644534	0.230103	0.000173526	0.872648	0
MGGP01	gene_6434	87579	0.00692816	-1.33967	0.00673628	-1.30419		0.86862	-0.225794	0.980106	-0.0603161	1
MGGP01	gene_6534	92589	0.0427702	1.1562	7.38007e-05	1.99336		0.000575175	1.92383	0.0462235	1.24954	0
MGGP01	gene_654	111591	5.25159e-06	-1.56674	6.87426e-09	-1.91927		0.0117516	-1.06124	0.187054	-0.659673	0
MGGP01	gene_6547	28705	3.2106e-23	3.36202	7.24177e-17	2.86877		8.91635e-10	2.24403	2.04984e-06	-1.88492	0
MGGP01	gene_6550	102173	0.000213499	-1.42971	0.000362268	-1.35547		0.525084	0.47998	0.852478	0.210452	1
MGGP01	gene_6558	69789	0.000474865	-2.10138	3.84377e-09	-3.27751		0.999869	-0.00226885	0.954283	-0.141107	1
MGGP01	gene_657	111734	0.00432772	2.20279	0.000723369	2.47056		0.793562	-0.592581	0.704282	0.661472	1
MGGP01	gene_6576	100273	9.47011e-05	1.37362	4.25174e-06	1.56205		0.00371489	1.16935	0.241139	0.615024	0
MGGP01	gene_6586	65448	0.000421365	-2.09933	3.93326e-05	-2.36051		0.705409	-0.517338	0.981621	0.0682376	1
MGGP01	gene_6602	109137	1.28356e-13	-3.61107	7.43196e-10	-3.0485		0.00160631	-1.87705	1.00057e-09	-3.05503	0
MGGP01	gene_6618	19593	0.000248909	-1.94464	0.00267825	-1.59132		0.0558724	-1.32018	0.0159871	-1.45191	0
MGGP01	gene_662	97552	2.06626e-10	1.82591	5.3843e-07	1.48179		0.529195	0.396019	0.507048	-0.406024	1
MGGP01	gene_6630	90715	0.0194567	-1.23813	0.0183956	-1.2056		0.33599	-0.79524	0.444137	-0.652612	1
MGGP01	gene_6632	86169	0.000613846	1.01815	2.78884e-05	1.18896		0.653875	0.29221	0.814364	0.189658	1
MGGP01	gene_6641	108602	6.26922e-15	-2.03308	2.01463e-14	-1.99485		0.966793	-0.0436382	0.0212227	-0.770486	0
MGGP01	gene_665	50851	0.00132111	1.27428	0.00131647	1.24275		0.902459	0.14227	0.859552	0.205322	1
MGGP01	gene_6652	44975	0.00192516	1.15053	0.000351973	1.26488		0.613875	0.388931	0.231056	0.636677	1
MGGP01	gene_6657	91690	0.0176241	-2.20386	0.016793	-2.10512		0.99272	-0.0278153	0.000932052	-3.53438	0
MGGP01	gene_6680	43394	0.0109054	-1.58572	0.00185178	-1.83088		0.34926	-0.933293	0.367161	-0.861411	1
MGGP01	gene_670	96900	0.000218851	1.4763	0.000265594	1.43142		0.887888	0.166334	0.824059	0.244249	1
MGGP01	gene_6733	31187	0.0010403	-1.43305	3.61485e-06	-1.90312		0.901415	0.158513	0.994549	-0.0265745	1
MGGP01	gene_6740	47510	3.07069e-06	1.17573	7.30701e-07	1.22586		0.154041	0.548589	0.376422	0.383253	1
MGGP01	gene_675	97938	1.38015e-07	2.00029	1.02961e-08	2.13269		8.83027e-06	1.81704	2.69958e-05	1.68307	0
MGGP01	gene_6794	40103	0.00477297	-1.72605	0.00959685	-1.54906		0.812394	-0.368347	0.945163	-0.152436	1
MGGP01	gene_6801	109581	1.57136e-07	-1.14282	2.02616e-10	-1.34946		0.205256	0.439054	0.955492	-0.0527616	1
MGGP01	gene_6832	105573	0.000421365	-1.64464	0.000192485	-1.69311		0.983815	-0.0417738	0.476171	-0.583804	1
MGGP01	gene_6862	35216	0.00408766	1.19886	0.000366556	1.40549		0.790445	0.277162	0.453681	0.525847	1
MGGP01	gene_6908	98317	0.000753156	-1.57145	0.0142272	-1.16501		0.000711207	1.68859	0.00249363	-1.49865	0
MGGP01	gene_691	109706	1.74807e-05	-1.34041	1.54959e-05	-1.32971		0.867426	-0.153906	0.911715	-0.114922	1
MGGP01	gene_6910	91716	0.000266003	-1.47913	0.00049036	-1.39292		0.00220649	-1.38786	0.461196	-0.524973	0
MGGP01	gene_6926	30118	5.14286e-06	-1.56194	3.27383e-05	-1.4206		0.850899	0.184922	0.11044	-0.731628	1
MGGP01	gene_694	97554	0.000717484	2.84683	0.000583847	2.82232		0.699605	-0.907378	0.264375	1.43285	1
MGGP01	gene_6950	110279	0.0215225	-1.39994	0.00482643	-1.61351		0.104432	-1.2716	0.390949	-0.806119	1
MGGP01	gene_6979	75070	0.000138098	-2.15033	9.87003e-05	-2.15652		0.000349428	-2.17638	0.000289836	-2.11427	0
MGGP01	gene_698	97801	0.00414453	1.59432	0.00231909	1.62979		0.938899	-0.146115	0.805436	0.372912	1
MGGP01	gene_6987	79974	2.28861e-07	-2.01237	3.14655e-08	-2.14339		0.789837	-0.281088	0.70065	0.34879	1
MGGP01	gene_699	83301	1.91231e-09	-1.47288	1.72767e-09	-1.46861		0.0319556	0.7046	0.0453469	-0.637402	0
MGGP01	gene_7001	92640	0.0209811	-1.8554	0.0463561	-1.58213		0.992055	-0.0315998	0.538385	-0.860506	1
MGGP01	gene_7018	99124	1.51005e-08	-2.12756	2.6679e-13	-2.67192		0.892072	0.160798	0.375367	-0.579995	1
MGGP01	gene_7023	92644	0.000739509	-1.52711	0.0227625	-1.06206		5.95858e-06	-2.04526	0.00217971	-1.46732	0
MGGP01	gene_703	106585	0.000279654	1.80115	0.000166882	1.82372		0.463456	0.691274	0.0987015	1.07455	1
MGGP01	gene_705	100391	1.7363e-07	-1.093	1.14319e-07	-1.09902		0.777978	-0.157372	0.00737056	-0.653688	0
MGGP01	gene_7068	108064	2.79259e-05	1.07489	7.21703e-05	1.01342		0.24648	-0.48228	0.687624	-0.235599	1
MGGP01	gene_7141	13483	0.00286038	-1.35407	3.8058e-06	-1.94057		0.188186	-0.867191	0.215005	-0.785117	1
MGGP01	gene_716	92250	3.6865e-05	1.24529	4.40992e-07	1.46494		0.85589	0.158876	0.0041268	0.962438	0
MGGP01	gene_7162	72395	2.03152e-06	-1.3842	7.99103e-05	-1.16443		0.391394	-0.452695	0.412808	-0.417517	1
MGGP01	gene_7171	93371	0.00281524	-1.91146	0.0180543	-1.47625		0.705039	-0.509779	0.104945	-1.24717	1
MGGP01	gene_7178	94650	0.00147746	2.47245	0.00567607	2.14228		0.315146	1.27945	0.509407	0.940739	1
MGGP01	gene_7195	32778	2.27293e-07	-1.21163	8.67838e-10	-1.39749		0.113306	-0.54801	0.833525	-0.145086	1
MGGP01	gene_7204	89089	0.00790843	-3.18782	0.00770017	-3.1006		0.451356	-1.56922	0.874256	-0.550074	1
MGGP01	gene_726	90346	0.00112112	-2.17192	0.000822509	-2.12897		0.447382	-0.871062	0.0602535	-1.47077	1
MGGP01	gene_7261	17296	6.259e-06	1.0721	9.27995e-08	1.22148		0.824061	0.155256	3.20633e-05	1.0152	0
MGGP01	gene_7262	69901	1.48156e-06	1.15302	4.32274e-08	1.2802		0.876007	0.113747	0.950169	-0.0622004	1
MGGP01	gene_7316	99568	0.000259998	-1.10942	0.000141023	-1.12971		0.608837	-0.324835	0.0026406	-0.98355	0
MGGP01	gene_7373	101079	0.000100128	-1.33641	5.08194e-07	-1.64626		0.117382	-0.763985	0.187685	-0.642845	1
MGGP01	gene_7382	101080	2.14219e-05	-1.39647	3.37083e-07	-1.61931		0.0839205	-0.787899	0.156401	-0.647831	1
MGGP01	gene_7389	40355	1.40986e-05	-1.05033	8.43116e-06	-1.06017		0.971818	-0.0337201	0.0680039	-0.566202	1
MGGP01	gene_7394	95955	3.33731e-05	-1.17393	2.55357e-08	-1.50168		0.234329	0.531191	0.659437	-0.273465	1
MGGP01	gene_740	97940	4.54548e-08	3.4758	4.34115e-08	3.4597		0.0153754	2.00455	9.89584e-06	2.95173	0
MGGP01	gene_7402	89110	3.17699e-08	-2.18921	6.6296e-06	-1.8172		0.185976	-0.835057	4.01313e-06	-1.89105	0
MGGP01	gene_7407	94667	0.0181801	2.77034	8.94799e-05	4.11379		0.544928	1.34828	0.337033	1.68371	1
MGGP01	gene_7410	92686	0.0145512	-1.12017	0.00392353	-1.25327		0.714502	-0.366558	0.253217	-0.729756	1
MGGP01	gene_7411	68418	7.52214e-11	-1.11129	8.40432e-12	-1.15599		0.597369	0.199714	2.11688e-10	-1.09018	0
MGGP01	gene_7417	90780	8.71693e-22	-2.40989	2.52843e-23	-2.49626		0.71336	0.239824	6.82346e-13	-1.84334	0
MGGP01	gene_742	97555	1.73521e-08	1.41397	1.78264e-06	1.21919		0.501539	0.351489	0.787367	0.189902	1
MGGP01	gene_7433	86202	1.01989e-05	-1.46724	0.000557965	-1.14812		0.945117	0.0768575	0.453681	-0.433184	1
MGGP01	gene_7464	65626	0.000266003	-1.60433	0.00059272	-1.49018		0.122592	-0.956711	0.00644079	-1.321	0
MGGP01	gene_7508	72460	0.00205561	-1.76312	0.0269799	-1.29085		0.988825	0.0320018	0.0973966	-1.18992	1
MGGP01	gene_7521	65636	0.00062247	-1.19012	0.00351938	-1.01196		0.190671	-0.674914	0.687515	-0.306628	1
MGGP01	gene_7539	94686	0.000804115	3.87656	0.00152082	3.61698		0.279242	2.07645	0.147335	2.29988	1
MGGP01	gene_7542	110887	0.00811107	-1.19801	0.000710995	-1.43903		0.746802	0.338759	0.447561	-0.567859	1
MGGP01	gene_7622	71358	0.000145146	-1.94986	0.000144626	-1.91946		0.880984	-0.225877	0.998172	0.00404558	1
MGGP01	gene_7666	95416	3.82231e-09	-2.89016	4.32274e-08	-2.68775		2.61403e-12	-3.4764	2.02056e-09	-2.9402	0
MGGP01	gene_77	49178	1.04735e-05	2.7004	1.45604e-06	2.88457		0.860869	-0.317112	0.205555	1.14312	1
MGGP01	gene_7713	75953	3.29203e-07	-1.41774	9.83241e-10	-1.65052		0.00183516	-1.01329	0.042171	-0.716754	0
MGGP01	gene_7763	94712	8.23247e-07	3.32736	4.18153e-10	4.04942		0.0926811	1.6807	0.265104	1.25124	1
MGGP01	gene_7783	94074	1.21152e-10	1.10313	3.99478e-13	1.22118		2.56705e-05	0.805727	0.103624	0.396489	0
MGGP01	gene_779	97941	0.00670938	1.96035	0.000408196	2.36778		0.460068	0.983069	1.68002e-05	2.87335	0
MGGP01	gene_780	106452	8.37139e-05	-1.79742	3.86885e-05	-1.844		0.194739	-0.901279	0.0651146	-1.06338	1
MGGP01	gene_7822	101325	0.00692816	1.25386	0.00815984	1.19652		0.958097	0.0802523	0.879582	-0.209484	1
MGGP01	gene_7838	89162	0.00328279	-3.33602	0.000178432	-4.03438		0.550741	-1.28917	0.915252	0.378278	1
MGGP01	gene_7840	99159	0.0221848	1.06113	0.00438927	1.23786		0.527154	0.529319	0.905533	0.164246	1
MGGP01	gene_7872	108675	2.67106e-05	-1.03186	1.88119e-10	-1.47694		0.259055	0.444188	0.667411	-0.23291	1
MGGP01	gene_7876	94726	6.91057e-05	1.85733	9.81095e-07	2.19256		0.843927	-0.270499	0.120222	0.97577	1
MGGP01	gene_7879	105604	5.87966e-07	-1.59594	1.24495e-05	-1.40457		0.952333	-0.0662113	0.286553	-0.533319	1
MGGP01	gene_7880	45634	1.09106e-05	1.8862	1.58959e-07	2.17127		0.902598	-0.161511	0.0816407	0.977927	1
MGGP01	gene_7887	73448	0.00844677	-2.24689	0.0149387	-2.03861		0.00625447	2.55772	0.00010615	-3.17432	0
MGGP01	gene_789	73635	0.0358217	1.37305	0.030675	1.35753		0.299291	-1.00849	0.896454	0.245288	1
MGGP01	gene_7899	93440	0.00741476	1.51561	0.00271714	1.62052		0.188987	1.06106	0.41869	0.739598	1
MGGP01	gene_790	97279	0.00235801	-1.48184	0.00336915	-1.39215		0.847132	-0.250722	0.0163644	-1.2918	0
MGGP01	gene_7900	29435	8.37139e-05	-3.54977	0.000730375	-3.04754		0.857502	-0.464761	0.946646	-0.237431	1
MGGP01	gene_7921	98377	1.44425e-05	-2.06011	9.40273e-07	-2.31078		6.29722e-14	3.02257	0.92733	-0.140331	0
MGGP01	gene_7925	90832	5.78242e-08	-2.60268	9.81519e-08	-2.53671		5.99311e-06	-2.30789	2.62157e-07	-2.49511	0
MGGP01	gene_7939	38706	0.00433943	1.03179	0.00152231	1.09882		0.343691	0.557299	0.771265	-0.251916	1
MGGP01	gene_7968	90837	9.4119e-08	-3.54565	4.3622e-06	-3.07123		5.30401e-07	-3.48476	0.198806	-1.26757	0
MGGP01	gene_7977	70017	1.11025e-06	-1.20472	3.28779e-06	-1.14857		0.785382	-0.181695	0.812808	-0.166063	1
MGGP01	gene_801	97943	7.61373e-09	1.50949	5.64223e-11	1.67914		0.686928	0.263173	0.145063	0.559926	1
MGGP01	gene_8011	103792	6.85841e-08	2.25973	2.17088e-07	2.16615		0.000194468	1.75585	0.000606234	1.59009	0
MGGP01	gene_8043	109240	2.80989e-10	1.14612	7.28519e-14	1.33063		0.614193	0.210175	0.960351	0.0421056	1
MGGP01	gene_8063	46257	0.000159272	-1.92025	6.68733e-05	-1.9832		0.947928	-0.115913	0.673613	-0.468328	1
MGGP01	gene_8082	91840	0.0173656	1.3336	0.000306072	1.82306		0.0336602	1.39139	0.0247952	1.36519	0
MGGP01	gene_8088	41334	9.66628e-10	-1.39936	3.29589e-11	-1.50249		0.196419	0.470675	0.110691	-0.508746	1
MGGP01	gene_8094	90854	0.00562756	-1.28242	0.000537181	-1.5169		0.899568	-0.167264	0.982005	-0.049206	1
MGGP01	gene_81	67679	1.30647e-16	1.58585	7.24177e-17	1.59734		0.59381	0.23438	1.09738e-05	0.926297	0
MGGP01	gene_8199	45968	0.00456731	-1.39904	0.0232477	-1.09676		0.927366	0.126455	0.919829	0.144826	1
MGGP01	gene_8227	35100	0.00149859	1.35301	1.41639e-05	1.73863		0.689507	0.380285	0.000224214	1.57162	0
MGGP01	gene_8231	60318	0.00187007	-1.7	0.0371291	-1.17456		0.947022	0.122114	3.28948e-07	-2.60387	0
MGGP01	gene_8243	109989	1.8046e-06	-2.67499	6.46989e-05	-2.2697		0.856728	0.299385	2.14814e-08	-3.08002	0
MGGP01	gene_8268	39227	0.00053254	-1.28003	0.00085583	-1.21213		0.341809	-0.581748	0.0121114	-1.03236	0
MGGP01	gene_8275	70082	0.000108581	-1.49004	3.74576e-09	-2.12865		0.029911	-1.05334	0.0002889	-1.44658	0
MGGP01	gene_8282	107092	1.89215e-05	-1.23108	8.38385e-05	-1.1302		0.941393	-0.0725789	0.943038	0.0806908	1
MGGP01	gene_8289	33929	8.54258e-05	1.17681	7.28622e-07	1.41966		0.449276	0.420404	0.743341	0.236184	1
MGGP01	gene_8310	90887	2.51204e-25	-2.83607	7.06173e-17	-2.32056		1.02535e-06	1.50155	4.69329e-56	-4.18321	0
MGGP01	gene_8321	45550	0.00976737	2.19167	0.000526305	2.73192		0.125451	1.74452	9.25204e-05	-4.90089	0
MGGP01	gene_8337	45453	0.00292681	3.83013	0.000341623	4.3729		0.00270323	4.19924	0.927508	-0.443023	0
MGGP01	gene_8354	109992	8.20162e-06	-1.99707	0.000291269	-1.64105		0.000455978	-1.74124	0.283879	-0.750575	0
MGGP01	gene_8367	108147	1.53078e-13	-2.53926	1.83365e-14	-2.62421		0.88198	-0.16237	2.16705e-09	-2.10521	0
MGGP01	gene_8375	39370	1.4426e-05	-1.45811	3.4418e-06	-1.5298		0.0933782	-0.791145	0.869792	0.170636	1
MGGP01	gene_840	97945	0.00299751	4.90972	0.00014828	5.85134		0.00145063	5.63055	0.214243	3.07352	0
MGGP01	gene_842	106653	0.000316947	1.22942	0.000240045	1.22739		0.00857938	1.05053	0.00362481	1.07724	0
MGGP01	gene_8437	94117	0.00424626	-1.93933	0.0173194	-1.60606		0.650247	-0.643118	0.000815164	-2.29685	0
MGGP01	gene_8461	70127	3.95331e-09	-1.64284	1.82223e-14	-2.08276		0.00227129	-1.01614	0.0052261	-0.911842	0
MGGP01	gene_8469	103832	0.00045959	-1.54733	7.99103e-05	-1.68632		0.0722176	-1.05422	0.0114896	-1.25051	0
MGGP01	gene_8473	70129	9.7304e-07	-4.73719	3.56996e-07	-4.85445		0.187515	-1.9666	1.179e-06	-4.73774	0
MGGP01	gene_8539	108162	2.20212e-05	-2.02087	1.34385e-05	-2.04062		0.682882	0.452793	0.574653	-0.535574	1
MGGP01	gene_8557	73513	0.00131297	-1.09258	0.00113965	-1.07825		0.527081	0.405451	0.516321	0.394612	1
MGGP01	gene_8593	72564	0.0140903	1.00569	0.00846344	1.03388		0.958746	0.068665	0.750156	0.294617	1
MGGP01	gene_8675	108734	0.0145284	-1.06591	0.00147801	-1.29579		0.618674	-0.428539	0.296929	0.650204	1
MGGP01	gene_869	97805	2.46158e-19	1.97682	2.62872e-19	1.98138		0.00697364	0.785171	0.00175775	0.836792	0
MGGP01	gene_8695	93514	2.12717e-05	1.54114	9.98306e-07	1.71998		0.834442	0.217338	0.343233	0.561509	1
MGGP01	gene_8743	42685	0.000753156	2.43122	0.000115428	2.67675		0.65071	0.716883	4.3339e-19	5.60957	0
MGGP01	gene_8747	109292	0.015893	-1.11768	0.00525958	-1.22795		0.747722	-0.339838	0.988524	-0.0358954	1
MGGP01	gene_8749	110020	0.000136414	-1.3034	1.37602e-07	-1.70714		0.0980408	-0.781352	0.489695	-0.425453	1
MGGP01	gene_8755	89280	8.83404e-09	-1.83036	3.27225e-18	-2.68836		2.20095e-05	1.46217	0.994881	-0.0126484	0
MGGP01	gene_8778	109666	3.40157e-05	-2.30252	0.0079918	-1.53446		0.573102	0.642257	5.83149e-18	-4.39496	0
MGGP01	gene_8781	109293	1.16457e-12	-1.84302	7.28519e-14	-1.92852		0.143528	-0.600762	0.943693	-0.076257	1
MGGP01	gene_8784	102345	0.000260772	-1.72094	0.000110463	-1.77677		0.353886	-0.741926	0.206793	-0.850686	1
MGGP01	gene_882	97880	5.24406e-21	5.98545	5.32011e-17	5.4031		0.00826483	2.30752	1.25418e-43	8.5214	0
MGGP01	gene_8826	68710	6.18235e-05	-2.35709	0.00959768	-1.58166		0.0290683	1.62219	1.41306e-10	-3.55986	0
MGGP01	gene_884	92956	0.0456268	-1.40512	0.0047629	-1.83726		0.312367	-1.05396	0.0103662	-1.84383	0
MGGP01	gene_8843	19839	0.00104752	-1.08972	2.68252e-06	-1.46492		0.187112	0.64328	0.613569	-0.335562	1
MGGP01	gene_8849	109299	9.7304e-07	-2.10265	0.000144626	-1.66954		0.943007	0.108248	1.10779e-09	-2.5493	0
MGGP01	gene_888	97806	0.00552981	2.00242	0.00274736	2.07787		0.896148	0.279142	0.673613	0.644651	1
MGGP01	gene_8898	28783	1.23731e-05	1.90069	5.08472e-06	1.9486		0.549463	0.531988	0.934344	-0.134087	1
MGGP01	gene_890	18625	0.0199163	-1.15381	0.0174339	-1.13531		0.269766	-0.808512	0.00942855	-1.33612	0
MGGP01	gene_892	93638	0.00301877	1.08431	0.000251786	1.26927		0.00637876	1.11352	0.887868	0.155794	0
MGGP01	gene_8968	39960	0.000210721	1.12452	5.92576e-05	1.18584		0.470106	0.41063	0.48817	0.379912	1
MGGP01	gene_8974	65963	9.29892e-10	-2.27963	1.1291e-13	-2.7037		6.44437e-05	-1.66499	0.000274511	-1.49739	0
MGGP01	gene_9018	44980	4.5503e-20	2.97899	2.19825e-21	3.07654		0.524498	-0.504174	0.0346649	0.945766	0
MGGP01	gene_903	97807	2.65939e-09	1.67421	9.63514e-11	1.79237		0.977503	-0.0357151	0.973233	0.0525412	1
MGGP01	gene_9066	103362	0.000998455	1.05257	0.000170363	1.15787		0.314548	0.522022	0.748745	0.241466	1
MGGP01	gene_9103	55692	0.0463843	1.09004	0.021027	1.19045		0.67851	0.464306	0.844703	0.277105	1
MGGP01	gene_9114	66023	5.96944e-10	-1.14538	4.31517e-13	-1.31408		9.47677e-05	-0.814008	0.897988	0.0807342	0
MGGP01	gene_913	97881	2.25714e-12	7.33057	1.21037e-11	7.09884		0.219413	2.48407	3.87715e-18	8.82464	0
MGGP01	gene_9138	37844	3.76718e-06	1.45704	2.56612e-05	1.32985		0.738095	0.269496	0.905874	-0.127371	1
MGGP01	gene_914	91344	9.49054e-06	-1.96354	5.8402e-08	-2.35145		0.0893	-1.04498	0.994881	0.0230142	1
MGGP01	gene_9159	99676	1.46519e-19	-3.7172	1.77176e-13	-3.08112		0.613875	0.488125	1.28385e-52	-6.1621	0
MGGP01	gene_9160	91982	4.54548e-08	-2.3173	1.74916e-07	-2.20763		0.534258	0.543446	2.21113e-09	-2.51493	0
MGGP01	gene_919	49129	0.00450843	2.00621	0.00152169	2.14383		0.701306	-0.602203	5.42005e-07	3.25951	0
MGGP01	gene_9215	92897	0.0119707	1.15326	0.000338821	1.51542		0.871857	-0.216996	0.946821	-0.11752	1
MGGP01	gene_922	111173	0.00187007	1.37578	0.000718903	1.44073		0.0854873	1.00802	0.821727	0.266126	1
MGGP01	gene_9239	102416	3.52055e-10	-1.03079	6.02995e-11	-1.0664		0.86595	0.0866977	0.588459	-0.19036	1
MGGP01	gene_9258	89376	0.000432623	-1.95966	0.00149414	-1.73626		0.949849	0.113689	0.994881	-0.0245156	1
MGGP01	gene_927	94908	1.84005e-10	-1.4883	5.88319e-06	-1.08602		0.954706	0.0471747	0.79878	0.166489	1
MGGP01	gene_9271	103882	0.0165122	1.27607	0.00119032	1.59773		0.988825	-0.0289418	0.89501	0.207898	1
MGGP01	gene_9277	27259	1.07938e-08	1.05879	5.8815e-11	1.18876		0.947928	0.044955	0.000323735	0.733532	0
MGGP01	gene_9282	30802	0.00216459	1.4021	0.000679368	1.49262		0.0065496	1.3954	0.000999467	1.53726	0
MGGP01	gene_93	67680	8.4417e-05	1.22774	0.000756929	1.05297		0.658006	0.310624	0.149133	0.61908	1
MGGP01	gene_9315	68859	0.000953804	-2.0703	0.0301944	-1.39562		0.622748	-0.632594	0.00844331	-1.80208	0
MGGP01	gene_9322	89379	0.00211374	-1.73836	0.00207772	-1.68517		0.549463	-0.61726	0.980336	-0.0634602	1
MGGP01	gene_933	84377	0.0256667	1.31249	0.00569366	1.5222		0.0304875	1.46737	0.917794	0.183299	0
MGGP01	gene_9330	99257	0.00216459	-1.70822	0.000253427	-1.94532		0.00655244	-1.69998	0.0268323	-1.40718	0
MGGP01	gene_934	108931	0.0466325	-1.08624	0.0395923	-1.07969		0.515496	-0.615249	0.880155	0.218783	1
MGGP01	gene_9387	66122	1.22011e-08	-1.55706	1.82399e-09	-1.62567		0.834442	-0.168995	0.000120588	-1.13485	0
MGGP01	gene_9388	16732	0.00414885	-1.41307	0.0261767	-1.06919		0.154041	-0.952254	0.956132	-0.0984555	1
MGGP01	gene_9391	107215	0.000127532	-1.81537	0.000186288	-1.7476		0.751592	-0.369999	0.0237142	-1.25586	0
MGGP01	gene_9394	83763	0.00552722	-1.16214	0.00117123	-1.29863		0.65071	-0.394077	0.000919418	-1.40374	0
MGGP01	gene_9397	92924	0.000562877	-2.96259	0.017762	-1.95863		0.815248	-0.46383	0.0280211	-2.17242	0
MGGP01	gene_9408	28618	0.00811107	-1.44077	0.00221301	-1.59587		0.385586	-0.768895	0.215005	-0.907573	1
MGGP01	gene_9483	83782	6.08541e-08	1.63231	0.00073331	1.08192		0.987732	-0.0227011	0.743188	-0.271068	1
MGGP01	gene_9484	99708	7.945e-09	-2.57434	2.5773e-08	-2.48001		0.75878	0.363578	3.36601e-10	-2.78658	0
MGGP01	gene_9519	92058	0.000716788	-1.87087	0.000386358	-1.9062		0.117382	-1.20163	0.0225689	-1.44542	0
MGGP01	gene_9530	70376	0.0136623	-1.27836	0.00825974	-1.31394		0.0517367	-1.2322	0.0183187	-1.32085	0
MGGP01	gene_9539	103423	6.3649e-15	-2.17568	2.23059e-13	-2.05853		5.62932e-07	1.51485	5.74573e-28	-3.0048	0
MGGP01	gene_9576	103427	0.00988822	-2.17323	0.00127603	-2.55583		0.000926059	-2.88567	0.00267124	-2.58173	0
MGGP01	gene_9618	38294	0.0168024	-1.75195	0.0133125	-1.74293		0.264582	-1.20602	0.0791219	-1.51633	1
MGGP01	gene_9642	89476	3.30273e-11	-1.23575	3.72054e-13	-1.338		0.0209863	0.562966	0.810505	-0.130721	0
MGGP01	gene_9648	66273	3.88398e-08	-1.28806	5.05002e-12	-1.56983		0.974549	0.031602	0.395945	-0.352985	1
MGGP01	gene_967	111771	8.57869e-29	5.77805	2.95491e-31	6.01016		2.49729e-05	2.65447	5.01927e-43	6.97606	0
MGGP01	gene_968	35526	2.97251e-08	1.58593	2.5773e-08	1.58538		0.901912	0.114493	1.81348e-07	1.51272	0
MGGP01	gene_9724	98550	0.000172298	1.34998	0.00133013	1.15361		0.802605	0.239188	0.977572	0.052278	1
MGGP01	gene_9732	107289	2.35241e-07	-2.9614	1.14596e-06	-2.78732		0.573935	0.683199	8.24471e-23	-5.31692	0
MGGP01	gene_9740	27396	0.000817463	1.17486	7.73493e-06	1.48049		0.485881	0.460533	0.231395	-0.620464	1
MGGP01	gene_9746	57362	0.00812795	-1.27026	0.00069217	-1.52953		0.0843934	-1.07022	0.341327	-0.689857	1
MGGP01	gene_9786	89528	0.000410773	-1.09831	1.73136e-07	-1.52004		0.813212	0.196068	0.0212107	-0.825775	0
MGGP01	gene_980	97954	0.00249227	5.29359	0.000267877	6.02501		0.660631	1.87755	0.645747	1.86877	1
MGGP01	gene_9815	102541	0.000371705	1.05372	1.45107e-05	1.22811		0.224966	0.549989	0.874676	0.141402	1
MGGP01	gene_9825	38880	0.000735046	-1.70118	0.00101573	-1.62159		0.984453	-0.0439012	0.00962418	-1.43959	0
MGGP01	gene_9826	108314	0.000170092	-1.14668	0.00038778	-1.06811		0.0537922	0.764987	0.262887	-0.512491	1
MGGP01	gene_985	72728	0.000459786	-1.25153	0.000482391	-1.22191		3.84805e-05	-1.5267	0.0661837	-0.810251	0
MGGP01	gene_9859	107317	0.0184074	-1.09474	0.00558194	-1.21602		0.0199203	-1.22213	7.6419e-07	-2.05939	0
MGGP01	gene_986	106655	0.000665018	5.23472	0.000243462	5.44668		0.999923	-0.00107376	4.42158e-10	8.59491	0
MGGP01	gene_9861	99750	0.00546723	-1.07391	0.00222741	-1.13408		0.809007	-0.239364	0.188654	0.684826	1
MGGP01	gene_9887	70541	0.00585381	-1.3317	5.59136e-05	-1.81211		0.277981	-0.804813	0.994881	0.011277	1
MGGP01	gene_989	97640	0.00028047	5.1341	0.000110203	5.3221		0.143528	3.04026	0.80981	-1.1532	1
MGGP01	gene_9894	36348	0.00375341	-1.3274	0.0212899	-1.04323		0.612895	-0.456958	0.00327326	-1.41817	0
MGGP01	gene_9922	103974	0.00596505	-1.44852	0.00953106	-1.33209		0.837769	-0.284734	0.633778	-0.495125	1
MGGP01	gene_9923	108906	3.19807e-05	-1.46224	1.19263e-05	-1.51014		0.419237	-0.51883	0.154419	-0.694176	1
MGGP01	gene_994	100647	0.000843507	-1.14639	1.61679e-08	-1.78183		0.608488	-0.363042	0.58659	-0.364939	1
MGGP01	gene_9945	92203	9.49054e-06	-1.22347	3.42921e-06	-1.26186		0.00216184	0.970251	0.0427796	-0.695158	0
MGGP44	gene_10	97779	5.02943e-22	8.12157	2.43198e-23	8.31793		1.49169e-22	8.22008	1.07443e-05	4.08567	0
MGGP44	gene_10037	89611	0.000222588	1.86492	0.00178694	1.5802		0.0108882	1.31979	0.00110384	1.64851	0
MGGP44	gene_10055*	83907	0.00104165	-1.06037	0.000251739	-1.13674		0.000372145	-1.10518	0.000114277	-1.18967	0
MGGP44	gene_10104	89647	0.0163845	1.53895	0.00292736	1.80303		0.0334709	1.32806	0.00302713	1.78903	0
MGGP44	gene_10106	102615	0.00316982	1.2489	0.00117286	1.31929		0.105379	0.708758	1.03578e-05	1.7264	0
MGGP44	gene_10107	33834	0.00629913	1.07576	0.00173771	1.17605		0.0513671	0.769795	0.00711689	1.02743	0
MGGP44	gene_10161	91275	1.11577e-05	2.85496	2.96958e-12	4.12058		5.25794e-05	2.62194	0.329909	-1.23023	0
MGGP44	gene_10170	98637	0.0152369	1.05419	0.000119436	1.52813		3.71257e-06	1.7982	0.0211295	0.97112	0
MGGP44	gene_10211	91290	1.69231e-11	8.20569	5.66535e-10	7.52999		2.64033e-11	8.03045	0.693634	0.937438	0
MGGP44	gene_10235	107427	0.00395107	-1.44794	3.95274e-05	-1.92526		0.00395758	-1.39562	0.00159848	-1.52256	0
MGGP44	gene_10274	107448	0.0189983	1.68266	0.0124835	1.7279		0.0179158	1.62528	0.0100133	1.76121	0
MGGP44	gene_10281	66750	0.020226	-1.07185	0.00451779	-1.23933		0.0125891	-1.09442	0.360307	-0.462323	0
MGGP44	gene_10353	107494	2.86711e-06	1.4529	8.81683e-06	1.36072		0.0536536	0.649797	0.706098	0.162695	1
MGGP44	gene_10371	66881	0.0331862	-1.40324	0.0110532	-1.59167		0.0179158	-1.47309	0.0108417	-1.58106	0
MGGP44	gene_10401	107524	3.9279e-05	1.70673	2.2276e-05	1.72331		0.000882925	1.38518	0.000590112	1.42801	0
MGGP44	gene_10425	89878	3.94974e-05	-2.18523	1.5147e-08	-2.85856		0.00979922	-1.40898	5.693e-12	-3.42077	0
MGGP44	gene_10445	102788	1.44942e-05	2.19283	1.55748e-14	3.54749		1.79909e-16	3.79426	0.417985	0.513682	0
MGGP44	gene_10515	34196	0.00255966	1.52709	3.77934e-07	2.3156		0.00263765	1.46814	0.107016	0.88127	0
MGGP44	gene_10532	107606	3.9279e-05	1.60265	4.4136e-06	1.73491		6.71457e-06	1.7059	0.366415	0.420591	0
MGGP44	gene_10554	102842	0.0340901	-1.53891	0.00614539	-1.86975		0.00449114	-1.90939	0.00047169	-2.30522	0
MGGP44	gene_10565	102849	1.79984e-11	1.38639	1.06818e-12	1.43968		6.56307e-14	1.5166	4.98608e-18	1.70794	0
MGGP44	gene_1060	93647	0.0251077	1.25581	0.000115256	1.95152		1.10705e-05	2.18944	0.41003	-0.521144	0
MGGP44	gene_1065	108417	1.53878e-11	1.38657	3.95766e-12	1.39863		5.2354e-10	1.27124	0.000809304	0.732554	0
MGGP44	gene_1067	97812	0.00887034	3.66764	0.00811653	3.6048		0.000351859	4.59482	1.52187e-05	5.42536	0
MGGP44	gene_10693	31366	3.11157e-13	1.65288	3.11597e-20	2.0243		3.66409e-14	1.69967	2.01322e-18	1.91728	0
MGGP44	gene_10694*	107684	0.00125898	2.21625	0.00120416	2.16394		3.50127e-07	3.23874	3.80282e-09	3.66308	0
MGGP44	gene_10695	67335	0.000625645	1.40661	0.000127201	1.51546		0.00156382	1.27495	1.50834e-05	1.68533	0
MGGP44	gene_10707	34783	0.000705872	3.51746	0.000658195	3.44565		6.61574e-06	4.41661	1.5882e-06	4.66092	0
MGGP44	gene_10730	90143	0.0206301	1.0277	0.0120704	1.07004		0.0307352	0.927445	0.742401	0.18713	0
MGGP44	gene_10757	107719	0.00131182	-1.42547	0.000246551	-1.55969		0.00721885	-1.16248	0.0915565	-0.774225	0
MGGP44	gene_10802	32115	4.76766e-09	3.13054	3.54713e-12	3.57939		0.00823375	1.53048	0.0102341	1.514	0
MGGP44	gene_10810	102950	2.70794e-05	-1.10156	8.25968e-06	-1.14177		9.06053e-05	-1.01561	0.00105336	-0.868799	0
MGGP44	gene_10827	107758	5.79793e-05	1.64707	9.44138e-09	2.2149		0.0062382	1.1432	1.14125e-11	2.55415	0
MGGP44	gene_10838	67546	0.0436282	-1.10243	0.0102457	-1.32061		0.0109033	-1.29201	0.0747088	-0.951094	0
MGGP44	gene_10920*	67654	0.00614371	1.11992	0.00368056	1.14509		0.00131394	1.24455	0.00587679	1.08959	0
MGGP44	gene_10921	34068	1.22392e-10	1.41053	1.44516e-09	1.3157		8.09445e-12	1.46756	1.50321e-10	1.37537	0
MGGP44	gene_10940	74498	0.00319103	-1.29067	0.000289026	-1.5046		8.07614e-05	-1.61799	0.149803	-0.668775	0
MGGP44	gene_10949	46250	0.0162287	-1.02156	0.00156557	-1.25961		0.0125388	-1.01405	0.128984	-0.661332	0
MGGP44	gene_1107	76071	7.31809e-18	3.08186	2.2746e-24	3.56778		4.50392e-21	3.33557	6.06335e-16	2.86585	0
MGGP44	gene_1110	37024	8.32742e-08	2.00942	4.82153e-11	2.34241		2.63368e-13	2.58144	8.91349e-12	2.41142	0
MGGP44	gene_1115	97567	0.00013881	2.58878	0.0119908	1.79247		0.00797667	1.84387	1.04636e-11	4.16973	0
MGGP44	gene_1132	105867	0.00786126	1.03796	0.000515094	1.27281		0.0103971	0.966419	0.34695	0.408377	0
MGGP44	gene_1133	37004	0.0128079	2.0904	5.97439e-06	3.38764		1.65146e-08	4.13639	9.04762e-05	2.98057	0
MGGP44	gene_1145	111745	0.00245926	-1.17087	0.000441647	-1.29623		0.00285293	-1.11513	0.000339459	-1.31728	0
MGGP44	gene_1163	69281	1.46613e-05	-1.13412	0.000122405	-1.0001		1.2547e-06	-1.23187	4.22457e-11	-1.60737	0
MGGP44	gene_1166	49728	9.1828e-05	2.37563	6.66084e-06	2.63317		0.00325872	1.80301	0.563149	0.452069	0
MGGP44	gene_1174	96497	5.16579e-07	1.60316	3.29504e-09	1.81941		0.00290603	0.988421	0.316241	0.388263	0
MGGP44	gene_1176	83239	6.17861e-05	-7.81123	0.016989	-4.02652		0.00348602	-5.21081	0.00546131	-5.05144	0
MGGP44	gene_11871	45763	0.000448115	1.07663	5.72678e-05	1.18443		0.0413439	0.648053	0.0855293	0.564271	0
MGGP44	gene_11905	84379	0.00400278	1.39953	1.02756e-19	3.73724		1.38538e-16	3.44917	1.52187e-05	1.93157	0
MGGP44	gene_11975	51392	0.00560517	1.63796	0.031734	1.28008		0.000209012	2.04901	0.0181681	1.37704	0
MGGP44	gene_11984	74356	0.0167961	-1.05153	0.00191626	-1.28112		0.01764	-1.0009	0.248428	-0.538995	0
MGGP44	gene_11989	68445	1.1471e-06	-1.23395	9.24371e-07	-1.21895		0.000143084	-0.966471	2.59276e-07	-1.26781	0
MGGP44	gene_12006	75683	0.000693311	1.50905	1.47746e-06	2.00544		8.85133e-08	2.21088	0.206112	-0.624768	0
MGGP44	gene_12007	117817	3.4355e-06	1.46744	1.08713e-09	1.82966		5.35192e-12	2.02429	1.42993e-08	1.71812	0
MGGP44	gene_12011	117820	9.18539e-11	1.20415	1.24171e-15	1.43182		5.24295e-10	1.14345	3.54796e-12	1.25445	0
MGGP44	gene_12021	166630	0.0227745	1.18426	0.00323023	1.43399		4.33854e-05	1.90771	4.86412e-05	1.89688	0
MGGP44	gene_12027	203829	1.05792e-22	1.96949	2.22766e-25	2.0728		6.24609e-25	2.06037	6.46009e-06	0.972585	0
MGGP44	gene_12029	207068	0.00325782	1.46394	0.00160548	1.51318		0.0603327	0.95133	0.258936	0.617105	1
MGGP44	gene_12037	219735	0.000688638	2.46284	0.000106217	2.70061		0.00035637	2.5004	0.43728	0.66754	0
MGGP44	gene_12046	219793	0.0283468	1.41253	0.000380806	2.04704		0.102701	1.05192	0.00294629	1.76241	0
MGGP44	gene_1228	106643	0.0125904	3.07998	0.0241454	2.76911		0.00477415	3.28098	0.00570151	3.25149	0
MGGP44	gene_1242	97818	0.000245582	3.14986	4.55007e-05	3.36307		1.30425e-07	4.17712	9.23964e-07	3.91744	0
MGGP44	gene_1256	38212	3.11857e-13	1.59229	5.92705e-18	1.83237		6.14315e-09	1.29112	4.54657e-09	1.29101	0
MGGP44	gene_1258	64907	0.00128882	1.40897	4.54865e-06	1.87382		0.00130496	1.36399	0.71781	0.2088	0
MGGP44	gene_1260*	93658	6.59009e-05	2.63726	3.16267e-08	3.42512		1.8476e-07	3.265	0.127939	1.16171	0
MGGP44	gene_1262	97819	0.00985919	2.45256	2.38438e-05	3.56575		0.000323787	3.0994	5.05864e-05	3.45534	0
MGGP44	gene_1302	77248	0.000117706	1.34234	4.47739e-06	1.5356		1.11533e-05	1.47734	0.000142657	1.29885	0
MGGP44	gene_1323	107824	0.00823123	2.18171	0.00197051	2.42576		5.72485e-05	3.04855	0.801061	0.282483	0
MGGP44	gene_1341	94264	5.63598e-05	1.47064	5.95111e-07	1.74628		0.000105283	1.39273	0.0978056	0.66172	0
MGGP44	gene_135	40588	0.00326641	1.06527	8.45402e-05	1.33838		0.0319343	0.77794	0.16951	0.532201	0
MGGP44	gene_1362	106645	0.00051502	-1.54782	2.59684e-05	-1.7919		9.03798e-06	-1.8816	0.398779	-0.426556	0
MGGP44	gene_1435	97825	5.42541e-06	-1.26558	1.48373e-05	-1.18654		0.000345486	-0.995349	0.0450858	-0.59719	0
MGGP44	gene_145	106436	0.00834333	2.18284	0.00477689	2.25717		0.000553037	2.67296	5.33935e-05	3.05965	0
MGGP44	gene_1450	98049	1.80305e-07	1.12888	2.35416e-07	1.09459		3.38462e-13	1.47969	1.93959e-15	1.58543	0
MGGP44	gene_147	79746	1.62926e-08	1.08257	1.87455e-09	1.12384		3.96131e-18	1.57305	0.0239875	0.471208	0
MGGP44	gene_1518	88647	5.07251e-05	1.80512	6.41692e-06	1.95206		0.0117056	1.16746	0.932062	0.0584067	0
MGGP44	gene_1538	96951	8.97257e-05	1.55125	2.88266e-08	2.06779		0.000130771	1.48502	0.00200465	-1.24709	0
MGGP44	gene_1667	92990	1.21573e-06	1.2503	4.13285e-09	1.45125		1.39277e-05	1.11044	0.00139703	0.848485	0
MGGP44	gene_1713	100409	7.85564e-11	2.14403	4.78423e-18	2.72931		1.19273e-10	2.09356	0.0112772	0.915446	0
MGGP44	gene_1752*	73708	0.00109532	-1.4825	0.000203626	-1.61829		0.00220432	-1.35671	0.00041867	-1.54254	0
MGGP44	gene_1778	92998	4.69203e-09	2.9487	6.93432e-12	3.33245		3.08426e-10	3.09841	0.000110284	2.00186	0
MGGP44	gene_1795	51617	0.0409205	1.59959	0.000691478	2.37428		0.0287157	1.61866	0.128253	-1.57536	0
MGGP44	gene_1802	93000	0.0104223	1.17061	3.13908e-06	1.91613		3.41774e-10	2.50136	0.000454639	1.48911	0
MGGP44	gene_1814	111803	1.3427e-05	-1.64749	3.19253e-06	-1.71585		4.21276e-10	-2.25198	3.33827e-09	-2.14724	0
MGGP44	gene_1831	107837	1.33054e-05	1.17344	3.10394e-06	1.22364		6.27782e-07	1.29818	0.0484138	-0.574894	0
MGGP44	gene_1852	63538	0.0107536	-1.53549	0.00054069	-1.94713		0.0001551	-2.1038	0.0749052	-1.08126	0
MGGP44	gene_1862	103556	0.000339249	2.30406	2.30818e-06	2.87105		3.59206e-09	3.51237	0.183544	0.945867	0
MGGP44	gene_1950	40719	0.0478174	-1.14727	0.0139128	-1.34379		0.0198681	-1.26246	0.00113009	-1.71173	0
MGGP44	gene_2014	105351	0.0108692	1.05466	0.00733711	1.07216		0.0016191	1.22698	0.392232	0.401863	0
MGGP44	gene_2021	96548	0.000409989	1.50307	0.000336147	1.48612		0.0325721	0.936545	0.269928	-0.540601	0
MGGP44	gene_2024	95574	0.0474725	3.1361	0.0186869	3.52536		0.0725083	2.74226	0.478187	-1.25292	1
MGGP44	gene_2073	111438	0.023982	-1.7354	0.00572353	-2.01107		0.0078589	-1.92393	0.000329354	-2.52288	0
MGGP44	gene_2083	111750	0.0151689	1.55601	4.30527e-07	2.86377		0.00769667	1.61993	0.353573	0.659129	0
MGGP44	gene_2114	97764	2.13519e-05	-1.23075	1.0343e-07	-1.47598		0.0519526	-0.600943	0.00301066	-0.87642	0
MGGP44	gene_2134	75353	0.0212163	1.33735	0.00832885	1.46366		0.000145353	2.00085	0.563377	0.397178	0
MGGP44	gene_2136	94308	0.00156452	1.27729	9.54805e-09	2.10439		8.85133e-08	1.98619	0.81815	0.128463	0
MGGP44	gene_2147	105666	0.00507038	1.202	0.0137822	1.04694		9.85726e-05	1.54477	0.453759	0.37937	0
MGGP44	gene_2153	74471	1.71843e-05	1.44257	1.41596e-06	1.56926		1.34692e-05	1.43103	0.0292768	0.775125	0
MGGP44	gene_2170	67799	0.0130586	-1.08608	0.000525384	-1.41215		0.0020956	-1.26489	0.573564	-0.292088	0
MGGP44	gene_2188	96134	0.0104229	1.78503	0.0437769	1.41238		0.0020956	2.02155	5.08144e-05	2.58375	0
MGGP44	gene_222	74323	0.000117706	1.06354	1.45022e-06	1.26921		1.92039e-06	1.25652	0.368462	0.295613	0
MGGP44	gene_2221	91409	0.00964499	3.72005	0.000436119	4.70508		0.00897261	3.60339	9.74092e-06	5.75688	0
MGGP44	gene_2224	111752	0.00182758	1.45595	2.35747e-05	1.84307		3.75614e-09	2.46937	0.000799532	1.50735	0
MGGP44	gene_2329	88691	7.31915e-24	3.29502	3.71786e-94	6.38975		6.79572e-46	4.50736	0.443553	0.340414	0
MGGP44	gene_2355	97693	0.00259178	4.92777	0.00536116	4.58035		0.00391792	4.60734	0.00147265	5.00458	0
MGGP44	gene_2395	103572	0.00308856	1.91213	2.29728e-05	2.54205		1.19402e-06	2.87423	0.00937561	1.66011	0
MGGP44	gene_2449	100421	0.00105366	-1.02008	2.22359e-05	-1.24899		1.45528e-05	-1.27199	0.0484138	-0.63413	0
MGGP44	gene_2500	64976	0.0211777	-1.0662	0.00124609	-1.38777		0.00188308	-1.33627	0.0720326	-0.828531	0
MGGP44	gene_2537	72846	0.0494928	1.47551	0.00516515	1.94242		0.0108846	1.76878	0.885625	0.147278	0
MGGP44	gene_2540	54740	0.0370426	-1.09569	0.00475945	-1.38406		0.02604	-1.11057	0.00282344	-1.44685	0
MGGP44	gene_2544	97004	0.0466227	1.64734	0.000907647	2.43173		0.0204579	1.78183	0.545177	0.60054	0
MGGP44	gene_2597	106779	5.6572e-09	-1.74611	9.25567e-12	-1.97677		9.44839e-07	-1.47197	0.0534131	-0.642229	0
MGGP44	gene_2598	106329	0.00270517	4.36484	0.000466418	4.85621		0.0148961	3.4972	0.50691	1.14727	0
MGGP44	gene_2605	106332	0.00507384	3.29192	0.000122405	4.21747		0.0298178	2.53113	0.620372	0.72073	0
MGGP44	gene_2613	76200	0.0016065	-1.52951	0.000751621	-1.57651		0.00388043	-1.36703	0.00212083	-1.45197	0
MGGP44	gene_2672	93045	0.0001325	2.54988	6.26205e-07	3.16048		8.97733e-09	3.59442	0.2024	0.958221	0
MGGP44	gene_2683	80321	0.000220659	2.11867	0.000196467	2.08795		0.000153282	2.11305	0.158203	0.891031	0
MGGP44	gene_2685	105682	1.02899e-16	2.37052	1.76443e-26	2.96592		2.64878e-13	2.10294	1.00435e-15	2.26613	0
MGGP44	gene_2712	91423	1.00237e-05	1.44159	1.95285e-09	1.8544		0.000156348	1.22843	0.0113766	0.864264	0
MGGP44	gene_2722	51611	0.00305384	2.15564	0.000327998	2.47936		0.0331033	1.55315	0.000490641	2.41053	0
MGGP44	gene_2747	109387	0.00550827	1.05427	0.000704255	1.21958		0.0739769	0.68837	0.225273	-0.495897	1
MGGP44	gene_2775	32965	0.00224878	1.33725	3.34192e-05	1.69824		0.0373512	0.921663	0.00706347	1.16393	0
MGGP44	gene_278	108395	0.00391563	1.53783	7.86609e-06	2.19694		0.00295593	1.52345	0.152725	0.807571	0
MGGP44	gene_2838	50182	1.05057e-36	1.69456	2.69858e-271	4.48266		1.23741e-51	1.99102	0.00167524	0.481638	0
MGGP44	gene_2876	87999	6.91102e-06	1.5669	1.47373e-07	1.75597		2.79993e-06	1.59063	0.0307006	0.819671	0
MGGP44	gene_2897	88000	0.000561374	2.06974	9.20211e-06	2.518		9.79657e-14	4.01329	9.34174e-05	2.24968	0
MGGP44	gene_2926	97606	0.0154469	1.38343	0.000207834	1.92362		0.00146483	1.67925	0.0604569	1.07281	0
MGGP44	gene_2929	104758	0.0168218	-1.17603	0.00230752	-1.41047		0.157355	-0.709308	0.00108626	-1.49923	0
MGGP44	gene_2930	76815	0.00223985	-1.19326	0.00207875	-1.16754		0.00691161	-1.03284	7.6478e-07	-1.77173	0
MGGP44	gene_2947	85021	0.000645625	-1.2964	8.15008e-05	-1.43639		0.0393001	-0.801917	0.0082261	-1.00533	0
MGGP44	gene_2954	101572	0.00319103	-1.29433	0.0107697	-1.11277		0.00498543	-1.19536	0.0381076	-0.919174	0
MGGP44	gene_2967	47515	0.0159612	1.10485	0.00171346	1.33884		0.00107258	1.3824	0.00790772	1.16116	0
MGGP44	gene_3030	72878	0.00451692	-1.28618	0.00010583	-1.64828		0.00232855	-1.32025	0.0715136	-0.834269	0
MGGP44	gene_3076	97426	9.04586e-16	2.1543	7.05546e-16	2.13971		7.93221e-14	2.01017	1.14284e-10	1.74947	0
MGGP44	gene_3083	34306	0.0380265	2.21802	0.00203193	3.03696		0.32834	1.09652	0.727679	-0.465522	1
MGGP44	gene_311	72704	0.0263852	1.91825	0.0241454	1.859		0.00366896	2.24328	0.198906	1.22436	0
MGGP44	gene_3164	108994	0.000963688	-1.46446	0.0233613	-1.02848		0.857269	0.106665	2.0195e-06	-1.96816	0
MGGP44	gene_317	93609	1.62084e-10	3.97899	1.38004e-16	4.9136		1.5622e-20	5.50644	0.00451199	1.99887	0
MGGP44	gene_3194	108995	2.10104e-05	1.24596	6.61653e-07	1.40719		4.04226e-05	1.18344	1.32683e-08	1.5752	0
MGGP44	gene_3212	111476	1.2949e-06	1.22423	1.97806e-10	1.53064		0.000150456	0.964361	0.934718	-0.0314665	0
MGGP44	gene_326	90331	0.000646616	1.74616	0.00707701	1.40351		0.000301016	1.76913	0.000114752	1.88182	0
MGGP44	gene_3280	65057	0.0132553	-1.25655	0.00165723	-1.50043		0.0126896	-1.21162	0.190461	-0.696356	0
MGGP44	gene_3297	111677	0.00328509	-1.11131	2.81591e-05	-1.47937		0.00130139	-1.16414	0.0289228	-0.828691	0
MGGP44	gene_335	107812	2.82435e-06	1.45715	8.16834e-09	1.71694		3.15152e-06	1.42327	0.000149273	1.18313	0
MGGP44	gene_3380	85593	0.00672019	1.32697	0.0255566	1.09043		0.00255105	1.40721	0.000320461	1.64888	0
MGGP44	gene_3389	91471	9.63763e-06	1.07234	4.6363e-06	1.08173		1.2547e-06	1.14047	4.73324e-17	1.84346	0
MGGP44	gene_3395	74566	8.05062e-07	2.62591	6.13298e-08	2.79348		0.00116528	1.77009	0.000115034	2.06394	0
MGGP44	gene_3400	108482	0.00462758	2.3306	0.0329405	1.79728		0.0177383	1.92799	7.34548e-05	3.04226	0
MGGP44	gene_3421	97057	0.0044088	1.79383	0.0343146	1.36513		0.0326994	1.33585	0.875731	0.146407	0
MGGP44	gene_3432	111258	2.67423e-05	1.48753	3.94251e-13	2.35658		1.29306e-13	2.41518	4.35958e-17	2.67671	0
MGGP44	gene_3446	109011	1.82109e-14	1.22972	4.84159e-18	1.35788		2.15012e-09	0.979385	0.000847443	0.582898	0
MGGP44	gene_3512	51025	1.98068e-06	2.5365	7.90682e-05	2.11058		0.00537811	1.53861	1.47882e-07	2.70955	0
MGGP44	gene_3562	92404	0.00132866	1.71606	0.0177292	1.29651		0.0961918	0.946743	0.325204	0.625093	1
MGGP44	gene_3579	96240	4.82093e-06	1.72795	3.67265e-11	2.35211		0.000539022	1.32088	0.130286	0.642318	0
MGGP44	gene_3597	94391	0.0138968	1.03388	0.000231707	1.42348		0.00188308	1.22142	0.873903	0.0938074	0
MGGP44	gene_3628	95050	3.01154e-05	1.58009	1.28327e-06	1.7637		5.65533e-09	2.08067	0.700896	0.202749	0
MGGP44	gene_3682	105961	0.00378561	1.90568	0.00157904	1.99793		0.000403176	2.19804	0.663445	0.364202	0
MGGP44	gene_369	97786	4.2291e-06	-1.86948	3.9684e-06	-1.82245		0.129103	-0.651377	0.830887	-0.120841	1
MGGP44	gene_375	44834	0.00861843	3.7573	0.00477689	3.85284		0.00815537	3.65783	0.000542566	4.55718	0
MGGP44	gene_3761	75506	2.47729e-05	-1.28787	3.97467e-06	-1.36909		0.00109518	-1.00079	2.97064e-06	-1.3861	0
MGGP44	gene_3817	48057	5.87629e-23	-2.42795	1.20074e-22	-2.37905		2.08233e-08	-1.39851	4.35958e-17	-2.04035	0
MGGP44	gene_3841	101770	0.00201857	1.52025	0.000859512	1.57977		0.00310933	1.41471	0.0132578	1.21274	0
MGGP44	gene_3850	96252	0.0203995	1.75288	0.0290232	1.6193		0.00911392	1.86558	0.0470473	1.47731	0
MGGP44	gene_3863	102063	0.0157869	2.02088	0.0242241	1.85048		0.00835498	2.08523	0.0158871	1.95152	0
MGGP44	gene_3982	96262	0.00149587	-1.8107	0.00300454	-1.65877		0.206497	-0.762973	1.72195e-06	-2.58732	0
MGGP44	gene_404	111762	9.77822e-09	1.59357	7.32675e-09	1.56725		9.86886e-28	2.72504	2.55621e-19	2.28182	0
MGGP44	gene_4040	90533	0.00131015	3.24881	5.58718e-05	3.86336		5.03724e-07	4.70148	0.592956	0.674701	0
MGGP44	gene_406	92941	1.69231e-11	1.79266	5.61128e-15	2.01701		2.75217e-16	2.11074	1.58515e-24	2.57081	0
MGGP44	gene_4114	104794	0.0206319	2.89743	9.94984e-05	4.43507		0.00262144	3.51367	0.614383	-0.759085	0
MGGP44	gene_4136	108506	4.4092e-14	-2.9616	6.01649e-18	-3.32224		2.3633e-11	-2.61916	4.59174e-15	-3.03503	0
MGGP44	gene_414	106248	0.0108485	1.29065	0.0101633	1.26308		0.00706282	1.29748	0.00481949	1.3611	0
MGGP44	gene_4140	104795	0.0135675	1.14671	0.00255064	1.32523		0.00263765	1.31352	0.854968	0.116784	0
MGGP44	gene_4151	36575	0.0180118	-1.72485	0.00116999	-2.20613		6.62651e-05	-2.64313	1.08897e-05	-2.88494	0
MGGP44	gene_4201	92440	0.000212256	-1.78116	1.25815e-06	-2.21706		1.29712e-06	-2.21685	9.51154e-06	-2.04296	0
MGGP44	gene_4213	70912	0.000979833	1.28353	0.000122135	1.4316		0.00306683	1.13101	0.00520616	1.07785	0
MGGP44	gene_4249	95719	8.79959e-05	-1.94151	9.75177e-07	-2.32966		6.87062e-05	-1.92045	0.450151	-0.452201	0
MGGP44	gene_4276*	105419	0.00263629	1.98592	1.42547e-05	2.66665		0.000174391	2.33773	0.396012	-0.642976	0
MGGP44	gene_4290	47115	0.0484877	1.09388	0.023603	1.19326		0.0181114	1.22154	0.0778683	0.953179	0
MGGP44	gene_4349	100176	2.40254e-06	2.22732	5.99715e-06	2.10504		0.00727193	1.31754	0.0178466	1.18459	0
MGGP44	gene_4372	41284	2.65188e-08	-1.07333	1.38025e-08	-1.0719		2.90104e-07	-0.980747	8.9783e-08	-1.01443	0
MGGP44	gene_4436	105731	8.18445e-05	2.94998	8.09803e-06	3.22005		3.98403e-10	4.2026	0.0100029	2.03468	0
MGGP44	gene_4572*	95144	0.0486065	1.40241	0.0230834	1.53738		0.14368	1.0273	0.934492	0.0786862	1
MGGP44	gene_4597	74711	0.0338281	-1.0706	0.000309364	-1.65814		0.856117	-0.114401	0.132941	-0.760745	1
MGGP44	gene_4604	43511	0.00132866	1.93513	0.000152683	2.17578		0.0495124	1.21802	0.00153329	1.86437	0
MGGP44	gene_4624	29456	0.00835724	-1.27565	0.000127201	-1.72323		0.00138017	-1.46092	0.0687546	-0.889613	0
MGGP44	gene_4632	78024	5.77681e-05	-1.73349	1.61902e-10	-2.56669		0.00931458	-1.14887	0.0212151	-1.03597	0
MGGP44	gene_4646	97150	0.049048	1.2074	0.00134292	1.78385		1.43385e-07	2.7726	9.27771e-05	2.12089	0
MGGP44	gene_4682	96726	0.00796891	1.07754	0.00202404	1.19456		0.0227705	0.904172	0.745696	0.172555	0
MGGP44	gene_4694	13808	0.000447016	1.73213	0.000452025	1.68344		3.96803e-07	2.32987	0.218342	0.68228	0
MGGP44	gene_4695	96728	0.00111628	1.319	6.3765e-05	1.5392		0.025001	0.915929	0.00306405	1.1769	0
MGGP44	gene_4698	96729	0.00469052	1.3356	0.000990325	1.47897		0.02022	1.07945	0.00743062	1.23155	0
MGGP44	gene_4708	48846	0.0244027	-1.27965	7.03446e-05	-2.08686		0.299667	-0.614069	2.8156e-08	-2.87197	0
MGGP44	gene_48	97915	1.06366e-06	4.37793	3.68338e-08	4.75912		0.000921802	3.07887	4.96484e-15	6.45338	0
MGGP44	gene_4818	68068	2.44777e-17	-2.51506	2.69013e-20	-2.70117		5.12779e-11	-1.9754	1.27463e-12	-2.10267	0
MGGP44	gene_4849	73052	0.00387833	-1.04553	3.47304e-05	-1.39642		3.84503e-06	-1.53865	0.233583	0.467276	0
MGGP44	gene_485	97792	0.0206382	2.00992	0.0143806	2.04144		0.000285931	2.80862	1.95049e-05	3.23548	0
MGGP44	gene_4860	97167	0.0391406	1.16501	0.00133155	1.65706		0.0206852	1.23	0.05259	-1.06896	0
MGGP44	gene_49	96869	0.00420149	1.2693	0.00703903	1.17197		0.000149188	1.5611	0.0212808	1.02017	0
MGGP44	gene_4908	68078	0.0299037	-1.22696	0.00673491	-1.44526		0.0100603	-1.36463	0.00215924	-1.60242	0
MGGP44	gene_4952	27969	1.3427e-05	-1.21245	2.99351e-07	-1.37648		0.0101548	-0.739792	0.0017704	-0.886432	0
MGGP44	gene_4966	106874	2.94015e-07	1.68073	1.03478e-06	1.5819		0.00239516	1.03413	2.1315e-06	1.53691	0
MGGP44	gene_503	97793	8.94236e-05	5.45439	3.66304e-06	6.13142		2.04279e-05	5.70497	7.666e-06	5.95313	0
MGGP44	gene_504	106445	9.05303e-12	2.37257	1.38004e-16	2.77683		3.39134e-13	2.48386	1.38986e-20	3.07912	0
MGGP44	gene_5057	47390	0.000132278	-1.24894	1.33225e-05	-1.37482		0.000128572	-1.22078	0.00120759	-1.05426	0
MGGP44	gene_5078	61630	0.0203851	-1.73804	0.0268961	-1.62362		0.036308	-1.52373	0.295373	-0.842511	0
MGGP44	gene_5125	73080	0.0167722	1.06815	0.00598412	1.17251		0.00694589	1.14204	0.331891	-0.473797	0
MGGP44	gene_5162	103157	0.000486393	2.3274	2.47037e-05	2.68769		4.64111e-07	3.15055	0.342571	0.731227	0
MGGP44	gene_5190	29054	0.0348624	1.31059	0.036498	1.26383		0.00287596	1.70434	0.000729686	1.91092	0
MGGP44	gene_520	97262	0.000104956	1.88841	6.15067e-09	2.64946		1.56023e-06	2.23759	1.18258e-08	2.59226	0
MGGP44	gene_5348	95797	0.000972301	2.93717	0.000127201	3.26393		8.67834e-05	3.33061	3.87335e-05	3.47295	0
MGGP44	gene_5385*	96782	5.0528e-29	6.4834	6.88127e-19	5.20036		2.72117e-19	5.2794	1.01922e-05	2.77924	0
MGGP44	gene_5393	34453	2.47236e-08	3.92631	4.44597e-06	3.24972		0.0130466	1.8869	0.000391955	2.59184	0
MGGP44	gene_545	51380	1.20074e-06	1.08669	4.23996e-09	1.26025		0.0237068	0.538799	0.000723413	0.773116	0
MGGP44	gene_5458	43667	0.00724591	1.16816	0.00902406	1.11077		0.0607551	0.819216	0.000394638	1.4437	0
MGGP44	gene_5464	81208	0.00789277	1.20061	0.0112366	1.12302		0.0874156	0.783048	0.000434756	1.48698	0
MGGP44	gene_5483	40961	3.64831e-05	-1.29229	1.24092e-05	-1.33354		2.38797e-06	-1.42828	2.28236e-08	-1.65417	0
MGGP44	gene_5487	93235	0.0359786	-1.04082	0.000620187	-1.54557		0.00012739	-1.7052	0.0416926	-0.97493	0
MGGP44	gene_5495	97210	4.42966e-06	2.29294	0.000909564	1.70777		0.000148334	1.90454	0.00338454	1.53131	0
MGGP44	gene_5559	101652	0.00313391	1.04086	0.00323637	1.00855		1.54711e-06	1.55491	0.0711191	0.654804	0
MGGP44	gene_5563	109102	0.00259178	-1.20744	0.00503906	-1.09812		0.012111	-0.980382	1.01727e-05	-1.65655	0
MGGP44	gene_5679	87212	0.0220594	1.80459	0.00254378	2.20722		7.20715e-05	2.79117	0.79705	0.286553	0
MGGP44	gene_5696	101489	0.0286731	-1.01963	0.00770832	-1.17664		0.00229782	-1.31178	0.15846	-0.670309	0
MGGP44	gene_571	90342	0.000745827	2.82109	0.00037006	2.86471		1.51292e-06	3.7113	7.47842e-05	3.13197	0
MGGP44	gene_5713	69689	0.0013968	-3.08809	0.000100933	-3.57928		0.0302233	-2.11604	0.000447475	-3.25943	0
MGGP44	gene_5714	103672	4.03188e-05	-3.00337	2.23247e-06	-3.35251		0.0345725	-1.61957	6.46009e-06	-3.20264	0
MGGP44	gene_5741	110220	0.00181073	1.46227	5.03926e-11	2.74815		1.18936e-07	2.27977	0.0225737	1.07562	0
MGGP44	gene_5757	48553	0.0274774	-1.20349	0.0111472	-1.32733		0.0624813	-0.979814	0.971709	-0.0278371	1
MGGP44	gene_5794	106430	0.0213013	1.03233	0.00227824	1.27848		0.0108315	1.08151	0.0554506	0.848425	0
MGGP44	gene_5841	96811	0.0306576	1.07806	0.0040944	1.32928		0.0534524	0.935037	0.924491	0.0673752	1
MGGP44	gene_5874	96813	0.000624578	1.41348	0.0024527	1.23967		0.380801	0.423263	0.0013112	1.30725	0
MGGP44	gene_5903	41575	0.00686384	1.41582	0.000420139	1.72258		0.282916	0.613513	0.0600664	1.00812	1
MGGP44	gene_5921	106928	0.00313391	1.54722	0.0189562	1.238		0.00592994	1.4018	0.00104944	1.64378	0
MGGP44	gene_5933	104538	6.18345e-07	1.15095	6.69377e-07	1.12765		1.77304e-05	0.987074	1.62181e-07	1.1758	0
MGGP44	gene_5943	78241	0.000747992	1.16174	5.09383e-06	1.47805		1.59497e-05	1.40619	0.00895798	0.902387	0
MGGP44	gene_5951	94557	0.000483159	1.54797	4.02709e-07	2.08489		0.00259373	1.32228	0.0402025	0.958629	0
MGGP44	gene_5963	93928	5.94466e-06	1.00165	7.34606e-08	1.1426		1.37216e-08	1.20275	0.0937479	0.410352	0
MGGP44	gene_6018	47386	1.99536e-08	-2.24542	2.47102e-12	-2.68925		7.53238e-06	-1.80301	6.27664e-24	-3.75357	0
MGGP44	gene_611	71695	2.12671e-05	-1.09483	1.64359e-07	-1.29446		0.00357302	-0.764431	0.000180127	-0.960177	0
MGGP44	gene_6113	93936	1.12193e-05	-1.64012	7.75993e-12	-2.42879		0.000679138	-1.26962	3.48242e-09	-2.1168	0
MGGP44	gene_6130	71165	1.82675e-05	1.66879	2.96437e-06	1.77023		0.00014324	1.47057	0.797318	0.142415	0
MGGP44	gene_6215	46421	1.16774e-06	-1.0747	7.82649e-07	-1.0673		3.35124e-06	-1.0079	0.000503086	-0.777177	0
MGGP44	gene_6216	110828	0.000691376	1.47518	0.00969411	1.13956		0.0432104	0.905243	0.295413	0.517483	0
MGGP44	gene_6239	68240	0.00717929	1.23643	0.00546716	1.23682		0.431597	0.405869	0.693498	0.231283	1
MGGP44	gene_6293	95857	3.03117e-06	3.17844	6.89596e-08	3.53911		2.02521e-06	3.16806	0.145343	1.12305	0
MGGP44	gene_6388	104571	9.09509e-08	-2.13863	1.46352e-11	-2.62809		4.72509e-08	-2.13605	0.519255	0.322029	0
MGGP44	gene_645	101835	0.0250501	-1.73912	8.06057e-05	-3.53258		0.182707	-1.0214	0.423263	0.670897	1
MGGP44	gene_647	48129	0.00186906	1.70357	3.6526e-05	2.11405		2.73688e-17	4.0301	6.64558e-17	3.93303	0
MGGP44	gene_6491	106959	0.00212802	-1.04127	0.00124609	-1.05337		0.0465664	-0.67596	0.146054	-0.519229	0
MGGP44	gene_6509	96865	1.07121e-07	1.74367	2.41895e-15	2.44167		4.77977e-13	2.25662	0.000171988	1.2599	0
MGGP44	gene_6558	69789	9.41046e-06	-1.69909	3.95374e-08	-2.01698		1.75831e-08	-2.06998	8.58118e-05	-1.49392	0
MGGP44	gene_6596	38394	0.00275394	1.60611	0.0335217	1.17103		0.118509	0.891771	0.266977	0.676216	1
MGGP44	gene_660	97798	0.0113435	4.04413	0.00330829	4.39098		0.00151018	4.6533	0.000958902	4.83995	0
MGGP44	gene_6639	68319	0.00271669	1.15165	0.000523225	1.27099		0.00380175	1.0766	0.0113803	0.959505	0
MGGP44	gene_6651	47943	6.18125e-05	1.6436	1.27736e-10	2.45219		1.3969e-05	1.73123	0.016179	1.02538	0
MGGP44	gene_6653	89020	2.82967e-06	1.41551	1.50354e-05	1.29166		0.0134777	0.789143	0.000116685	1.17116	0
MGGP44	gene_668	97553	1.24178e-26	4.78185	1.27709e-26	4.76961		4.94451e-06	2.33018	2.16342e-15	3.64223	0
MGGP44	gene_6733	31187	0.00290413	-1.68542	6.66467e-05	-2.1222		0.000604064	-1.84672	0.323	-0.62626	0
MGGP44	gene_6755	32555	0.000648581	2.63212	0.0350418	1.69482		0.0654094	1.48194	0.00890337	2.02651	0
MGGP44	gene_6764	44448	0.000170229	-1.34127	7.55991e-07	-1.68308		1.39317e-06	-1.64441	1.73626e-05	-1.47822	0
MGGP44	gene_6818	44529	0.00312848	2.0144	0.0122982	1.6983		0.000144305	2.43688	0.0109925	1.70829	0
MGGP44	gene_6849	60141	0.00011283	2.18128	1.44864e-19	4.5429		3.11203e-06	2.52247	0.649036	0.346319	0
MGGP44	gene_6854	109922	0.019648	1.67385	0.000101269	2.53736		0.000143084	2.48357	0.0629129	1.32444	0
MGGP44	gene_6870	102197	0.00127798	-1.79517	0.000652752	-1.83616		0.00375483	-1.58046	0.000368131	-1.90669	0
MGGP44	gene_6886	75846	0.00510774	-1.77245	0.000383525	-2.1209		0.0112108	-1.56286	0.920773	0.0903127	0
MGGP44	gene_6893	106991	1.38876e-10	1.44532	1.17021e-07	1.20067		0.0149391	0.600657	5.29239e-27	2.26772	0
MGGP44	gene_6996	19274	1.83272e-05	2.23754	3.58548e-14	3.65395		2.11599e-06	2.40516	0.644182	-0.321734	0
MGGP44	gene_7001	92640	0.00136877	1.44248	2.98786e-13	2.86358		5.50567e-15	3.06077	0.574568	0.319856	0
MGGP44	gene_7006	110284	0.00218528	1.02114	1.60659e-08	1.70306		0.000580998	1.09499	0.160761	0.50154	0
MGGP44	gene_7013	110285	1.75905e-07	1.63971	1.41544e-17	2.49704		2.64057e-08	1.7091	0.00704091	0.894837	0
MGGP44	gene_709	88606	1.6685e-05	1.68706	5.50008e-07	1.89267		0.000154138	1.47512	0.000324542	1.4129	0
MGGP44	gene_7122	26083	0.00696751	-1.30428	0.00219057	-1.41307		0.00163505	-1.44163	0.721216	0.21864	0
MGGP44	gene_7136	71284	0.0126448	-1.0335	0.000147644	-1.44895		0.000542077	-1.33027	0.0010384	-1.27369	0
MGGP44	gene_7148	94017	0.034991	1.19102	0.000623919	1.75549		0.0080028	1.39581	0.00383318	1.51233	0
MGGP44	gene_7168	90765	0.000103717	2.64914	9.96841e-18	5.22569		1.25173e-13	4.60618	0.455049	-0.645663	0
MGGP44	gene_7186	104605	0.000212274	1.45737	1.02018e-06	1.81774		7.25123e-13	2.56511	0.224775	0.538711	0
MGGP44	gene_7213	95363	9.42587e-10	1.14287	9.50323e-14	1.34381		2.10254e-05	0.814123	9.28432e-06	0.845649	0
MGGP44	gene_7282	95373	0.00760074	1.0123	3.09839e-09	1.96327		0.00050374	1.22771	0.0308637	0.816792	0
MGGP44	gene_7345	30461	0.00686384	1.92726	0.00482756	1.93855		0.214507	0.948366	0.211402	0.97983	1
MGGP44	gene_7355	92680	1.38304e-06	1.7354	9.36644e-11	2.20928		3.68574e-11	2.25767	3.31366e-05	1.48898	0
MGGP44	gene_7378	42167	1.66148e-10	1.85786	2.63389e-11	1.90035		3.4578e-12	1.98124	0.0522287	0.640266	0
MGGP44	gene_7405	68415	5.88485e-09	1.20764	2.122e-11	1.34527		7.88863e-05	0.840369	9.1489e-10	1.23757	0
MGGP44	gene_7410	92686	0.00560619	1.43013	4.07329e-05	1.96194		0.00245546	1.49466	0.0772761	0.93539	0
MGGP44	gene_7417	90780	1.80752e-10	-1.70088	2.15012e-12	-1.82935		1.74646e-12	-1.8411	4.73324e-17	-2.16186	0
MGGP44	gene_7454	104234	1.38304e-06	1.67259	0.0002254	1.29359		5.26243e-08	1.8331	0.791424	0.132287	0
MGGP44	gene_747	39947	3.94857e-17	1.56663	8.70338e-26	1.90746		4.16228e-43	2.44575	2.09733e-07	-1.00502	0
MGGP44	gene_7499	17477	3.33561e-06	1.7545	4.6363e-06	1.69634		3.84269e-05	1.54233	0.219	0.542468	0
MGGP44	gene_7558	19642	0.00131182	1.11865	0.00215926	1.04461		0.00660011	0.935618	0.0216662	0.815537	0
MGGP44	gene_7574	105598	6.41254e-07	1.34123	3.08531e-13	1.84232		3.50127e-07	1.3449	4.22457e-11	-1.8062	0
MGGP44	gene_7575	109621	4.1832e-12	-1.59849	6.84302e-20	-2.02808		3.2877e-06	-1.10334	3.80245e-05	-0.989876	0
MGGP44	gene_7610	98361	3.95389e-17	1.21143	2.16906e-30	1.60079		4.72673e-13	1.04995	0.0165549	0.393691	0
MGGP44	gene_7637	69954	7.48058e-11	-1.52609	3.55345e-08	-1.28591		1.96698e-07	-1.2193	4.83035e-12	-1.57127	0
MGGP44	gene_7666	95416	0.00101082	-2.93174	0.000223731	-3.1102		0.393786	-0.834341	0.341074	-0.932367	1
MGGP44	gene_7697	68456	3.23417e-07	1.41258	9.50323e-14	1.93944		1.89911e-07	1.41449	0.334505	0.323908	0
MGGP44	gene_7733	71382	2.44617e-07	1.96963	1.01655e-16	2.95829		1.11393e-18	3.14479	0.00126817	1.27692	0
MGGP44	gene_7742	100584	1.60602e-07	1.23704	8.27809e-14	1.65317		7.82333e-13	1.59849	0.0321651	0.556476	0
MGGP44	gene_775	106587	1.74122e-15	3.20297	4.9475e-20	3.59585		4.70291e-08	2.30486	2.97931e-09	2.48499	0
MGGP44	gene_7777	44136	0.000644083	1.61324	0.0397328	1.04274		9.9743e-08	2.30056	4.31215e-07	2.21672	0
MGGP44	gene_7778	45905	0.000104571	1.40329	3.64951e-07	1.7487		0.00250711	1.09847	0.185288	0.537755	0
MGGP44	gene_7794	68477	0.000783841	1.5712	0.000129049	1.7184		0.00073753	1.53271	0.00308233	1.36535	0
MGGP44	gene_7809	68483	0.00154281	-1.35284	0.00516471	-1.17645		0.0138602	-1.03945	0.999511	-0.000348442	0
MGGP44	gene_7862	99161	0.002	1.49149	0.0101666	1.23982		0.131362	0.763467	0.0644295	0.921862	1
MGGP44	gene_7887	73448	3.36072e-10	-1.59158	2.02196e-09	-1.50612		0.0305916	-0.605313	1.38986e-20	-2.23147	0
MGGP44	gene_8046*	99166	2.23326e-05	-1.47861	3.6526e-05	-1.41854		5.22387e-05	-1.3893	0.024405	-0.825971	0
MGGP44	gene_8059	102276	0.00021148	-1.74958	2.9105e-05	-1.90585		2.34344e-05	-1.92084	3.39224e-05	-1.88851	0
MGGP44	gene_806	86707	0.0120203	2.11971	0.00163004	2.49903		0.00596262	2.20669	0.000133463	2.95585	0
MGGP44	gene_8063	46257	2.51144e-08	-1.86732	1.64279e-08	-1.86329		0.0119521	-0.829839	0.0168526	-0.833076	0
MGGP44	gene_8143	42170	0.0137903	-1.03944	0.00102689	-1.29433		0.0227668	-0.929421	0.0390306	-0.857475	0
MGGP44	gene_8268	39227	0.000227229	1.21239	1.47068e-05	1.36668		9.10884e-06	1.39538	0.47025	-0.289954	0
MGGP44	gene_8290	42222	4.84763e-07	1.27844	2.36403e-11	1.61291		0.000116754	0.988381	0.821124	-0.0846561	0
MGGP44	gene_8299	42793	0.000448115	1.48326	2.96825e-06	1.867		0.0146454	1.04245	0.157607	-0.652532	0
MGGP44	gene_8323	42401	0.0153169	1.60108	0.000357464	2.17108		0.00644632	1.70372	0.811511	0.211671	0
MGGP44	gene_8339	109991	0.00578932	2.01786	3.06465e-06	3.11558		0.000167534	2.56507	0.265613	0.889218	0
MGGP44	gene_8473	70129	0.00139507	-1.53914	4.62878e-05	-1.86275		1.75797e-05	-1.94727	1.55947e-07	-2.34108	0
MGGP44	gene_8521	90916	5.47284e-05	-1.14368	4.36579e-06	-1.25928		1.61353e-05	-1.18858	0.000182219	-1.04791	0
MGGP44	gene_8612	91909	0.0196267	3.04046	6.23098e-05	4.70099		0.000420199	4.18472	0.776907	0.481754	0
MGGP44	gene_866	99780	0.000168732	1.20761	0.000702709	1.07756		0.00367262	0.938627	0.0775363	0.621571	0
MGGP44	gene_8680	104299	2.96963e-12	1.38713	6.01524e-14	1.45986		3.74992e-12	1.36376	0.00151328	0.678566	0
MGGP44	gene_8747	109292	0.0015341	1.23134	0.00515054	1.0759		0.0115723	0.972821	0.000242061	1.36209	0
MGGP44	gene_8778	109666	2.53565e-05	-1.43358	1.12419e-08	-1.84411		0.534624	0.258611	2.00722e-28	-3.41069	0
MGGP44	gene_8809	91928	0.00154459	1.26049	0.00044327	1.34471		7.58218e-05	1.49049	0.00163764	1.22115	0
MGGP44	gene_890	18625	8.94236e-05	1.47887	7.85056e-05	1.45974		9.62351e-07	1.76837	0.222856	0.521361	0
MGGP44	gene_8906	104669	0.000281855	1.54033	0.00139105	1.34629		0.00565172	1.18047	0.0101552	1.11261	0
MGGP44	gene_8944	16430	0.000860143	5.2272	6.86875e-06	6.46837		0.000454954	5.23638	0.0597079	3.43564	0
MGGP44	gene_8979	41798	3.94974e-05	1.49452	2.49228e-06	1.65595		0.000653794	1.23914	9.68298e-05	1.39784	0
MGGP44	gene_8988	42328	0.0119866	1.53998	0.0234061	1.37012		0.00367262	1.68323	0.014646	1.44914	0
MGGP44	gene_9068	92877	0.0128079	1.12424	3.8327e-05	1.66091		4.76628e-08	2.13019	0.464124	0.383499	0
MGGP44	gene_9069	38035	1.07006e-06	-1.02842	1.5759e-12	-1.403		0.000232918	-0.78153	0.136059	-0.354887	0
MGGP44	gene_9073	92878	2.84574e-06	1.37947	3.09733e-09	1.65564		1.05114e-13	2.03092	7.24339e-09	1.61602	0
MGGP44	gene_9128	104684	0.000318535	1.55029	0.0232127	1.01794		0.311509	0.494968	0.0833411	0.797977	1
MGGP44	gene_9129	37896	0.000104571	2.17307	0.000251343	2.02918		0.00057644	1.9155	0.0068504	1.57051	0
MGGP44	gene_9158	92885	0.0285408	1.40938	0.00058366	2.01617		0.000215539	2.1427	0.337296	0.670585	0
MGGP44	gene_9159	99676	0.00951317	-1.3114	0.000238304	-1.72778		0.913198	0.0737178	2.00722e-28	-4.74936	0
MGGP44	gene_917	36978	0.00346595	1.42292	4.38553e-05	1.8566		0.000862116	1.54632	0.0472323	0.983448	0
MGGP44	gene_9184	70271	0.0186048	-1.27772	0.00289335	-1.52432		0.0241619	-1.1788	0.409354	-0.498697	0
MGGP44	gene_9218	66079	1.21418e-05	-1.02641	3.19974e-10	-1.39945		1.73461e-06	-1.08895	1.44615e-06	-1.09844	0
MGGP44	gene_9244	38680	0.000860143	2.59865	1.5656e-09	4.22173		1.47066e-11	4.66847	0.230286	1.07978	0
MGGP44	gene_925	24965	1.14724e-05	2.08043	4.87268e-10	2.78289		1.53309e-07	2.40019	0.0122286	1.24269	0
MGGP44	gene_9280	109694	0.00117524	1.31778	0.00065349	1.3385		2.10254e-05	1.62461	0.195891	0.574296	0
MGGP44	gene_933	84377	1.9171e-05	2.69395	6.41794e-09	3.47224		3.65118e-07	3.09224	0.00716671	1.75444	0
MGGP44	gene_9337	17425	0.0103721	-1.11511	0.0113606	-1.07381		0.0544796	-0.831631	0.0310864	-0.923888	0
MGGP44	gene_9380	103900	7.82943e-09	5.0352	1.41284e-10	5.43898		1.77704e-09	5.15841	7.46478e-12	5.73195	0
MGGP44	gene_9431	35530	0.000466574	-1.13786	0.000932651	-1.05293		0.00106592	-1.03835	1.05793e-06	-1.49691	0
MGGP44	gene_9444	66153	0.0153141	-1.71405	0.00123575	-2.13584		0.0933839	-1.18848	0.00311862	-1.9676	0
MGGP44	gene_9448	66160	0.00123385	1.33824	0.000107759	1.52771		0.000114886	1.51957	0.00677921	1.11092	0
MGGP44	gene_945	42164	0.0460459	2.15927	0.0150449	2.48364		0.000199211	3.5838	0.087692	1.81264	0
MGGP44	gene_9484	99708	0.0136517	-1.06659	0.000464114	-1.40575		0.134598	-0.657131	1.85743e-13	-2.72412	0
MGGP44	gene_9553	92070	1.0702e-07	1.96768	1.29339e-06	1.7789		2.07945e-05	1.58324	0.0672686	0.756063	0
MGGP44	gene_9557	31931	0.00027919	-1.02067	4.35431e-07	-1.35075		0.00501392	-0.782208	3.69196e-11	-1.72779	0
MGGP44	gene_9613	91126	0.00131195	1.72148	0.00163958	1.63675		6.94568e-05	2.00884	0.105123	0.929111	0
MGGP44	gene_9651	92099	1.83272e-05	1.89763	8.06784e-06	1.93231		8.89592e-06	1.92263	0.0662799	0.883927	0
MGGP44	gene_9666	92103	0.0424256	1.16528	0.00555883	1.48231		0.0108675	1.35937	0.238854	-0.69953	0
MGGP44	gene_968	35526	1.22392e-10	1.72002	7.29797e-11	1.70871		3.7606e-12	1.80969	4.05666e-06	1.26886	0
MGGP44	gene_9690	108301	0.00369789	-2.05807	0.00305616	-2.03673		0.00651278	-1.87546	0.0351136	-1.5026	0
MGGP44	gene_9694	69002	6.19112e-10	1.20629	2.8831e-24	1.86783		2.4827e-11	1.27539	0.223759	0.284566	0
MGGP44	gene_9724	98550	0.000399579	1.52816	0.000691478	1.43631		0.0267027	0.979612	1.67287e-06	1.94565	0
MGGP44	gene_9757	102520	4.84199e-05	1.53506	6.67949e-08	1.93687		3.87809e-08	1.9771	0.00240095	1.16309	0
MGGP44	gene_9760	89517	0.000357205	1.00795	0.000101111	1.06157		8.64129e-06	1.19382	0.277596	-0.354005	0
MGGP44	gene_9805	92155	0.0336834	4.05037	0.00445146	4.83618		0.428214	1.76343	0.0151225	4.35988	0
MGGP44	gene_9825	38880	0.000406529	2.22258	0.0309473	1.41465		0.131112	1.01561	0.654863	-0.366843	1
MGGP44	gene_9829	92165	4.11527e-09	2.01015	1.29234e-06	1.66679		1.29393e-13	2.42629	0.822133	0.120033	0
MGGP44	gene_9868	70525	0.0293563	-1.04094	0.0314896	-1.00043		0.00301989	-1.31083	0.0629129	-0.872862	0
MGGP44	gene_9880	103460	0.00258813	-1.48801	5.09062e-07	-2.275		0.00027584	-1.69916	0.013262	-1.21103	0
MGGP44	gene_9904	15121	5.16341e-07	3.81595	1.65777e-06	3.598		0.0001592	2.90371	0.218861	1.0977	0
MGGP44	gene_9909	83867	1.35213e-06	-1.0559	2.50061e-07	-1.09644		3.35618e-05	-0.898927	1.06156e-07	-1.12379	0
MGGP44	gene_9974	33493	0.0162049	-1.61838	0.000479451	-2.21809		0.00440158	-1.81427	0.925535	0.0860154	0

## Sheet: DEGs Fluct Regime Only (FC<2)
Additional File 6: Table S2. DEGs specific to the Fluctuating Regime and a with raw fold change of gene expression less than 2.
	Gene identifiers		F1		F2		S17		S23
Genotype	Gene_id1	Gene_id2	Adj-Pval	Log2(Fold Change)	Adj-Pval	Log2(Fold Change)	Adj-Pval	Log2(Fold Change)	Adj-Pval	Log2(Fold Change)
MGGP44	gene_10185	107402	0.0419232	-0.434022	0.00660829	-0.541266	0.642645	0.112622	0.773908	0.0780229
MGGP44	gene_10868	102977	0.0178513	0.669533	0.000167335	0.973393	0.681315	0.136344	0.88943	-0.0549251
MGGP44	gene_3171	67909	0.016291	-0.485485	0.00414917	-0.550063	0.763296	0.0746116	0.430207	-0.179084
MGGP44	gene_1871	92288	0.0203306	0.425037	0.000119403	0.640619	0.565881	0.119647	0.854247	0.0460198
MGGP44	gene_2755	57670	0.00417337	-0.501794	4.78555e-05	-0.663963	0.519056	-0.130434	0.0982661	-0.300158
MGGP44	gene_4000	92436	0.01123	-0.406318	0.011435	-0.394312	0.89038	0.0288712	0.731723	-0.0703969
MGGP44	gene_7924	58295	0.00646031	0.295881	0.00304392	0.309107	0.978374	-0.00430738	0.880615	-0.0231751
MGGP44	gene_9076	44078	0.0157545	-0.281412	4.6363e-06	-0.479754	0.169763	-0.162931	0.468406	-0.0958991
MGGP44	gene_5550	75699	0.0362475	-0.253433	0.000659492	-0.375216	0.916659	-0.0163754	0.0711195	-0.214459
MGGP44	gene_4139	96701	0.000104573	0.63847	3.62212e-09	0.904835	0.321707	0.187198	0.451334	0.151096
MGGP01	gene_12038	219742	3.60891e-07	1.06042	3.89438e-06	0.968712	0.900942	0.0824578	0.976297	-0.0348392
MGGP01	gene_10954	117732	0.0413188	-0.643923	0.0133127	-0.729907	0.831978	0.168405	0.980336	0.035532
MGGP01	gene_10936	76227	0.00168459	-0.974776	0.000331491	-1.06753	0.733184	-0.246605	0.924002	0.0972484
MGGP01	gene_4245	14832	2.34202e-05	-0.91681	7.05754e-07	-1.04071	0.746804	-0.174506	0.688526	-0.196493
MGGP01	gene_9590	17787	0.00745176	0.523879	0.000750854	0.620268	0.882003	0.0810768	0.995478	0.00303569
MGGP01	gene_9490	23234	0.010548	-0.82869	0.000253805	-1.1012	0.856886	0.155444	0.471615	0.385974
MGGP01	gene_1170	30969	0.00947846	-0.806205	0.0141022	-0.744959	0.952589	-0.0572197	0.88828	0.127249
MGGP01	gene_3735	33498	0.00513473	0.650371	0.00114362	0.720488	0.977128	-0.0262201	0.976297	-0.0344205
MGGP01	gene_9635	38191	0.0304381	-0.455718	0.00996613	-0.509638	0.96299	0.0309966	0.880835	0.0875259
MGGP01	gene_5786	39307	0.00265167	0.751307	0.000472159	0.834047	0.97877	0.0262518	0.887532	0.108042
MGGP01	gene_8991	40054	0.0300699	-0.566836	0.00227687	-0.735953	0.80078	0.157211	0.993474	0.0156815
MGGP01	gene_5054	45675	0.0427705	-0.521847	0.0177408	-0.574781	0.905359	0.0817169	0.195112	0.423791
MGGP01	gene_6526	48668	0.00943	0.487253	0.000331491	0.626477	0.927908	0.0507371	0.467125	-0.229187
MGGP01	gene_7570	58228	0.000668277	-0.709064	0.000137173	-0.767837	0.489712	0.267932	0.831296	-0.121504
MGGP01	gene_6091	61780	0.00770238	0.802221	5.56625e-05	1.11691	0.878108	0.128766	0.432189	-0.39017
MGGP01	gene_10279	66746	0.00219471	0.665611	0.000221854	0.764738	0.731827	0.172734	0.723114	0.173145
MGGP01	gene_7022	68377	0.000548816	0.690522	0.000298115	0.70306	0.902598	-0.0719739	0.914979	-0.0703672
MGGP01	gene_9057	72642	6.60448e-06	0.912445	0.00234129	0.638035	0.695807	0.188808	0.722285	0.17242
MGGP01	gene_6886	75846	0.0112884	-0.690046	2.09644e-06	-1.16091	0.98761	0.0202146	0.550521	0.293281
MGGP01	gene_7689	75944	1.04938e-05	0.708142	5.07027e-06	0.721238	0.608045	0.177675	0.750157	0.126416
MGGP01	gene_3267	76305	0.0439427	-0.590075	0.0082405	-0.716838	0.237401	0.480963	0.977302	0.0383634
MGGP01	gene_1646	77273	0.020231	0.593342	0.00103989	0.770994	0.686808	-0.219534	0.946818	0.061429
MGGP01	gene_4655	77548	0.000686169	0.950654	0.00133139	0.883901	0.999923	0.000194211	0.994881	0.00569438
MGGP01	gene_10220	78806	0.00493627	0.621912	0.000228654	0.767519	0.946666	0.0491814	0.814363	-0.13628
MGGP01	gene_10366	78893	0.00024891	0.932754	0.000207448	0.924911	0.825918	-0.154937	0.95219	-0.0620522
MGGP01	gene_5893	82703	0.00615307	0.577908	0.00108138	0.653744	0.512591	-0.256523	0.833525	0.118659
MGGP01	gene_5886	82936	0.000491001	-0.940715	0.00248688	-0.812807	0.705115	-0.234593	0.700649	0.231178
MGGP01	gene_6480	86159	4.68452e-06	0.881431	1.68805e-07	0.979472	0.120635	0.439304	0.12852	0.405352
MGGP01	gene_2631	86396	0.000496613	-1.04203	0.00179409	-0.92595	0.805781	-0.193883	0.887111	-0.131555
MGGP01	gene_4701	88858	0.00648601	-0.82987	0.00635991	-0.807067	0.995175	0.00655341	0.832501	-0.170968
MGGP01	gene_10736	90148	0.000386014	-0.557491	0.000265549	-0.559228	0.705409	0.13567	0.505317	-0.189633
MGGP01	gene_7132	90760	0.0286958	-0.459024	0.000167582	-0.711101	0.880985	0.0840877	0.787524	0.13268
MGGP01	gene_9960	92209	0.0064796	-0.768981	0.019048	-0.645869	0.932194	0.0694898	0.447898	0.338026
MGGP01	gene_4000	92436	0.000135565	-0.886058	9.7771e-06	-0.992173	0.737534	0.187669	0.82803	-0.140286
MGGP01	gene_5325	92520	0.00106074	0.501594	8.17058e-05	0.577662	0.705739	-0.132583	0.746013	-0.116998
MGGP01	gene_9177	92888	0.00410709	0.865375	0.00041201	1.00726	0.764406	0.218886	0.960775	0.0614885
MGGP01	gene_2778	93055	0.0335521	0.546518	0.0028443	0.703281	0.994269	0.00615716	0.943735	-0.0630072
MGGP01	gene_8684	93512	0.00673682	0.51573	0.00925032	0.483462	0.721875	-0.15311	0.914223	-0.0652342
MGGP01	gene_2127	93689	0.000704952	0.863967	0.000641745	0.849233	0.41194	-0.370621	0.841499	-0.144
MGGP01	gene_4444	95126	2.20219e-05	0.974033	3.50601e-07	1.12746	0.320349	0.388268	0.328778	0.36211
MGGP01	gene_5657	96377	0.0154504	-0.62818	4.94142e-05	-0.965987	0.967444	-0.0354441	0.94664	0.0621557
MGGP01	gene_2244	97687	0.00211166	0.618878	5.36843e-05	0.767745	0.784582	-0.138776	0.717423	0.163252
MGGP01	gene_1459	97979	0.00588809	0.713582	0.00117474	0.798734	0.948521	0.0554643	0.820323	0.154211
MGGP01	gene_7741	98369	0.000122866	-0.83244	5.02748e-05	-0.85989	0.707526	-0.189904	0.955396	0.0504011
MGGP01	gene_8534	103337	0.0110999	-0.690561	0.00229491	-0.784242	0.948521	0.0570829	0.646541	0.249328
MGGP01	gene_9266	103396	0.0349608	0.957953	0.00204074	1.27655	0.155847	-0.871564	0.724385	-0.3411
MGGP01	gene_9362	103897	2.92406e-05	0.682999	0.000306938	0.59188	0.770239	0.123052	0.436989	-0.223972
MGGP01	gene_4011	104099	0.00283844	-0.769329	0.00100931	-0.811313	0.794889	0.164562	0.994881	-0.0123761
MGGP01	gene_2763	105104	0.00402705	0.527138	0.000330322	0.621032	0.90722	0.0614443	0.915768	0.0606225
MGGP01	gene_1703	105657	0.00780299	-0.723033	0.000250842	-0.933178	0.912114	-0.0858878	0.521348	0.302297
MGGP01	gene_5609	106219	0.00792178	-0.504428	0.00229526	-0.551243	0.695575	0.16294	0.954989	0.0417124
MGGP01	gene_9873	107319	0.00780441	0.627003	0.00105096	0.728444	0.876893	-0.10092	0.937812	-0.0635821
MGGP01	gene_10140	107386	9.30405e-05	0.585524	5.74909e-05	0.591605	0.982693	0.01441	0.941381	0.0420622
MGGP01	gene_10899	107789	0.0177248	-0.386749	0.0340249	-0.339666	0.873294	0.0700591	0.994881	0.00483783
MGGP01	gene_8232	108135	0.000151087	0.836014	3.42358e-07	1.06588	0.619413	0.232157	0.698695	0.193076
MGGP01	gene_5271	108540	2.75111e-05	-0.940805	6.09064e-07	-1.08163	0.665968	-0.220727	0.905874	0.0868174
MGGP01	gene_7664	109211	0.000890115	0.741129	1.34389e-05	0.917934	0.974111	0.0288384	0.737231	0.173795
MGGP01	gene_4564	111102	0.00134177	0.603757	0.000571591	0.626838	0.989771	0.0093621	0.765376	0.136416
MGGP01	gene_4624	29456	4.16374e-07	0.947004	8.99275e-08	0.985798	0.899568	-0.0778609	0.636355	-0.203696
MGGP01	gene_7064	47396	0.000122962	0.764773	1.53735e-06	0.91497	0.847516	-0.109879	0.959119	0.0436784
MGGP01	gene_9591	66245	0.040077	0.482184	0.00288404	0.637411	0.896147	-0.0841894	0.81529	-0.135475
MGGP01	gene_9542	68955	0.0183157	0.793491	0.00210355	0.962468	0.898922	-0.119984	0.792326	-0.214249
MGGP01	gene_1799	76122	2.18461e-06	-0.803297	6.91849e-08	-0.892299	0.527079	0.21783	0.924823	0.0564337
MGGP01	gene_2796	101874	2.89837e-07	0.652616	1.71793e-08	0.703894	0.364967	0.209006	0.953289	0.0321613
MGGP01	gene_1372	106071	0.0437333	-0.946759	0.0188759	-1.03795	0.992055	0.017246	0.772667	0.305327
MGGP01	gene_4160	43052	0.00350571	-0.593608	2.93226e-05	-0.797713	0.782757	-0.137578	0.892287	0.0808837
MGGP01	gene_10110	66546	0.00151631	-0.422316	1.37046e-05	-0.544542	0.986511	-0.01053	0.683644	-0.11723
MGGP01	gene_10767	67443	0.0135814	0.597637	0.00041726	0.788223	0.900884	0.0858425	0.994881	0.0113153
MGGP01	gene_8664	70164	0.000220447	0.674334	8.9481e-05	0.697279	0.948521	0.0407723	0.570517	0.202849
MGGP01	gene_7476	72452	0.0116203	0.747182	0.000318433	0.987154	0.75067	-0.218373	0.993784	-0.0182945
MGGP01	gene_2121	76743	3.78882e-05	-0.696516	1.18994e-06	-0.794481	0.914625	-0.0568306	0.66933	-0.159706
MGGP01	gene_3368	97053	0.0010494	0.520697	3.27576e-05	0.626506	0.770239	0.115506	0.829369	0.0937819
MGGP01	gene_8629	99207	0.000663222	0.697435	0.00101152	0.660395	0.619413	0.21228	0.934072	0.0606243
MGGP01	gene_9252	103393	0.00134177	-0.892291	8.36304e-05	-1.04446	0.777891	-0.195767	0.750359	0.207742
MGGP01	gene_7495	104951	0.00218512	0.616041	0.00624236	0.543854	0.928065	0.055276	0.894905	-0.0816167
MGGP01	gene_3031	107883	0.00537552	0.972243	0.00108138	1.08534	0.88954	0.138844	0.952262	-0.0817432
MGGP01	gene_7183	109944	0.000344872	0.70067	5.02742e-05	0.767914	0.919903	0.0622233	0.822835	0.119643
MGGP01	gene_4039	19110	0.00495702	0.574616	0.000112767	0.739835	0.987732	-0.0144001	0.678811	-0.17879
MGGP01	gene_10339	31968	5.17592e-05	0.927885	3.19737e-06	1.0367	0.313508	0.387991	0.97793	-0.031596
MGGP01	gene_9070	68767	0.000209133	0.595576	5.24182e-05	0.632202	0.967378	-0.0239064	0.880311	-0.0743888
MGGP01	gene_7770	69992	3.08064e-06	0.66294	5.96837e-08	0.749001	0.487089	0.194675	0.974592	0.0238415
MGGP01	gene_4782	74750	0.00200864	0.969985	0.000192481	1.11626	0.72246	0.255725	0.716515	0.255097
MGGP01	gene_10804	98880	2.47933e-05	0.948482	4.21559e-07	1.09742	0.431559	0.326852	0.645735	0.224705
MGGP01	gene_4129	101782	0.000760341	0.68063	1.73489e-05	0.825145	0.952333	0.0402472	0.966228	-0.0387849
MGGP01	gene_2169	102005	6.45537e-05	0.99546	4.72584e-06	1.10608	0.770314	0.185665	0.843509	0.142751
MGGP01	gene_1486	105874	0.00764422	0.671066	7.04876e-05	0.924734	0.987732	0.0158213	0.92106	0.0784003
MGGP01	gene_3275	106114	0.00012102	0.787465	3.56367e-06	0.913824	0.852437	0.108333	0.714913	0.173127
MGGP01	gene_2821	58719	0.000201691	0.90492	4.28346e-05	0.968073	0.639356	0.247387	0.655278	0.234061
MGGP01	gene_6255	65387	7.64553e-05	0.760843	5.67736e-06	0.845597	0.72094	0.164291	0.787368	0.135117
MGGP01	gene_7477	94054	0.00457327	0.624892	0.000141536	0.782418	0.831564	0.128045	0.879582	0.101372
MGGP01	gene_10356	102749	3.58942e-07	0.881648	1.54523e-06	0.833013	0.922506	0.0566267	0.802151	0.12207
MGGP01	gene_3592	110727	1.74612e-05	-0.851526	4.52876e-06	-0.890375	0.886025	-0.0853894	0.853941	-0.109416
MGGP01	gene_3427	50394	1.03831e-07	0.778522	2.72274e-09	0.853226	0.916052	0.0511014	0.118893	0.319179
MGGP01	gene_2407	60611	0.000890115	-0.692173	9.81119e-07	-0.952679	0.954704	-0.0384422	0.719857	-0.169445
MGGP01	gene_9304	70309	2.01786e-05	-0.59874	2.51793e-07	-0.697559	0.801935	0.0952569	0.646748	-0.139794
MGGP01	gene_817	86708	0.018645	-0.391934	0.000627972	-0.523628	0.96032	0.0264091	0.994881	0.00423873
MGGP01	gene_2178	95583	0.00640719	-0.512113	0.00250341	-0.543224	0.963484	0.0286062	0.801249	0.119048
MGGP01	gene_5845	99917	1.15308e-05	-0.998923	5.39786e-11	-1.40957	0.83818	0.133823	0.881942	0.106813
MGGP01	gene_5579	102121	0.00128129	-0.788687	0.000426198	-0.831738	0.810514	-0.153648	0.927508	-0.0749447
MGGP01	gene_8207	107086	0.00467302	-0.580064	0.000214134	-0.714193	0.844309	-0.108462	0.917671	0.0666417
MGGP01	gene_1815	111431	0.0286972	-0.650591	0.00310937	-0.812406	0.0980397	0.621739	0.683644	0.246162
MGGP01	gene_8830	30155	0.00220923	-0.588502	0.000196231	-0.681681	0.594111	0.20307	0.730349	0.148557
MGGP01	gene_8143	42170	0.00179722	-0.968363	7.62007e-05	-1.1653	0.257974	0.538452	0.884696	-0.135863
MGGP01	gene_9913	53364	0.018645	-0.508763	2.35466e-05	-0.821103	0.699685	0.178955	0.946821	0.0517322
MGGP01	gene_8637	55591	0.00253369	-0.615945	0.000265766	-0.707734	0.201844	0.379422	0.964446	0.0393333
MGGP01	gene_4887	59920	0.0125936	-0.800518	0.000278618	-1.07767	0.519482	0.378235	0.818829	0.18871
MGGP01	gene_6732	65477	3.19453e-05	0.799663	5.02062e-05	0.772742	0.949869	0.0419308	0.461333	0.254336
MGGP01	gene_4697	69561	0.000597725	-0.720767	5.79145e-06	-0.901808	0.699685	0.184345	0.730551	-0.165622
MGGP01	gene_7379	89108	0.0097735	-0.922947	0.00102825	-1.10286	0.971342	0.0462314	0.330467	0.514778
MGGP01	gene_2228	92316	0.0225916	-0.913871	0.00627653	-1.03143	0.531018	0.451493	0.98202	-0.0409718
MGGP01	gene_3091	96622	0.00106074	-0.791987	1.25346e-05	-1.0021	0.865749	-0.115149	0.950169	-0.0584586
MGGP01	gene_3032	110702	0.00410709	-0.713253	0.0017538	-0.746656	0.0893005	0.550339	0.854995	0.127818
MGGP01	gene_9337	17425	0.00609519	-0.823138	0.00459882	-0.821758	0.483308	0.376992	0.977852	0.0396999
MGGP01	gene_8436	37911	0.0317811	0.463074	0.00907908	0.526667	0.981501	0.0198156	0.87998	-0.0923737
MGGP01	gene_6724	65473	0.0256785	-0.41375	0.00256336	-0.517612	0.49776	0.219413	0.995663	0.00252716
MGGP01	gene_8194	65760	0.0119905	-0.504346	0.000212776	-0.68666	0.962791	-0.03074	0.920271	-0.0622589
MGGP01	gene_3181	67912	0.000124224	-0.757526	4.3556e-07	-0.948731	0.872332	0.0919311	0.937703	-0.0564035
MGGP01	gene_4085	76921	9.77699e-05	-0.656272	3.8839e-07	-0.814385	0.982935	0.0160215	0.944471	-0.0452754
MGGP01	gene_3297	111677	0.00104752	-0.888505	8.17058e-05	-1.02351	0.525085	0.327611	0.980348	-0.0317531
MGGP01	gene_7556	59333	0.0002373	-0.568344	1.13363e-05	-0.652087	0.721669	-0.129562	0.952262	-0.0372031
MGGP01	gene_9493	68937	0.00452657	0.555246	0.001009	0.612669	0.984261	0.0168171	0.807597	0.123794
MGGP01	gene_3914	76890	0.000136415	-0.749455	0.000120671	-0.741973	0.799546	-0.132792	0.746673	-0.152202
MGGP01	gene_5857	99074	3.96238e-06	0.848263	1.16161e-07	0.947137	0.896239	0.0754975	0.757578	-0.144341
MGGP01	gene_8448	99193	4.49889e-05	0.582314	1.92763e-05	0.597832	0.361801	0.226451	0.903064	-0.0567486
MGGP01	gene_3936	107920	0.0299207	-0.83523	0.00126309	-1.13174	0.809769	0.226743	0.475477	0.44633
MGGP01	gene_3508	47050	0.0463249	-0.457254	0.0131116	-0.530328	0.454577	0.283697	0.106378	0.433065
MGGP01	gene_6465	73230	0.000910681	-0.673501	0.0020672	-0.615925	0.078476	0.474124	0.954864	0.0461705
MGGP01	gene_7002	99123	0.00453255	-0.622524	0.00102564	-0.686426	0.952431	-0.041494	0.888782	0.0913812
MGGP01	gene_9738	107290	0.000680014	0.758411	0.00122109	0.709559	0.448686	-0.30815	0.833525	-0.130337
MGGP01	gene_1679	109731	0.018645	-0.812812	0.00318141	-0.954311	0.931197	0.0876862	0.688497	0.285009
MGGP01	gene_1491	47956	4.05537e-09	0.887211	1.92741e-09	0.898896	0.311339	-0.274424	0.924823	0.0521639
MGGP01	gene_5184	49497	0.0248277	0.447868	0.000899325	0.605589	0.161668	-0.380463	0.940268	-0.0517418
MGGP01	gene_4562	29663	2.74537e-11	0.973978	4.31483e-13	1.04379	0.660616	0.158647	0.87095	-0.0808217
MGGP01	gene_6182	43318	0.000459599	0.670448	0.000120055	0.713774	0.789832	0.131806	0.813428	0.122517
MGGP01	gene_3285	63665	0.0169761	0.508161	0.0121232	0.512706	0.492099	-0.259518	0.980336	0.0250006
MGGP01	gene_5500	87549	2.44976e-06	0.853088	3.41395e-09	1.03128	0.384647	0.28599	0.996289	-0.00235864
MGGP01	gene_3078	110369	0.000103988	-0.623935	8.47274e-05	-0.621295	0.67578	0.152365	0.927117	-0.0506948
MGGP01	gene_9903	25601	0.0427939	0.644954	0.0173003	0.712505	0.696976	-0.259683	0.206185	-0.523346
MGGP01	gene_1173	109721	9.83944e-05	-0.644346	1.5689e-05	-0.694219	0.883965	0.0711491	0.977852	-0.0234841
MGGP01	gene_6882	110276	0.0144746	-0.381022	0.000293518	-0.519341	0.975216	-0.0182054	0.671439	0.13483
MGGP01	gene_7437	40070	0.00124133	0.653686	0.000746532	0.661479	0.64022	0.202761	0.706317	-0.172002
MGGP01	gene_3399	103087	0.00813999	0.586872	0.00861562	0.566127	0.90012	0.0796483	0.919678	0.0702917
MGGP01	gene_4635	108516	0.0113105	-0.696003	0.00260541	-0.783099	0.519482	0.325592	0.980348	-0.0316905
MGGP01	gene_1113	111178	2.67062e-05	-0.947505	1.56587e-05	-0.957961	0.20537	0.442686	0.924717	-0.0739288
MGGP01	gene_7200	44387	0.000737552	-0.695568	6.42467e-06	-0.879095	0.142949	0.429684	0.980336	0.0252926
MGGP01	gene_10229	83976	6.33483e-05	0.75389	7.84791e-08	0.961597	0.801044	0.128207	0.258456	0.325299
MGGP01	gene_941	88617	0.00794622	0.716306	9.3413e-05	0.975333	0.994384	-0.00663074	0.963408	-0.0524739
MGGP01	gene_6438	98287	0.00135595	-0.955092	3.41384e-08	-1.50566	0.692226	0.264553	0.661735	-0.274962
MGGP01	gene_6664	27490	0.00254236	0.743019	0.00258794	0.72186	0.707871	0.208902	0.874676	-0.115766
MGGP01	gene_8605	39901	0.0021482	0.643124	8.93638e-06	0.867127	0.81535	0.128668	0.867294	0.102508
MGGP01	gene_5026	96758	0.0081614	0.86526	0.00750451	0.848035	0.885233	-0.132131	0.860918	0.162397
MGGP01	gene_9005	73582	0.000924418	0.80711	0.000370217	0.839564	0.735393	0.194937	0.869849	0.119432
MGGP01	gene_8244	100330	0.00077518	-0.649967	6.9112e-06	-0.821587	0.982185	0.0185946	0.6706	-0.176414
MGGP01	gene_4020	106834	4.78205e-05	-0.749733	6.88373e-06	-0.808071	0.985534	-0.0158697	0.917128	0.0637548
MGGP01	gene_10931	67669	0.00218945	-0.650638	9.50397e-05	-0.785544	0.91636	0.0674977	0.887532	-0.0912932
MGGP01	gene_6073	85715	0.000317004	0.730522	0.00166143	0.635433	0.922173	0.0627208	0.980106	0.0262063
MGGP01	gene_6099	98274	3.86526e-05	-0.880133	3.81569e-09	-1.19278	0.952908	0.0421373	0.716378	0.181147
MGGP01	gene_4650	47069	2.47348e-06	-1.12329	3.27365e-05	-0.992952	0.994888	-0.00592783	0.994881	0.00698042
MGGP01	gene_3623	77946	0.0137914	-0.773123	0.000188966	-1.0826	0.3634	0.453596	0.999606	-0.000348198
MGGP01	gene_1919	110972	0.0254048	-0.483556	0.00676198	-0.550243	0.0791268	0.473362	0.94664	0.0520068
MGGP01	gene_4019	40386	5.18758e-05	-0.564406	1.55986e-06	-0.647216	0.756382	-0.10939	0.968531	-0.0260926
